# Supplementary material for: DOT1L modulates the senescence-associated secretory phenotype through epigenetic regulation of IL1A
Source: J Cell Biol. 2021 May 26;220(8):e202008101. doi: 10.1083/jcb.202008101 (PMC8160577; doi:10.1083/jcb.202008101)
Supplement: Table S5 — shows the annotated ChIP-seq peaks and analysis. [file JCB_202008101_TableS5.xlsx]

## Sheet: sites
Table S5: ChIP-Seq peaks and analysis
Site Coordinates			Site Length	Ensemble gene IDs	Gene Symbole	log-ratio of RAS/control signal	mean signal for control	mean signal for RAS
chr	start	end				RAS/ctr	ctr	RAS
						logr	1.01548	1.33627
chr2	23688368	23688868	500	ENSG00000119771	KLHL29	2.10732	0.193	1.72356
chr2	15683528	15684028	500	ENSG00000151779	NBAS	2.07752	0.32488	1.68832
chr10	45474024	45474524	500	ENSG00000165507;ENSG00000107551	C10orf10;RASSF4	1.93885	0.47804	1.8328
chr1	143984675	143985461	786	ENSG00000196369	SRGAP2B	1.78511	0.377621	1.37858
chr9	125640385	125641013	628	ENSG00000056586	RC3H2	1.72179	0.38242	1.31938
chr1	77790127	77790759	632	ENSG00000154027	AK5	1.70291	0.350997	1.30223
chr11	57268357	57268857	500	ENSG00000149150	SLC43A1	1.6911	0.74532	2.40666
chr6	110519177	110519827	650	ENSG00000168438	CDC40	1.81743	0.435846	1.53615
chr1	64943312	64943812	500	ENSG00000158966	CACHD1	1.74631	0.49146	1.64884
chr19	38521334	38521834	500	ENSG00000105738	SIPA1L3	1.67489	0.38236	1.27718
chr21	34125241	34125741	500	ENSG00000159086	PAXBP1	1.72432	0.46488	1.53608
chr3	194384513	194385013	500	ENSG00000041802	LSG1	1.68698	0.40652	1.30892
chr11	35740364	35741166	802	ENSG00000166326	TRIM44	1.63862	0.3198	1.24547
chr9	97024602	97025232	630	ENSG00000175787	ZNF169	1.63216	0.552206	1.71171
chr8	71233943	71234443	500	ENSG00000140396	NCOA2	1.68489	0.18198	1.28606
chr18	21850498	21851128	630	ENSG00000141447	OSBPL1A	1.80078	0.345381	1.39363
chr15	23069795	23070295	500	ENSG00000170113	NIPA1	2.03752	0.26666	1.64216
chr16	691788	692288	500	ENSG00000172366	FAM195A	1.69115	0.26306	1.29166
chr3	105247666	105248166	500	ENSG00000170017	ALCAM	1.6406	0.2299	1.24718
chr11	124629222	124629722	500	ENSG00000149564;ENSG00000250073	ESAM	1.90764	0.48634	1.82472
chr14	93282567	93283067	500	ENSG00000066455	GOLGA5	1.63271	0.32882	1.24038
chr20	50785905	50786573	668	ENSG00000020256	ZFP64	1.719	0.427275	1.40662
chr2	120878234	120878734	500	ENSG00000115109	EPB41L5	1.58082	0.38702	1.19656
chr15	71481087	71481587	500	ENSG00000187720;ENSG00000259964	THSD4	1.58082	0.27368	1.19656
chr2	38901167	38901667	500	ENSG00000143891	GALM	1.8355	0.19472	1.42758
chr21	35974711	35975211	500	ENSG00000159200	RCAN1	1.59932	0.30342	1.212
chr15	90731382	90731882	500	ENSG00000185033	SEMA4B	1.56267	0.35638	1.1816
chr20	33977761	33978261	500	ENSG00000101019	UQCC1	1.55822	0.45342	1.33528
chr12	72841283	72841783	500	ENSG00000072657	TRHDE	2.0424	0.31184	1.64772
chr7	133268460	133268968	508	ENSG00000131558	EXOC4	1.55803	0.387874	1.17781
chrX	57623191	57624033	842	ENSG00000198455	ZXDB	1.793	0.326496	1.38614
chr5	173355871	173356371	500	ENSG00000113742	CPEB4	1.69695	0.1903	1.29686
chr5	175675813	175676581	768	ENSG00000170085	SIMC1	1.53481	0.442083	1.28094
chr5	133915503	133916003	500	ENSG00000043143	JADE2	1.72588	0.49698	1.64392
chr16	1015965	1016627	662	ENSG00000103227	LMF1	1.85029	0.638248	2.30134
chr17	57996178	57996814	636	ENSG00000108443	RPS6KB1	1.68178	0.377925	1.28329
chr1	27566854	27567502	648	ENSG00000142784	WDTC1	1.74414	0.373827	1.33998
chr12	56740219	56740719	500	ENSG00000170581	STAT2	1.59934	0.3043	1.21202
chr10	16885867	16886367	500	ENSG00000107611	CUBN	1.81915	0.47362	1.67128
chr22	34070771	34071433	662	ENSG00000133424	LARGE	1.63023	0.33426	1.23825
chr13	74417350	74417850	500	ENSG00000118922	KLF12	1.97666	0.3681	1.57432
chr2	20483870	20484502	632	ENSG00000055917	PUM2	1.50973	0.54288	1.54589
chr17	65548571	65549071	500	ENSG00000154217	PITPNC1	1.7155	0.33582	1.31364
chr3	69804651	69805211	560	ENSG00000187098	MITF	1.50377	0.411143	1.16593
chr14	93025199	93025993	794	ENSG00000100599	RIN3	1.49497	0.522708	1.4733
chr1	179121197	179121697	500	ENSG00000143322	ABL2	1.49113	0.50362	1.41572
chr15	52213111	52213741	630	ENSG00000259556;ENSG00000138594	TMOD3	1.57607	0.264587	1.19263
chr8	100054006	100054506	500	ENSG00000132549	VPS13B	1.9009	0.3355	1.49378
chr10	34878298	34878798	500	ENSG00000148498	PARD3	1.489	0.2913	1.12278
chr12	78515810	78516310	500	ENSG00000067798	NAV3	1.6738	0.46878	1.49566
chr15	77464897	77465397	500	ENSG00000173517	PEAK1	1.48629	0.42014	1.1771
chr8	91024915	91025415	500	ENSG00000104325	DECR1	1.70441	0.18668	1.30358
chr8	18690437	18690937	500	ENSG00000156011	PSD3	1.57231	0.27748	1.18952
chr21	34943653	34944219	566	ENSG00000159140;ENSG00000159147	DONSON;SON	1.83428	0.412403	1.4706
chrX	101866489	101866989	500	ENSG00000271147;ENSG00000270050	na	1.5976	0.03164	1.21056
chr10	65094143	65094769	626	ENSG00000171988	JMJD1C	1.4733	0.508546	1.41201
chr2	98484971	98485635	664	ENSG00000075568	TMEM131	1.46814	0.247982	1.10666
chr10	104373307	104374085	778	ENSG00000107882	SUFU	1.46812	0.615771	1.7036
chr1	52150242	52150742	500	ENSG00000117859	OSBPL9	1.99708	0.25734	1.59676
chr6	41053816	41054316	500	ENSG00000001167;ENSG00000124596	NFYA;OARD1	1.46388	0.37146	1.1034
chr4	41056578	41057078	500	ENSG00000163697	APBB2	1.46333	0.16198	1.10298
chr20	36360687	36361602	915	ENSG00000132792	CTNNBL1	1.46151	0.593617	1.6348
chr15	71504790	71505290	500	ENSG00000187720	THSD4	1.55829	0.39632	1.17802
chr1	6032968	6033468	500	ENSG00000131697	NPHP4	1.46	0.54598	1.50204
chr16	75186130	75186764	634	ENSG00000184517	ZFP1	2.02129	0.382319	1.62379
chr2	106759094	106759594	500	ENSG00000115652	UXS1	2.03481	0.37598	1.63908
chr3	33393928	33394428	500	ENSG00000153558	FBXL2	1.45636	0.33092	1.09766
chr2	74278900	74279400	500	ENSG00000187605	TET3	1.98654	0.46694	1.85042
chr1	15870636	15871209	573	ENSG00000116138	DNAJC16	1.68758	0.440908	1.42023
chr13	40088017	40088902	885	ENSG00000183722	LHFP	1.57385	0.409266	1.21838
chr14	73804997	73805563	566	ENSG00000133961	NUMB	1.68309	0.569912	1.83007
chr2	222377554	222378054	500	ENSG00000116106	EPHA4	1.63248	0.30846	1.24018
chr4	57837901	57838727	826	ENSG00000084092	NOA1	1.64491	0.437058	1.3668
chr7	96752222	96752722	500	ENSG00000196636	ACN9	1.87786	0.2939	1.47012
chr16	14301573	14302073	500	ENSG00000186260	MKL2	1.78742	0.41352	1.42746
chr15	80449479	80450363	884	ENSG00000103876	FAH	1.55693	0.605939	1.78284
chr15	42872386	42872984	598	ENSG00000159433	STARD9	1.70117	0.72398	2.35413
chr15	50933295	50933795	500	ENSG00000092439	TRPM7	1.50553	0.52132	1.48018
chr10	79758601	79759137	536	ENSG00000148606	POLR3A	1.43568	0.625224	1.69129
chr6	12084049	12084549	500	ENSG00000095951	HIVEP1	1.43295	0.42372	1.14404
chr1	6880387	6880887	500	ENSG00000171735	CAMTA1	1.89711	0.43618	1.62462
chr6	112117610	112118254	644	ENSG00000010810	FYN	1.43236	0.480621	1.29714
chr1	246555585	246556160	575	ENSG00000185420	SMYD3	1.42999	0.496243	1.3371
chr8	100050792	100051292	500	ENSG00000132549	VPS13B	1.42942	0.47794	1.28728
chr7	127700837	127701337	500	ENSG00000197157	SND1	1.7329	0.26602	1.32958
chr18	11139821	11140321	500	ENSG00000154864	PIEZO2	1.42306	0.44696	1.19854
chr1	15263421	15264189	768	ENSG00000189337	KAZN	1.42277	0.559753	1.5007
chr2	26334723	26335223	500	ENSG00000084733	RAB10	1.89352	0.44688	1.66034
chr8	13027642	13028448	806	ENSG00000164741	DLC1	1.418	0.405744	1.08421
chr12	32359273	32359773	500	ENSG00000151746	BICD1	1.83986	0.1251	1.4319
chr3	75828614	75829114	500	ENSG00000227124	ZNF717	1.41538	0.70726	1.88648
chr1	65337546	65338046	500	ENSG00000162434	JAK1	1.41505	0.50374	1.34332
chr7	81342592	81343092	500	ENSG00000019991	HGF	1.41487	0	1.06654
chrX	139849931	139850431	500	ENSG00000203930	LINC00632	1.62861	0.43366	1.34094
chr2	10798662	10799162	500	ENSG00000115761	NOL10	1.41408	0.3216	1.06596
chr3	98701098	98701764	666	ENSG00000240476;ENSG00000239462	LINC00973	1.82466	0.29491	1.41689
chr10	128899486	128899986	500	ENSG00000150760	DOCK1	1.67634	0.47306	1.51198
chr8	30449568	30450068	500	ENSG00000197265	GTF2E2	1.40864	0.40946	1.08706
chr1	245319930	245320430	500	ENSG00000162849	KIF26B	1.40809	0.30612	1.06154
chr13	108191265	108192041	776	ENSG00000204442	FAM155A	2.12909	0.348982	1.74976
chr17	28708254	28708754	500	ENSG00000108582	CPD	1.40654	0.51352	1.36134
chr10	105472195	105472825	630	ENSG00000107957	SH3PXD2A	2.06007	0.484429	2.0201
chr19	13523697	13524197	500	ENSG00000141837	CACNA1A	1.54989	0.38346	1.17118
chr9	134742324	134742824	500	ENSG00000160563	MED27	1.3983	0.34228	1.05436
chr1	161305934	161306434	500	ENSG00000143252	SDHC	1.56538	0.53106	1.5717
chr8	48259379	48259879	500	ENSG00000164808	SPIDR	1.45062	0.13508	1.0933
chr12	49429105	49430143	1038	ENSG00000167548	KMT2D	1.39431	0.457563	1.20276
chr16	27549207	27549707	500	ENSG00000077235	GTF3C1	1.49177	0.55472	1.56006
chr13	45798499	45799520	1021	ENSG00000188342	GTF2F2	1.39119	0.398188	1.04918
chr1	202730001	202730627	626	ENSG00000117139	KDM5B	1.58608	0.453019	1.36011
chr9	129592222	129593068	846	ENSG00000169155	ZBTB43	1.38866	0.714586	1.87104
chrX	38054060	38054560	500	ENSG00000250349;ENSG00000101955	SRPX;TM4SF2	1.48633	0.6158	1.72532
chr18	60446921	60447421	500	ENSG00000081913	PHLPP1	1.53774	0.39542	1.16136
chr12	110587179	110587831	652	ENSG00000122970	IFT81	1.40822	0.450844	1.19658
chr4	160057456	160058652	1196	ENSG00000109756	RAPGEF2	1.38478	0.674657	1.76175
chr6	38085591	38086229	638	ENSG00000156639	ZFAND3	1.3834	0.680486	1.77527
chr11	78034176	78034676	500	ENSG00000033327	GAB2	1.40086	0.61562	1.6256
chr6	157506735	157507389	654	ENSG00000049618	ARID1B	1.37667	0.294954	1.03867
chr10	86254539	86255201	662	ENSG00000107771	CCSER2	1.3758	0.378218	1.03805
chr11	68289689	68290339	650	ENSG00000110075	PPP6R3	1.3732	0.373646	1.03618
chr1	15849430	15850304	874	ENSG00000132906	CASP9	1.37228	0.429554	1.11203
chr6	38512270	38512852	582	ENSG00000183826	BTBD9	1.42114	0.238952	1.07119
chr15	72858238	72859000	762	ENSG00000166233	ARIH1	1.37142	0.431207	1.11564
chr5	87536163	87536663	500	ENSG00000164180	TMEM161B	1.37117	0.20042	1.03472
chr1	70704894	70705394	500	ENSG00000116754	SRSF11	1.43992	0.34656	1.08522
chr2	38922829	38923329	500	ENSG00000143891	GALM	1.37148	0.17122	1.03494
chr8	54674879	54675709	830	ENSG00000047249	ATP6V1H	1.52174	0.284651	1.14855
chr19	37837010	37837510	500	ENSG00000181666	HKR1	1.36751	0.2052	1.0321
chr3	197340084	197340818	734	ENSG00000214135	na	1.66781	0.353093	1.27093
chr1	16592487	16593455	968	ENSG00000037637	FBXO42	1.47204	0.465279	1.29075
chr14	31104552	31105052	500	ENSG00000092108	SCFD1	1.36606	0.35512	1.03106
chr19	18457400	18457900	500	ENSG00000130517	PGPEP1	1.74194	0.24766	1.33794
chr16	66958089	66958916	827	ENSG00000166592	RRAD	1.36524	0.72994	1.88047
chr10	103230283	103230783	500	ENSG00000166167	BTRC	1.50659	0.41404	1.17644
chrX	118689452	118689952	500	ENSG00000018610	CXorf56	1.3878	0.3515	1.04672
chr21	27420150	27420650	500	ENSG00000142192	APP	1.36317	0.44762	1.1515
chr7	132654540	132655298	758	ENSG00000106554	CHCHD3	1.36275	0.417441	1.07355
chr13	50290443	50290943	500	ENSG00000102753	KPNA3	1.36195	0.5264	1.35302
chr13	93980508	93981008	500	ENSG00000183098	GPC6	1.36157	0.34474	1.02786
chr10	101940148	101940648	500	ENSG00000107566	ERLIN1	1.36065	0.13618	1.0272
chr11	78078554	78079054	500	ENSG00000033327;ENSG00000254420	GAB2	1.35875	0.48932	1.25492
chr7	101679279	101679909	630	ENSG00000257923	CUX1	1.62004	0.406651	1.24998
chr10	32108299	32108799	500	ENSG00000165322	ARHGAP12	1.35713	0.30686	1.0247
chr5	64927744	64928244	500	ENSG00000113597	TRAPPC13	1.62508	0.47616	1.46876
chr5	55250901	55251419	518	ENSG00000134352	IL6ST	1.96604	0.372992	1.56278
chr9	108025943	108026443	500	ENSG00000070214	SLC44A1	1.35414	0.34752	1.02258
chr11	68677408	68677908	500	ENSG00000132740	IGHMBP2	1.35338	0.25018	1.02204
chr6	153396361	153397011	650	ENSG00000091844	RGS17	2.01419	0.380954	1.61582
chr9	4027765	4028265	500	ENSG00000107249	GLIS3	1.35161	0.59166	1.5099
chr12	112470045	112470545	500	ENSG00000111300	NAA25	1.49313	0.2884	1.126
chr9	118940071	118940571	500	ENSG00000182752	PAPPA	1.5357	0.38502	1.15972
chr8	71579322	71579822	500	ENSG00000147592	LACTB2	1.70365	0.32544	1.3029
chr10	65375425	65375925	500	ENSG00000165476	REEP3	1.34849	0.2341	1.01858
chr8	107308784	107309284	500	ENSG00000164830	OXR1	1.34837	0.30166	1.0185
chr2	42839362	42839862	500	ENSG00000057935	MTA3	1.34821	0.40648	1.03488
chr4	41175203	41175973	770	ENSG00000163697	APBB2	1.84189	0.370208	1.43392
chr4	56215558	56216058	500	ENSG00000128039	SRD5A3	1.34725	0.51372	1.30704
chr9	731898	732398	500	ENSG00000107104	KANK1	1.41208	0.34896	1.06448
chr17	64600901	64601401	500	ENSG00000154229	PRKCA	1.34446	0.47472	1.20548
chr6	147644354	147644854	500	ENSG00000164506	STXBP5	1.34372	0.53074	1.34704
chr9	97193237	97193737	500	ENSG00000148110	HIATL1	1.34102	0.39564	1.01332
chr12	51398347	51398847	500	ENSG00000110911	SLC11A2	1.54971	0.48308	1.41426
chr1	38411164	38411804	640	ENSG00000204084	INPP5B	1.34031	0.536797	1.3592
chr9	4066173	4066673	500	ENSG00000107249	GLIS3	1.36468	0.50748	1.30686
chr10	105097566	105098066	500	ENSG00000156374	PCGF6	1.33888	0.25256	1.01182
chr5	134051706	134052206	500	ENSG00000113615	SEC24A	1.33837	0.10724	1.01146
chr17	4882169	4882669	500	ENSG00000108509	CAMTA2	1.33826	0.43844	1.10858
chr4	120151287	120152587	1300	ENSG00000145390	USP53	1.34274	0.567385	1.43907
chr14	35044053	35044553	500	ENSG00000129515	SNX6	1.33558	0.7137	1.80122
chr6	13954816	13955908	1092	ENSG00000180537	RNF182	1.33496	0.547079	1.38011
chr8	129091658	129092480	822	ENSG00000249859	PVT1	1.39799	0.380219	1.05414
chr16	69879972	69880472	500	ENSG00000198373	WWP2	1.39072	0.32132	1.04884
chr11	100748692	100749192	500	ENSG00000165895	ARHGAP42	1.37048	0.51752	1.33808
chr6	155178102	155178768	666	ENSG00000146426	TIAM2	1.66907	0.29548	1.27204
chr8	125732314	125733056	742	ENSG00000170873	MTSS1	1.32951	0.584353	1.46858
chr19	52560333	52561099	766	ENSG00000256087	ZNF432	1.66879	0.187089	1.27179
chr7	73085450	73085950	500	ENSG00000176428	VPS37D	1.47176	0.70326	1.95056
chr4	160068361	160068861	500	ENSG00000109756	RAPGEF2	1.32499	0.5249	1.31504
chr3	105520427	105520927	500	ENSG00000114423	CBLB	1.32452	0.22956	1.0018
chr8	8721437	8721937	500	ENSG00000147324	MFHAS1	1.32382	0.79662	1.99416
chr15	62705631	62706131	500	ENSG00000171914	TLN2	1.46968	0.2197	1.10784
chr1	52509106	52509606	500	ENSG00000223390;ENSG00000117862	TXNDC12	1.52978	0.44412	1.28236
chr11	102191362	102192022	660	ENSG00000023445	BIRC3	1.3207	0.422348	1.05497
chr3	195084820	195085596	776	ENSG00000114331	ACAP2	1.90384	0.164794	1.49683
chr20	35433874	35434374	500	ENSG00000149639	SOGA1	1.31878	0.23912	0.99782
chr19	11122342	11123838	1496	ENSG00000266936;ENSG00000127616;ENSG00000266352	RN7SL192P;SMARCA4	1.4549	0.510515	1.39951
chr1	21577910	21578538	628	ENSG00000117298	ECE1	1.31762	0.744188	1.85492
chr9	4685820	4686530	710	ENSG00000106993	CDC37L1	1.78554	0.259366	1.37899
chr5	6655620	6656120	500	ENSG00000145545	SRD5A1	1.31615	0.35926	0.996
chr14	73458073	73458705	632	ENSG00000165861	ZFYVE1	1.59525	0.342579	1.20859
chr4	83705234	83705864	630	ENSG00000145284	SCD5	1.37825	0.414159	1.07662
chr12	49427702	49428202	500	ENSG00000167548	KMT2D	1.31271	0.81544	2.02562
chr2	42856746	42857540	794	ENSG00000057935	MTA3	1.33719	0.44306	1.11943
chr10	76935565	76936065	500	ENSG00000156671	SAMD8	1.61555	0.5996	1.83734
chr9	127876995	127877637	642	ENSG00000173611	SCAI	1.30854	0.457118	1.13224
chr17	15899255	15899755	500	ENSG00000214941	ZSWIM7	1.32877	0.54544	1.37008
chr3	31930003	31930503	500	ENSG00000144645	OSBPL10	1.50777	0.31946	1.13748
chr21	45368840	45369652	812	ENSG00000160216	AGPAT3	1.30794	0.643399	1.59298
chr7	23001426	23001926	500	ENSG00000122591	FAM126A	1.30667	0.36552	0.98948
chr2	74064232	74064732	500	ENSG00000124356	STAMBP	1.30656	0.63614	1.5735
chr2	179999563	180000063	500	ENSG00000187231	SESTD1	1.30582	0.32826	0.9889
chr1	17360588	17361344	756	ENSG00000117118	SDHB	1.7044	0.367407	1.30357
chr3	38688094	38688594	500	ENSG00000183873	SCN5A	1.30611	0.4185	1.03484
chr19	9721546	9722046	500	ENSG00000171469	ZNF561	1.32507	0.20172	1.00218
chr12	19398265	19398765	500	ENSG00000052126	PLEKHA5	1.91193	0.4984	1.87554
chrX	122833863	122834363	500	ENSG00000125676	THOC2	1.29533	0.6144	1.50794
chr6	76492770	76494404	1634	ENSG00000196586	MYO6	1.29465	0.439682	1.07862
chr7	128231805	128232305	500	ENSG00000242588	na	1.2943	0.6113	1.49926
chrX	19856541	19857041	500	ENSG00000147010	SH3KBP1	1.30047	0.51026	1.25682
chr12	46152494	46152994	500	ENSG00000189079	ARID2	1.29314	0.30014	0.98024
chr11	100599486	100599986	500	ENSG00000165895	ARHGAP42	1.2931	0.49176	1.20508
chr10	104482464	104483412	948	ENSG00000156398	SFXN2	1.2918	0.262616	0.979335
chr1	183820376	183820876	500	ENSG00000143344	RGL1	1.60836	0.2648	1.21962
chr6	149245569	149246069	500	ENSG00000111962	UST	1.29001	0.38054	0.97812
chr4	55134573	55135073	500	ENSG00000134853;ENSG00000145216	FIP1L1;PDGFRA	1.50392	0.55188	1.5652
chr14	31636707	31637456	749	ENSG00000092148	HECTD1	1.43353	0.37717	1.08043
chr15	42480121	42480621	500	ENSG00000166887	VPS39	1.28839	0.12612	0.97702
chr2	133796430	133796930	500	ENSG00000176771	NCKAP5	1.28644	0.27172	0.9757
chr15	34600507	34601007	500	ENSG00000140199	SLC12A6	1.85247	0.4005	1.44628
chr8	92036225	92036725	500	ENSG00000155099	TMEM55A	1.45462	0.48024	1.31626
chr8	38940404	38941622	1218	ENSG00000168615	ADAM9	1.49337	0.435197	1.22528
chr18	57002004	57002842	838	ENSG00000074695	LMAN1	1.52387	0.452804	1.30209
chr18	72972376	72972876	500	ENSG00000179981	TSHZ1	1.62836	0.453	1.4005
chr2	38153489	38154191	702	ENSG00000115841	RMDN2	1.28179	0.475684	1.15658
chr18	33240819	33241607	788	ENSG00000141429	GALNT1	1.32534	0.187843	1.00237
chr9	37136095	37137577	1482	ENSG00000147905	ZCCHC7	1.28137	0.552449	1.34284
chr2	64213303	64214285	982	ENSG00000143952	VPS54	1.27891	0.424766	1.03072
chr16	8917421	8917921	500	ENSG00000140650	PMM2	1.37967	0.4318	1.12358
chr6	44037568	44038068	500	ENSG00000237686	na	1.27665	0.43728	1.05942
chr9	107639305	107640483	1178	ENSG00000165029	ABCA1	1.77234	0.527258	1.80115
chr10	49669865	49670365	500	ENSG00000128805	ARHGAP22	1.29076	0.51356	1.25646
chr6	37237871	37238371	500	ENSG00000065491	TBC1D22B	1.27435	0.4774	1.15478
chr19	2290161	2290661	500	ENSG00000220008	LINGO3	1.27358	0.61488	1.48654
chr5	52278262	52278762	500	ENSG00000249899	na	1.27352	0.3446	0.967
chr1	35969360	35970082	722	ENSG00000142687	KIAA0319L	1.27351	0.699654	1.69141
chr11	86840039	86841255	1216	ENSG00000166575	TMEM135	1.28183	0.674613	1.6403
chr12	52379868	52380368	500	ENSG00000135503	ACVR1B	1.46684	0.36512	1.10566
chr9	74576631	74577131	500	ENSG00000155621	C9orf85	1.52321	0.31968	1.14972
chr5	73081041	73081541	500	ENSG00000249293;ENSG00000214944	ARHGEF28	1.27119	0.31924	0.96544
chr3	65931563	65932354	791	ENSG00000272610;ENSG00000151276	MAGI1;MAGI1-IT1	1.27094	0.544501	1.31398
chr12	88534825	88535325	500	ENSG00000198707	CEP290	1.27091	0.4646	1.12114
chr2	197504763	197505263	500	ENSG00000144395	CCDC150	1.67026	0.48612	1.54718
chr16	58579302	58579802	500	ENSG00000125107	CNOT1	1.26903	0.26832	0.964
chr12	27424433	27425063	630	ENSG00000211455	STK38L	1.58257	0.734524	2.19992
chr9	130386459	130387596	1137	ENSG00000136854	STXBP1	1.33333	0.71971	1.81355
chr11	46531492	46531992	500	ENSG00000110497	AMBRA1	1.55388	0.38574	1.17442
chr6	45454290	45454790	500	ENSG00000124813	RUNX2	1.35639	0.46332	1.1863
chr10	79143443	79144176	733	ENSG00000156113	KCNMA1	1.4861	0.432892	1.21266
chr15	63671593	63672093	500	ENSG00000074410	CA12	1.37712	0.36458	1.039
chr2	242278861	242279361	500	ENSG00000168385	SEPT2	1.26474	0.56614	1.36034
chr2	58340489	58341119	630	ENSG00000028116	VRK2	1.26374	0.560794	1.34656
chr15	35247478	35248240	762	ENSG00000021776	AQR	1.57553	0.401417	1.1964
chr11	63502904	63503404	500	ENSG00000133318	RTN3	1.50785	0.2109	1.13754
chr17	9157593	9158093	500	ENSG00000170310	STX8	1.38891	0.5371	1.40656
chr10	16871798	16872298	500	ENSG00000107611	CUBN	1.26289	0.47468	1.13912
chr8	116622526	116623026	500	ENSG00000104447	TRPS1	1.26282	0.2202	0.95986
chr3	194381069	194381569	500	ENSG00000041802	LSG1	1.40412	0.42486	1.12442
chr9	73002586	73003907	1321	ENSG00000119138	KLF9	1.26165	0.742051	1.77922
chr14	100206237	100206737	500	ENSG00000066629	EML1	1.26087	0.68258	1.63574
chr16	2103179	2104017	838	ENSG00000103197	TSC2	1.26079	1.08942	2.61054
chr9	4103251	4103751	500	ENSG00000107249	GLIS3	1.26051	0.65516	1.56964
chr1	180700335	180701027	692	ENSG00000143324	XPR1	1.27108	0.465448	1.12332
chr6	149176619	149177273	654	ENSG00000111962	UST	1.33143	0.586284	1.4754
chr4	39899060	39899560	500	ENSG00000121892	PDS5A	1.25939	0.36108	0.95758
chr2	237992770	237993270	500	ENSG00000227252	na	1.25928	0.46144	1.10458
chr1	171556009	171556509	500	ENSG00000117523	PRRC2C	1.65867	0.38696	1.2629
chr11	3728900	3729400	500	ENSG00000110713	NUP98	1.25889	0.61442	1.47038
chr13	49634463	49634963	500	ENSG00000102531	FNDC3A	1.25864	0.6821	1.63206
chr2	149167819	149168333	514	ENSG00000204406	MBD5	1.25836	0.520019	1.24401
chr5	176711249	176711749	500	ENSG00000165671	NSD1	1.42402	0.4472	1.19998
chr5	148662439	148662939	500	ENSG00000157510	AFAP1L1	1.25739	0.6955	1.66268
chr12	64446678	64447393	715	ENSG00000196935;ENSG00000255886	SRGAP1	1.53951	0.173734	1.16278
chr11	108675006	108675506	500	ENSG00000178105	DDX10	1.25505	0.31522	0.9547
chr2	112030827	112031327	500	ENSG00000229118;ENSG00000172965	MIR4435-1HG	1.35736	0.45162	1.15712
chr7	158688007	158688507	500	ENSG00000126870	WDR60	1.50493	0.23064	1.13524
chr7	131010794	131011426	632	ENSG00000236753;ENSG00000128585	MKLN1;MKLN1-AS	1.27808	0.592801	1.43764
chr13	25006954	25007454	500	ENSG00000205822;ENSG00000102699	PARP4;TPTE2P6	1.34873	0.48044	1.22362
chr1	243786471	243786971	500	ENSG00000117020	AKT3	1.25293	0.36526	0.9533
chr11	3774715	3775215	500	ENSG00000110713	NUP98	1.25291	0.48678	1.1601
chr5	112592858	112593358	500	ENSG00000171444	MCC	1.25272	0.44658	1.06416
chr11	115202714	115203214	500	ENSG00000182985	CADM1	1.68724	0.14952	1.28816
chr17	40087623	40088123	500	ENSG00000204815	TTC25	1.25257	0.44018	1.0488
chr7	77479492	77479992	500	ENSG00000006576	PHTF2	1.25255	0.40798	0.97206
chr15	73448131	73448815	684	ENSG00000067141	NEO1	1.25162	0.472529	1.12513
chr20	39791958	39792458	500	ENSG00000124181	PLCG1	1.2515	0.70872	1.68738
chr3	71296901	71297401	500	ENSG00000114861	FOXP1	1.25125	0.59194	1.4091
chr7	79067352	79070359	3007	ENSG00000187391	MAGI2	1.26866	0.500678	1.20632
chr17	43115085	43115585	500	ENSG00000172992	DCAKD	1.57753	0.66986	1.99926
chr11	73233684	73234326	642	ENSG00000054965	FAM168A	1.73891	0.436495	1.45695
chr19	44619915	44620917	1002	ENSG00000256294	ZNF225	1.679	0.307914	1.28082
chr2	183813521	183814495	974	ENSG00000061676	NCKAP1	1.25591	0.457341	1.09221
chr12	32397392	32398063	671	ENSG00000151746	BICD1	1.24947	0.668495	1.58937
chr17	4140079	4140579	500	ENSG00000185722	ANKFY1	1.24925	0.7482	1.7786
chr4	100834108	100834608	500	ENSG00000164031	DNAJB14	1.27551	0.24576	0.96834
chr7	134363531	134364031	500	ENSG00000172331	BPGM	1.41476	0.42834	1.14202
chr1	64067673	64069328	1655	ENSG00000079739	PGM1	1.24821	0.693094	1.64642
chr6	71394803	71395675	872	ENSG00000112305	SMAP1	1.24725	0.448704	1.06517
chr3	176773139	176773825	686	ENSG00000177565	TBL1XR1	1.24689	0.496195	1.17762
chr4	47531145	47531791	646	ENSG00000145246	ATP10D	1.24675	0.25726	0.949226
chr4	102090376	102090876	500	ENSG00000138814	PPP3CA	1.39747	0.33882	1.05376
chr8	100501062	100501562	500	ENSG00000132549	VPS13B	1.24607	0.03918	0.94878
chr8	32449956	32450584	628	ENSG00000157168	NRG1	1.76254	0.38664	1.35718
chr19	36541812	36542440	628	ENSG00000161277	THAP8	1.24399	0.466146	1.10408
chr17	21042467	21042967	500	ENSG00000109016	DHRS7B	1.24377	0.61652	1.46002
chr6	111805586	111806086	500	ENSG00000231889	TRAF3IP2-AS1	1.24272	0.3592	0.94658
chr20	13617518	13618940	1422	ENSG00000089123	TASP1	1.56823	0.353256	1.18616
chr3	16496798	16497594	796	ENSG00000131378	RFTN1	1.48852	0.384309	1.1224
chr4	5808810	5809310	500	ENSG00000072840;ENSG00000072832	CRMP1;EVC	2.05568	0.32572	1.66296
chr16	73053649	73054149	500	ENSG00000140836	ZFHX3	1.60289	0.40048	1.21646
chr4	78709483	78710109	626	ENSG00000138767	CNOT6L	1.24041	0.542364	1.28142
chr1	93097130	93097630	500	ENSG00000067208	EVI5	1.23973	0.16648	0.94462
chr5	41910255	41910755	500	ENSG00000205765	C5orf51	1.61207	0.2866	1.22276
chr8	37335589	37336089	500	ENSG00000253161	na	1.60433	0.3284	1.21622
chr4	57943407	57943907	500	ENSG00000163453	IGFBP7	1.23897	0.5052	1.19242
chr20	3471851	3472475	624	ENSG00000088812	ATRN	1.23764	0.244872	0.943253
chr4	102152053	102152553	500	ENSG00000138814	PPP3CA	1.23764	0.67858	1.60018
chr6	111914850	111915350	500	ENSG00000231889;ENSG00000056972	TRAF3IP2;TRAF3IP2-AS1	1.34318	0.45504	1.15448
chr7	140158360	140158994	634	ENSG00000133606	MKRN1	1.23633	0.510836	1.20352
chr9	136891357	136892236	879	ENSG00000235106	LINC00094	1.30779	0.949454	2.35048
chr19	52958247	52959053	806	ENSG00000258405	ZNF578	1.30222	0.59469	1.46655
chr13	31480555	31481509	954	ENSG00000102802;ENSG00000224743	MEDAG;TEX26-AS1	1.31292	0.876237	2.17696
chr22	26887853	26888353	500	ENSG00000100109;ENSG00000100104	SRRD;TFIP11	1.32229	0.7153	1.7887
chr8	26508731	26509359	628	ENSG00000092964	DPYSL2	1.23526	0.451497	1.06293
chr18	57159746	57160246	500	ENSG00000183287	CCBE1	1.53381	0.39372	1.1582
chr8	28820301	28821071	770	ENSG00000147421	HMBOX1	1.28296	0.510403	1.242
chr2	204119238	204119912	674	ENSG00000119004	CYP20A1	1.22998	0.446172	1.04656
chr1	156439443	156439943	500	ENSG00000116604	MEF2D	1.22877	0.719	1.6851
chr12	31875631	31876277	646	ENSG00000151743	AMN1	1.89015	0.372647	1.48269
chr8	42926561	42927061	500	ENSG00000168522;ENSG00000254673	FNTA	1.22803	0.78998	1.8505
chr2	218200797	218201421	624	ENSG00000233143;ENSG00000231672	DIRC3	1.2369	0.477837	1.12622
chr4	41026696	41027196	500	ENSG00000163697	APBB2	1.22749	0.124	0.93664
chr17	74087751	74088703	952	ENSG00000182473	EXOC7	1.30153	0.956366	2.35735
chr8	79616623	79617123	500	ENSG00000104432;ENSG00000104427	IL7;ZC2HC1A	1.46464	0.27326	1.10398
chr9	107626311	107626811	500	ENSG00000165029	ABCA1	1.30728	0.4854	1.20124
chr5	78949773	78950273	500	ENSG00000164329	PAPD4	1.48029	0.29286	1.11602
chr4	41009621	41010759	1138	ENSG00000163697	APBB2	1.63686	0.368515	1.24395
chr10	60441799	60442299	500	ENSG00000122870	BICC1	1.2252	0.52284	1.22234
chr9	86564136	86564636	500	ENSG00000165118	C9orf64	1.26403	0.3844	0.96066
chr2	64337594	64338246	652	ENSG00000197329	PELI1	1.2244	0.371748	0.934632
chr17	2065364	2065864	500	ENSG00000070366	SMG6	1.22376	0.6221	1.45294
chr5	122124805	122125305	500	ENSG00000205302	SNX2	1.22352	0.17938	0.93406
chr12	105543833	105544841	1008	ENSG00000136051	KIAA1033	1.22345	0.509206	1.18902
chr9	118958266	118959218	952	ENSG00000182752	PAPPA	1.22324	0.692542	1.61688
chr7	66261257	66261827	570	ENSG00000154710;ENSG00000243335	KCTD7;RABGEF1	1.4597	0.401404	1.10407
chr11	46482298	46482798	500	ENSG00000110497	AMBRA1	1.71719	0.47092	1.54836
chr17	29611492	29612422	930	ENSG00000196712;ENSG00000126861	NF1;OMG	1.48393	0.371796	1.11884
chr2	97272908	97273688	780	ENSG00000114982	KANSL3	1.51251	0.590987	1.68612
chr15	22979036	22979676	640	ENSG00000068793	CYFIP1	1.21934	0.511281	1.19047
chr1	10211860	10212360	500	ENSG00000130939	UBE4B	1.21869	0.46952	1.09274
chr11	46015036	46015798	762	ENSG00000135365	PHF21A	1.21855	0.34143	0.930853
chr10	121281898	121282398	500	ENSG00000148908	RGS10	1.21801	0.48846	1.13628
chr8	80874441	80874941	500	ENSG00000147586;ENSG00000076554	MRPS28;TPD52	1.21785	0.57884	1.34638
chr2	38551475	38551975	500	ENSG00000119787	ATL2	1.22953	0.33754	0.93796
chr4	114599175	114599675	500	ENSG00000145349	CAMK2D	1.21688	0.4986	1.15896
chr19	18477874	18478374	500	ENSG00000130517	PGPEP1	1.21568	0.52124	1.21058
chr15	77335205	77335705	500	ENSG00000260787	na	1.39355	0.31258	1.0509
chr16	57564637	57565275	638	ENSG00000135736	CCDC102A	1.2136	0.561191	1.30149
chr15	76165709	76166209	500	ENSG00000140367	UBE2Q2	1.21325	0.25792	0.92744
chr11	85705220	85705720	500	ENSG00000073921	PICALM	1.61157	0.12262	1.22234
chr9	112807660	112808294	634	ENSG00000157654;ENSG00000241978	AKAP2;PALM2-AKAP2	1.30038	0.653991	1.61074
chr7	156635034	156635816	782	ENSG00000105983	LMBR1	1.45119	0.451023	1.23325
chr9	97507419	97508235	816	ENSG00000148120	C9orf3	1.59331	0.314179	1.20696
chr18	52931941	52932441	500	ENSG00000196628	TCF4	1.40874	0.2516	1.06202
chr2	45989019	45989519	500	ENSG00000171132	PRKCE	1.62967	0.43128	1.33456
chr4	3348688	3349314	626	ENSG00000159788	RGS12	1.21072	0.594569	1.37615
chr14	31386013	31386513	500	ENSG00000196792	STRN3	1.25879	0.58166	1.39188
chr6	4925027	4926509	1482	ENSG00000153046	CDYL	1.57515	0.494663	1.47393
chr5	131537434	131537934	500	ENSG00000224431;ENSG00000072682	P4HA2	1.36285	0.4917	1.26462
chr12	125339309	125340013	704	ENSG00000073060	SCARB1	1.20895	0.597401	1.38101
chr2	25981902	25982402	500	ENSG00000143970	ASXL2	1.40708	0.28496	1.0608
chr11	35744916	35745502	586	ENSG00000166326	TRIM44	1.64611	0.262065	1.25195
chr16	15226292	15226792	500	ENSG00000250251;ENSG00000179889	PDXDC1;PKD1P6	1.4943	0.40948	1.15362
chr20	50803322	50803822	500	ENSG00000020256	ZFP64	1.7036	0.42704	1.39092
chr12	57736800	57737300	500	ENSG00000179912	R3HDM2	1.506	0.4332	1.23038
chr8	19678650	19679410	760	ENSG00000104613	INTS10	1.29723	0.576197	1.41604
chr13	28234018	28235217	1199	ENSG00000186184	POLR1D	1.20638	0.566397	1.30701
chr4	106309611	106310111	500	ENSG00000138777	PPA2	1.20488	0.40822	0.94102
chr17	58302939	58303439	500	ENSG00000170832	USP32	1.2047	0.34366	0.92196
chr6	42211653	42212153	500	ENSG00000124496	TRERF1	1.55058	0.357	1.17174
chr6	42237084	42237852	768	ENSG00000124496	TRERF1	1.2035	0.47194	1.08687
chr2	185573442	185573942	500	ENSG00000170396	ZNF804A	1.29869	0.65848	1.6199
chr3	65984688	65985188	500	ENSG00000151276	MAGI1	1.86354	0.18094	1.4556
chr1	64088962	64089462	500	ENSG00000079739	PGM1	1.20244	0.53578	1.23298
chr17	62508916	62509416	500	ENSG00000258890	CEP95	1.24615	0.49394	1.17166
chr4	38914749	38915249	500	ENSG00000197712	FAM114A1	1.20163	0.3885	0.92
chr7	92154801	92155729	928	ENSG00000127980	PEX1	1.24385	0.571541	1.35358
chr9	136342748	136343960	1212	ENSG00000160326	SLC2A6	1.20054	1.19123	2.73776
chr1	243467955	243468583	628	ENSG00000054282	SDCCAG8	1.24396	0.443949	1.05148
chr10	74565073	74565701	628	ENSG00000156026	MCU	1.19976	0.274108	0.918806
chr3	196640041	196640541	500	ENSG00000230732;ENSG00000119231	SENP5	1.1995	0.15496	0.91864
chr1	33096523	33097023	500	ENSG00000176261	ZBTB8OS	1.3537	0.57908	1.47994
chr16	47167029	47167529	500	ENSG00000171208	NETO2	1.19883	0.51818	1.1895
chr10	111638235	111638735	500	ENSG00000108039	XPNPEP1	1.46171	0.14494	1.10174
chr12	11107099	11107739	640	ENSG00000111215;ENSG00000212127	PRR4;TAS2R14	1.19822	0.487906	1.11953
chr12	69651153	69651877	724	ENSG00000111605	CPSF6	1.19769	0.379102	0.917486
chr16	68164903	68165559	656	ENSG00000072736	NFATC3	1.32173	0.62404	1.55989
chr1	14039150	14039650	500	ENSG00000116731	PRDM2	1.1964	0.62994	1.44362
chr6	13452439	13452939	500	ENSG00000145990	GFOD1	1.29725	0.30464	0.98304
chr22	46740959	46741459	500	ENSG00000100416	TRMU	1.19537	0.65682	1.50414
chr8	79618500	79619000	500	ENSG00000104427;ENSG00000104432	IL7;ZC2HC1A	1.19535	0.3841	0.916
chr6	153429307	153429807	500	ENSG00000091844	RGS17	1.63224	0.34416	1.23998
chr4	4517181	4518279	1098	ENSG00000168818	STX18	1.49353	0.396111	1.12631
chr4	157745688	157746188	500	ENSG00000145431	PDGFC	1.88971	0.2584	1.48224
chr16	5084668	5085168	500	ENSG00000033011;ENSG00000267072	ALG1	1.19349	0.56736	1.29758
chr2	234174431	234174931	500	ENSG00000085978	ATG16L1	1.47757	0.45018	1.25366
chr5	70883160	70883660	500	ENSG00000131844	MCCC2	1.66718	0.57298	1.81974
chr15	90155443	90155943	500	ENSG00000166813;ENSG00000140534	KIF7;TICRR	1.19203	0.44412	1.0147
chr5	32377695	32378195	500	ENSG00000056097	ZFR	1.25629	0.63112	1.50762
chr10	104324176	104324932	756	ENSG00000107882	SUFU	1.49353	0.297685	1.12631
chr15	51862871	51863371	500	ENSG00000104093	DMXL2	1.19027	0.34798	0.91278
chr2	86978075	86978915	840	ENSG00000153561	RMND5A	1.72137	0.265405	1.319
chr1	246797412	246797912	500	ENSG00000162852	CNST	1.18954	0.21212	0.91232
chr1	63076017	63076517	500	ENSG00000116641	DOCK7	1.18938	0.387	0.91222
chr16	14756629	14757129	500	ENSG00000103429	BFAR	1.18924	0.56968	1.29906
chr10	14040683	14041867	1184	ENSG00000151474;ENSG00000229751	FRMD4A	1.1891	0.70462	1.60661
chr6	33391805	33392429	624	ENSG00000197283	SYNGAP1	1.88516	0.398942	1.47758
chr19	44626275	44626775	500	ENSG00000256294	ZNF225	1.27974	0.36524	0.97118
chr1	198158986	198159618	632	ENSG00000151414	NEK7	1.18797	0.58269	1.32755
chr7	107022599	107023099	500	ENSG00000164597	COG5	1.5471	0.20034	1.16892
chr21	17136932	17137432	500	ENSG00000155313	USP25	1.9837	0.32354	1.58202
chr6	154787586	154788214	628	ENSG00000153721	CNKSR3	1.29088	0.35207	0.97871
chr5	77909797	77910297	500	ENSG00000145685	LHFPL2	1.46785	0.35834	1.10644
chr12	51546507	51547339	832	ENSG00000135457	TFCP2	1.18593	0.702957	1.5993
chr3	129601676	129602762	1086	ENSG00000172765	TMCC1	1.45624	0.578306	1.58683
chr15	28370693	28371347	654	ENSG00000128731	HERC2	1.60767	0.450734	1.37365
chr17	38978210	38978710	500	ENSG00000167920;ENSG00000186395	KRT10;TMEM99	1.18386	0.69366	1.57588
chr2	74286656	74287156	500	ENSG00000187605	TET3	1.18379	0.71418	1.62242
chr11	76791289	76791789	500	ENSG00000149260	CAPN5	1.18341	0.559	1.26956
chr5	126358506	126359006	500	ENSG00000173926	MARCH3	1.58697	0.58832	1.76742
chr5	121361248	121361874	626	ENSG00000151304	SRFBP1	1.18123	0.353099	0.907077
chr1	28237269	28237769	500	ENSG00000117748	RPA2	1.41828	0.41224	1.10178
chr5	64654193	64654869	676	ENSG00000049192	ADAMTS6	1.49115	0.346553	1.12445
chr1	180664006	180665110	1104	ENSG00000143324	XPR1	1.38369	0.530707	1.3848
chr4	144122225	144122853	628	ENSG00000170185	USP38	1.76211	0.344968	1.35678
chr18	7863624	7864124	500	ENSG00000173482	PTPRM	1.4719	0.50556	1.40236
chr9	37182631	37183131	500	ENSG00000147905	ZCCHC7	1.4187	0.23978	1.06938
chr9	4196951	4197883	932	ENSG00000107249	GLIS3	1.17768	1.08214	2.44793
chr3	141229567	141230965	1398	ENSG00000155903	RASA2	1.17729	0.916567	2.07283
chr20	36459649	36460149	500	ENSG00000132792	CTNNBL1	1.39259	0.40096	1.05272
chr4	144127644	144128144	500	ENSG00000170185	USP38	1.17629	0.2597	0.90398
chr1	227360876	227361376	500	ENSG00000143776	CDC42BPA	1.44793	0.43724	1.19286
chr20	10420882	10421382	500	ENSG00000149346	SLX4IP	1.19895	0.51534	1.18308
chr7	121022828	121024074	1246	ENSG00000196937	FAM3C	1.5936	0.173331	1.20721
chr4	68348585	68349213	628	ENSG00000145241	CENPC	1.17589	0.743487	1.67978
chr8	118532781	118533539	758	ENSG00000164758	MED30	1.17554	1.0688	2.41417
chr18	53089020	53089520	500	ENSG00000196628	TCF4	1.36224	0.42706	1.0979
chr18	34406216	34407152	936	ENSG00000134779	TPGS2	1.225	0.564722	1.32007
chr8	18799886	18800386	500	ENSG00000156011	PSD3	1.17518	0.47472	1.07202
chr17	2170330	2170830	500	ENSG00000070366	SMG6	1.18223	0.64144	1.4556
chr1	220290533	220291033	500	ENSG00000067704	IARS2	1.26976	0.53178	1.28224
chr5	77828829	77829329	500	ENSG00000145685	LHFPL2	1.57541	0.21618	1.19208
chr1	114293375	114294017	642	ENSG00000116793	PHTF1	1.56362	0.14486	1.18238
chr22	34173462	34174300	838	ENSG00000133424	LARGE	1.26533	0.568007	1.36539
chr19	49336554	49337194	640	ENSG00000087076	HSD17B14	1.17138	0.807109	1.81783
chr1	246712617	246713911	1294	ENSG00000162851	TFB2M	1.53911	0.388037	1.16246
chr7	17851557	17852684	1127	ENSG00000071189	SNX13	1.17101	0.481562	1.08433
chr14	36299598	36300098	500	ENSG00000100916	BRMS1L	1.17099	0.89676	2.0192
chr11	59413827	59414327	500	ENSG00000166889	PATL1	1.58126	0.424	1.26874
chr4	5789020	5789866	846	ENSG00000072840;ENSG00000072832	CRMP1;EVC	1.19002	0.583877	1.33215
chr3	172105475	172105975	500	ENSG00000075420	FNDC3B	1.17054	0.77184	1.73738
chr8	141772578	141773313	735	ENSG00000169398	PTK2	1.41207	0.431741	1.14894
chr1	110909755	110910268	513	ENSG00000168679	SLC16A4	1.17003	0.517817	1.16517
chr19	52892280	52892780	500	ENSG00000269834	na	1.43588	0.48112	1.30166
chr1	243992000	243992716	716	ENSG00000117020	AKT3	1.27534	0.334916	0.968226
chr10	5778115	5778615	500	ENSG00000226647;ENSG00000108021	FAM208B	1.76069	0.373	1.35544
chr9	132786194	132786694	500	ENSG00000187239	FNBP1	2.14849	0.4019	1.78188
chr10	112631628	112633122	1494	ENSG00000150593;ENSG00000203497	PDCD4;PDCD4-AS1	1.16933	1.16464	2.61936
chr19	52959487	52959987	500	ENSG00000258405	ZNF578	2.11676	0.36766	1.73488
chr2	162045269	162045769	500	ENSG00000136560	TANK	1.44409	0.4344	1.18196
chr1	161323448	161324094	646	ENSG00000143252	SDHC	1.16888	0.438762	0.986502
chr2	179064838	179065338	500	ENSG00000079156	OSBPL6	1.16888	0.4094	0.92048
chr5	140767715	140768215	500	ENSG00000081853;ENSG00000204956;ENSG00000253953;ENSG00000254245;ENSG00000262576;ENSG00000262209;ENSG00000253731;ENSG00000253485;ENSG00000253537;ENSG00000253910;ENSG00000254221	PCDHGA1;PCDHGA2;PCDHGA3;PCDHGA4;PCDHGA5;PCDHGA6;PCDHGA7;PCDHGB1;PCDHGB2;PCDHGB3;PCDHGB4	1.29443	0.0846	0.98112
chr4	88007465	88007965	500	ENSG00000172493	AFF1	1.16816	0.3204	0.8989
chr17	57808749	57809249	500	ENSG00000062716	VMP1	1.41362	0.51512	1.3723
chr13	40086770	40087270	500	ENSG00000183722	LHFP	1.1679	0.3889	0.89874
chr10	122620288	122620788	500	ENSG00000120008	WDR11	1.42046	0.35672	1.07068
chr8	27961061	27961561	500	ENSG00000134014	ELP3	1.20003	0.45724	1.05048
chr9	131894185	131894685	500	ENSG00000119383	PPP2R4	1.16704	0.22108	0.8982
chr9	107647084	107647738	654	ENSG00000165029	ABCA1	1.16703	0.58604	1.31595
chr20	25244222	25244722	500	ENSG00000100994	PYGB	1.16689	0.6229	1.39858
chr15	72359504	72360130	626	ENSG00000066933	MYO9A	1.52825	0.42107	1.21452
chr6	42762403	42762903	500	ENSG00000112624	GLTSCR1L	1.644	0.4065	1.27044
chr10	52358487	52358987	500	ENSG00000198964	SGMS1	1.23195	0.26264	0.93954
chr3	33449921	33450551	630	ENSG00000153560	UBP1	1.2663	0.707349	1.70149
chr6	21892302	21892802	500	ENSG00000272168	CASC15	1.16631	0.5437	1.22026
chr7	105504991	105505491	500	ENSG00000146776	ATXN7L1	1.26673	0.77306	1.8601
chr21	47673868	47674542	674	ENSG00000215424;ENSG00000160294;ENSG00000239415	MCM3AP;MCM3AP-AS1	1.16585	0.618917	1.38864
chr17	78721340	78721840	500	ENSG00000141564	RPTOR	1.50404	0.50366	1.42856
chr15	59633938	59634995	1057	ENSG00000157483	MYO1E	1.23948	0.3035	0.944456
chr4	6969419	6969919	500	ENSG00000132405	TBC1D14	1.4272	0.35782	1.0757
chr4	73994939	73995439	500	ENSG00000132466	ANKRD17	1.46715	0.53282	1.47312
chrX	41083501	41084001	500	ENSG00000124486	USP9X	1.50548	0.2942	1.13568
chr4	140961120	140961620	500	ENSG00000196782	MAML3	1.16392	0.2014	0.89626
chr1	42064310	42064810	500	ENSG00000127124	HIVEP3	1.95397	0.47416	1.83708
chr2	74175485	74176237	752	ENSG00000237883;ENSG00000114956	DGUOK;DGUOK-AS1	1.63578	0.485758	1.50952
chr1	24832356	24832856	500	ENSG00000117602	RCAN3	1.81477	0.40654	1.43022
chr16	28869313	28869813	500	ENSG00000178188	SH2B1	1.17142	0.83538	1.88156
chrX	114421153	114421983	830	ENSG00000130224	LRCH2	1.16221	0.433325	0.969783
chr11	129857535	129858035	500	ENSG00000170325	PRDM10	1.16124	0.62658	1.40134
chr6	34576732	34577500	768	ENSG00000196821	C6orf106	1.23725	0.704167	1.66007
chr7	65865474	65865974	500	ENSG00000169902;ENSG00000179406	LINC00174;TPST1	1.31846	0.26834	0.9976
chr6	38079666	38080586	920	ENSG00000156639	ZFAND3	1.16075	0.55125	1.23245
chr2	160437595	160438095	500	ENSG00000123636	BAZ2B	1.36966	0.25466	1.03364
chr5	179765174	179765870	696	ENSG00000131459	GFPT2	2.19364	0.316753	1.82983
chr4	146420946	146421706	760	ENSG00000250582;ENSG00000170365	SMAD1;SMAD1-AS2	1.23416	0.660763	1.55441
chr2	133800996	133801496	500	ENSG00000176771	NCKAP5	1.79952	0.36682	1.39242
chr16	14721442	14722272	830	ENSG00000140694	PARN	1.30816	0.454602	1.12571
chr12	106486108	106486608	500	ENSG00000074590	NUAK1	1.34059	0.47654	1.20686
chr5	56545791	56546291	500	ENSG00000062194	GPBP1	1.6705	0.34966	1.2733
chr15	77767982	77768482	500	ENSG00000140382	HMG20A	1.61035	0.18082	1.2213
chr16	2983487	2984539	1052	ENSG00000059122	FLYWCH1	1.15951	0.715618	1.59856
chr13	51966154	51966918	764	ENSG00000102786	INTS6	2.00648	0.336243	1.6072
chr5	78766634	78767474	840	ENSG00000152413	HOMER1	1.7713	0.340095	1.36545
chr7	65550228	65550854	626	ENSG00000126522	ASL	1.44403	0.526502	1.43251
chr7	83977680	83978483	803	ENSG00000075213	SEMA3A	1.28966	0.342578	0.977883
chr11	95969891	95970547	656	ENSG00000184384	MAML2	1.6345	0.273415	1.24192
chr15	63529118	63530249	1131	ENSG00000166128	RAB8B	1.1555	0.532732	1.18672
chr12	32411135	32411885	750	ENSG00000151746	BICD1	1.15536	0.320053	0.89096
chr5	176364192	176364692	500	ENSG00000087206	UIMC1	1.15517	0.4649	1.03538
chr18	57178113	57178613	500	ENSG00000183287	CCBE1	1.15497	0.33414	0.89072
chr19	41092455	41092955	500	ENSG00000160410	SHKBP1	1.33789	0.7156	1.8089
chr15	66180652	66181152	500	ENSG00000103769	RAB11A	1.4127	0.13794	1.06494
chr17	57162465	57162965	500	ENSG00000108395	TRIM37	1.15846	0.58798	1.31248
chr13	20592574	20593500	926	ENSG00000121741	ZMYM2	1.15408	0.53703	1.19512
chr9	72352665	72353293	628	ENSG00000188647	PTAR1	1.39535	0.387404	1.05221
chr1	173951066	173951566	500	ENSG00000135870	RC3H1	1.37463	0.55644	1.44286
chr5	64032238	64032874	636	ENSG00000153006	SREK1IP1	1.15345	0.297814	0.88978
chr6	111113057	111113699	642	ENSG00000155111	CDK19	1.55593	0.613318	1.8033
chr12	75887855	75888355	500	ENSG00000139278	GLIPR1	1.52659	0.41546	1.19696
chr18	10539347	10539847	500	ENSG00000134265	NAPG	1.15223	0.65488	1.45552
chr9	107586298	107586798	500	ENSG00000165029	ABCA1	1.50325	0.41646	1.18058
chr3	158383236	158383736	500	ENSG00000079257;ENSG00000168827	GFM1;LXN	1.15166	0.2768	0.88868
chr17	73051458	73052088	630	ENSG00000180901	KCTD2	1.29702	0.668635	1.64297
chr2	151464940	151465776	836	ENSG00000232359	na	1.15084	0.333493	0.88817
chr10	180346	180846	500	ENSG00000015171	ZMYND11	1.15014	0.97958	2.17404
chr14	75063093	75063593	500	ENSG00000119681	LTBP2	2.01652	0.40246	1.62838
chr7	99846683	99847183	500	ENSG00000160844;ENSG00000239521	GATS;GATS	1.54132	0.71842	2.09104
chr6	158309243	158309743	500	ENSG00000130340;ENSG00000236324	SNX9	1.47701	0.42646	1.18714
chr10	70921615	70922115	500	ENSG00000233163;ENSG00000122958	VPS26A	1.14918	0.6767	1.50084
chr5	176685425	176686224	799	ENSG00000165671	NSD1	1.34354	0.563767	1.43069
chr22	31596982	31597482	500	ENSG00000138942	RNF185	1.14762	0.58976	1.3066
chrX	106046039	106046801	762	ENSG00000133138	TBC1D8B	1.41007	0.786037	2.0889
chr3	57106362	57106990	628	ENSG00000186451;ENSG00000163947	ARHGEF3;SPATA12	1.35022	0.46371	1.18223
chr1	39779602	39780262	660	ENSG00000127603	MACF1	1.44718	0.499939	1.36321
chr2	133811952	133812452	500	ENSG00000176771	NCKAP5	1.19359	0.5199	1.18912
chr6	21743131	21744683	1552	ENSG00000272168	CASC15	1.15643	0.864091	1.9261
chr2	32870944	32871444	500	ENSG00000018699	TTC27	1.35828	0.44126	1.1313
chr17	62306380	62306880	500	ENSG00000136478	TEX2	1.42177	0.41202	1.10386
chr1	246653587	246654087	500	ENSG00000185420	SMYD3	1.14567	0.65022	1.4386
chr3	23328138	23328638	500	ENSG00000182247	UBE2E2	1.49842	0.4057	1.14624
chr11	34149401	34149901	500	ENSG00000135372	NAT10	1.62023	0.20576	1.2297
chrX	7014791	7015549	758	ENSG00000130021	HDHD1	1.19595	0.67715	1.55132
chr4	154460974	154461474	500	ENSG00000121210	KIAA0922	1.3694	0.48356	1.24934
chr12	1010379	1010907	528	ENSG00000060237	WNK1	1.42515	0.293125	1.07417
chr21	40664895	40665395	500	ENSG00000185658	BRWD1	1.58204	0.40534	1.21356
chr17	28076238	28077394	1156	ENSG00000141298	SSH2	1.49611	0.421159	1.18801
chr2	30705581	30706081	500	ENSG00000172954	LCLAT1	1.14173	0.23278	0.88258
chr3	51454405	51455087	682	ENSG00000145041	VPRBP	1.71657	0.447082	1.46935
chr3	122106428	122107744	1316	ENSG00000114023	FAM162A	1.61154	0.30174	1.22231
chr11	89115703	89116203	500	ENSG00000086991	NOX4	1.21632	0.54658	1.27
chr11	61722851	61723481	630	ENSG00000167995	BEST1	1.13939	1.3863	3.05386
chr9	101292004	101292504	500	ENSG00000136928	GABBR2	1.1393	0.58934	1.29816
chr3	56695029	56695697	668	ENSG00000163946	FAM208A	1.34249	0.581557	1.47476
chr22	34202463	34202963	500	ENSG00000133424	LARGE	1.79113	0.27578	1.38434
chr15	56034343	56034843	500	ENSG00000166450	PRTG	1.13855	0.32412	0.88064
chr2	27839483	27839983	500	ENSG00000259080;ENSG00000243943	ZNF512	1.13826	0.58908	1.29666
chr8	125718170	125719004	834	ENSG00000170873	MTSS1	1.69844	0.116379	1.2982
chr3	105488999	105489751	752	ENSG00000114423	CBLB	1.41553	0.530758	1.41584
chr10	43658281	43660523	2242	ENSG00000169826	CSGALNACT2	1.13789	0.586178	1.28994
chr15	56252562	56253262	700	ENSG00000069869	NEDD4	1.21377	0.462071	1.07174
chr11	116787795	116788295	500	ENSG00000160584	SIK3	1.18387	0.38256	0.90874
chr16	4569585	4570085	500	ENSG00000089486	CDIP1	1.44623	0.3872	1.08998
chr2	61109397	61110995	1598	ENSG00000162924	REL	1.67869	0.458992	1.4694
chr6	139283214	139284836	1622	ENSG00000135597	REPS1	1.3299	0.521473	1.31091
chr17	60655515	60656015	500	ENSG00000146872	TLK2	1.60053	0.27766	1.21302
chr3	49339317	49340309	992	ENSG00000114316	USP4	1.13638	0.275292	0.879315
chr1	87524241	87525182	941	ENSG00000267561;ENSG00000153936	HS2ST1	1.72264	0.517216	1.70702
chr12	3186216	3187800	1584	ENSG00000011105	TSPAN9	1.22759	0.675492	1.58184
chr1	12666511	12667011	500	ENSG00000162496	DHRS3	1.13613	0.31238	0.87916
chr4	41154607	41155107	500	ENSG00000163697	APBB2	1.13565	0.51242	1.12588
chr14	75247033	75247533	500	ENSG00000119596	YLPM1	1.13542	0.62422	1.3713
chr3	183488454	183488954	500	ENSG00000163872	YEATS2	1.36166	0.48034	1.23438
chr2	233427457	233428101	644	ENSG00000135930	EIF4E2	1.13442	0.610854	1.34101
chr2	217362202	217362826	624	ENSG00000232485	na	1.13343	1.03122	2.26228
chr1	112051799	112052299	500	ENSG00000121933	ADORA3	1.77066	0.33624	1.36484
chr19	13204866	13205366	500	ENSG00000008441	NFIX	1.26003	0.67164	1.60858
chr13	49635004	49635504	500	ENSG00000102531	FNDC3A	1.82118	0.31942	1.41348
chr13	49018507	49019007	500	ENSG00000139687;ENSG00000139679	LPAR6;RB1	1.2925	0.56726	1.38952
chr17	17162870	17163370	500	ENSG00000141030	COPS3	1.13236	0.5594	1.2263
chr5	78561314	78561814	500	ENSG00000152409	JMY	1.97611	0.22904	1.57372
chr17	26423386	26424022	636	ENSG00000087095	NLK	1.13216	0.399104	0.876745
chr4	104020248	104020748	500	ENSG00000164039	BDH2	1.80219	0.06592	1.395
chr17	44122125	44122625	500	ENSG00000120071	KANSL1	1.13152	0.4748	1.04024
chr12	19327106	19327818	712	ENSG00000052126	PLEKHA5	1.3074	0.529326	1.31006
chr11	102101315	102101815	500	ENSG00000254422;ENSG00000137693	YAP1	1.13093	0.27998	0.876
chr10	105446016	105446640	624	ENSG00000107957	SH3PXD2A	1.14211	0.583173	1.28708
chr1	36856368	36856868	500	ENSG00000181817	LSM10	1.13066	0.54254	1.18794
chr11	65324833	65325469	636	ENSG00000168056	LTBP3	1.30878	0.773176	1.91541
chr2	109826410	109826910	500	ENSG00000172985	SH3RF3	1.57785	0.80484	2.40264
chr7	55549799	55550601	802	ENSG00000154978	VOPP1	1.23281	0.524364	1.23238
chr2	95839305	95839961	656	ENSG00000163067	ZNF2	1.13032	0.672713	1.47262
chr12	4644150	4644650	500	ENSG00000047621	C12orf4	1.69094	0.51244	1.6545
chr11	46032657	46033309	652	ENSG00000135365	PHF21A	1.44714	0.501135	1.36643
chr16	70789430	70789930	500	ENSG00000103043;ENSG00000214353	VAC14;VAC14-AS1	1.12985	0.68018	1.48848
chr7	23648659	23649317	658	ENSG00000169193	CCDC126	1.34234	0.854833	2.16754
chr15	78778683	78779183	500	ENSG00000136381	IREB2	1.12945	0.35074	0.8751
chr1	67466843	67467343	500	ENSG00000116704	SLC35D1	1.21776	0.23192	0.93034
chr16	27525136	27525926	790	ENSG00000077235	GTF3C1	1.14192	0.778266	1.71743
chr6	82915089	82915589	500	ENSG00000005700	IBTK	1.12804	0.41602	0.90926
chr12	124938836	124939336	500	ENSG00000196498	NCOR2	1.48042	0.45074	1.2577
chr20	40146599	40147507	908	ENSG00000124177	CHD6	1.30887	0.505297	1.25186
chr3	65903978	65904478	500	ENSG00000272610;ENSG00000151276;ENSG00000240175	MAGI1;MAGI1-AS1;MAGI1-IT1	1.1273	0.51666	1.12864
chr3	23357151	23357805	654	ENSG00000182247	UBE2E2	1.15029	0.906942	2.01304
chr5	141516946	141517446	500	ENSG00000131507	NDFIP1	1.35527	0.32906	1.02338
chr7	101935620	101936680	1060	ENSG00000264675;ENSG00000160999	MIR4285;SH2B2	1.12714	0.964396	2.10648
chr17	70473335	70474634	1299	ENSG00000227036	LINC00511	1.17588	0.730216	1.64978
chr10	114886556	114887056	500	ENSG00000148737	TCF7L2	1.65906	0.26516	1.26324
chr3	171520592	171521992	1400	ENSG00000075651;ENSG00000183657	PLD1;PP13439	1.36492	0.811814	2.09093
chr7	6087054	6087554	500	ENSG00000086232;ENSG00000240718	EIF2AK1;RN7SL851P	1.34449	0.57904	1.47042
chr8	28608890	28609730	840	ENSG00000012232	EXTL3	1.12643	0.645548	1.40935
chr1	8657874	8658374	500	ENSG00000142599	RERE	1.12577	0.45418	0.9911
chr8	87364286	87365090	804	ENSG00000123124	WWP1	1.1814	0.684565	1.55257
chr20	61530780	61531280	500	ENSG00000101191	DIDO1	1.12518	0.89132	1.94422
chr3	188403883	188404529	646	ENSG00000145012	LPP	1.12501	0.356161	0.872415
chr4	157775437	157775937	500	ENSG00000145431	PDGFC	1.12481	0.48536	1.05844
chr2	149513066	149513566	500	ENSG00000135999	EPC2	1.12479	0.39674	0.87228
chr11	5711871	5712594	723	ENSG00000132256;ENSG00000132274	TRIM22;TRIM5	1.32038	0.500249	1.24928
chr9	21492136	21492636	500	ENSG00000171889	MIR31HG	1.1309	0.23868	0.87598
chr7	120693892	120694392	500	ENSG00000106034	CPED1	1.30849	0.58558	1.45038
chr6	4896129	4896757	628	ENSG00000153046	CDYL	1.12441	0.701497	1.52935
chr1	180941809	180942309	500	ENSG00000135823;ENSG00000234237;ENSG00000243155	STX6	1.24226	0.55582	1.3149
chr5	179748513	179749139	626	ENSG00000131459	GFPT2	1.15547	0.817428	1.82088
chr12	19370013	19370747	734	ENSG00000052126	PLEKHA5	1.38504	0.436008	1.13876
chr7	127642771	127643271	500	ENSG00000197157	SND1	1.123	0.83814	1.82546
chr10	97001767	97002605	838	ENSG00000107438	PDLIM1	1.15989	0.955024	2.13391
chr5	112511824	112512496	672	ENSG00000171444	MCC	1.45968	0.363051	1.10019
chr4	41080936	41081436	500	ENSG00000163697	APBB2	1.36591	0.6553	1.68896
chr2	109149012	109149796	784	ENSG00000214184	na	1.49079	0.366212	1.12417
chr3	61786469	61787237	768	ENSG00000144724	PTPRG	1.12052	0.745781	1.62152
chr14	73755088	73755712	624	ENSG00000133961	NUMB	1.12031	0.846458	1.84014
chr16	50366596	50367096	500	ENSG00000166164	BRD7	1.55137	0.34138	1.17238
chr1	19981215	19981715	500	ENSG00000158747;ENSG00000270136	MINOS1-NBL1;NBL1	1.31709	0.71456	1.78042
chr4	166134205	166134705	500	ENSG00000109466	KLHL2	1.29258	0.31148	0.97986
chr9	84257028	84257810	782	ENSG00000196781	TLE1	1.11923	0.651279	1.41478
chr2	62194842	62195502	660	ENSG00000173163	COMMD1	1.1192	0.502909	1.09245
chr14	35236298	35237056	758	ENSG00000198604	BAZ1A	1.1334	0.543443	1.19218
chr6	76348442	76348942	500	ENSG00000112701	SENP6	1.11833	0.35154	0.86838
chr1	180931024	180932728	1704	ENSG00000243155	na	1.36405	0.488744	1.25806
chr1	42730138	42730920	782	ENSG00000198815	FOXJ3	1.50132	0.553389	1.56665
chr13	27205087	27205587	500	ENSG00000237001;ENSG00000132970	WASF3;WASF3-AS1	1.6399	0.31364	1.24658
chr7	99130499	99130999	500	ENSG00000196652	ZKSCAN5	1.14432	0.52288	1.15578
chr1	54161061	54161561	500	ENSG00000174332	GLIS1	1.11762	0.66858	1.45074
chr3	37142294	37143256	962	ENSG00000093167	LRRFIP2	1.29649	0.645073	1.5845
chr3	178890024	178890524	500	ENSG00000121879	PIK3CA	1.31747	0.43678	1.08858
chr6	11213421	11213921	500	ENSG00000111859;ENSG00000247925	NEDD9	1.11698	0.63056	1.36764
chr17	28742757	28744047	1290	ENSG00000108582	CPD	1.64015	0.483008	1.50553
chr6	151740024	151740524	500	ENSG00000155906	RMND1	1.1159	0.57812	1.25296
chr17	4111750	4112250	500	ENSG00000185722	ANKFY1	1.44544	0.54054	1.47214
chr16	74386562	74387062	500	ENSG00000214331	na	1.16103	0.57316	1.28168
chr5	121340605	121341105	500	ENSG00000151304	SRFBP1	1.18479	0.50244	1.1422
chr4	157780488	157780988	500	ENSG00000145431	PDGFC	1.61958	0.42026	1.2914
chr2	54172438	54172938	500	ENSG00000068878	PSME4	1.11437	0.07328	0.866
chr20	6748246	6752829	4583	ENSG00000125845	BMP2	1.11357	1.27871	2.76688
chr10	104685973	104686971	998	ENSG00000148842	CNNM2	1.32879	0.388257	1.00477
chr12	65700868	65701368	500	ENSG00000174099	MSRB3	1.11333	0.48418	1.0475
chr21	34606725	34607363	638	ENSG00000159110	IFNAR2	1.74769	0.338041	1.34328
chr3	132165929	132166553	624	ENSG00000138246	DNAJC13	1.21952	0.688285	1.6028
chr10	131268310	131268810	500	ENSG00000170430	MGMT	1.11197	0.01926	0.86456
chr13	76204231	76204731	500	ENSG00000136153;ENSG00000261553;ENSG00000261105	LMO7	1.1119	0.15258	0.86452
chr3	71513555	71514355	800	ENSG00000114861	FOXP1	1.28932	0.588225	1.4377
chr5	126877580	126878080	500	ENSG00000164244	PRRC1	1.11137	0.1719	0.8642
chr17	75292871	75293519	648	ENSG00000184640	SEPT9	1.1113	0.575324	1.24293
chr1	51383264	51383764	500	ENSG00000185104	FAF1	1.15395	0.47314	1.05284
chrX	64194675	64195175	500	ENSG00000126970	ZC4H2	1.42326	0.36996	1.07276
chr9	128305300	128305800	500	ENSG00000119487	MAPKAP1	1.2022	0.30452	0.92036
chr17	27832403	27832903	500	ENSG00000160551	TAOK1	1.53917	0.72364	2.1031
chr18	55776983	55777483	500	ENSG00000049759	NEDD4L	1.12512	0.60442	1.31836
chr1	44310145	44310777	632	ENSG00000126091	ST3GAL3	1.11034	0.444019	0.958623
chr10	43291898	43292928	1030	ENSG00000165733	BMS1	1.62205	0.435845	1.34158
chr3	188416212	188416894	682	ENSG00000145012	LPP	1.11017	0.541114	1.16811
chr6	21722796	21723296	500	ENSG00000272168	CASC15	1.9137	0.46838	1.76474
chr9	97042772	97043272	500	ENSG00000175787	ZNF169	1.3368	0.36118	1.01036
chr1	222794922	222795422	500	ENSG00000154305	MIA3	1.11422	0.6111	1.3229
chr1	183674180	183674680	500	ENSG00000143344	RGL1	1.66989	0.32218	1.27276
chr5	176630903	176631403	500	ENSG00000165671	NSD1	1.45775	0.3514	1.09872
chr16	53857850	53858508	658	ENSG00000140718	FTO	1.3455	0.409696	1.04111
chr3	191088873	191089373	500	ENSG00000152492	CCDC50	1.29869	0.33404	0.98402
chr18	42264091	42264591	500	ENSG00000152217	SETBP1	1.10831	0.54766	1.18072
chr9	123410970	123411470	500	ENSG00000106780	MEGF9	1.45354	0.27808	1.09552
chr9	112609942	112611058	1116	ENSG00000243444;ENSG00000157654;ENSG00000241978	AKAP2;PALM2;PALM2-AKAP2	1.10763	0.899731	1.93884
chr1	67426059	67426559	500	ENSG00000198160	MIER1	1.15898	0.4836	1.07988
chr7	42133844	42134344	500	ENSG00000106571	GLI3	1.10687	0.55524	1.19586
chr7	149131757	149132257	500	ENSG00000196453	ZNF777	1.1068	0.55248	1.18986
chr9	126651640	126652684	1044	ENSG00000119522	DENND1A	1.10647	0.554138	1.19316
chr9	134515315	134515939	624	ENSG00000107263	RAPGEF1	1.10526	0.805849	1.73369
chr15	34322062	34322562	500	ENSG00000169857;ENSG00000184984	AVEN;CHRM5	1.10479	0.68322	1.46938
chr4	3395405	3396053	648	ENSG00000159788	RGS12	1.1812	0.589306	1.33634
chr10	53027522	53028156	634	ENSG00000185532	PRKG1	1.49568	0.420962	1.1871
chr9	137662391	137663152	761	ENSG00000130635	COL5A1	1.26977	0.458936	1.1066
chr22	34286559	34287347	788	ENSG00000133424	LARGE	1.10397	0.666485	1.43258
chr17	58543580	58544080	500	ENSG00000062725	APPBP2	1.10385	0.42674	0.91718
chr2	185661096	185661596	500	ENSG00000170396	ZNF804A	1.10239	0.6061	1.30136
chr11	87002621	87003121	500	ENSG00000166575	TMEM135	1.10229	0.24824	0.85878
chr2	133903817	133904443	626	ENSG00000176771	NCKAP5	1.59045	0.340415	1.20457
chr2	86381729	86382535	806	ENSG00000132305	IMMT	1.10177	0.479665	1.02945
chr1	236017712	236018212	500	ENSG00000143669	LYST	1.10175	0.29232	0.85846
chr14	75274793	75275595	802	ENSG00000119596	YLPM1	1.12205	0.568155	1.23662
chr5	112230713	112231409	696	ENSG00000129625	REEP5	1.37844	0.424684	1.10412
chr2	30730761	30731827	1066	ENSG00000172954	LCLAT1	1.10129	0.473386	1.01563
chr3	154815639	154817661	2022	ENSG00000196549	MME	1.44318	0.584135	1.58838
chr2	69407878	69408378	500	ENSG00000169604	ANTXR1	1.21278	0.51404	1.19146
chr7	2240604	2241376	772	ENSG00000002822	MAD1L1	1.16378	0.800168	1.79272
chr15	75971537	75972169	632	ENSG00000203392;ENSG00000173546	CSPG4	1.10897	0.554399	1.19579
chr1	147140650	147141278	628	ENSG00000162836	ACP6	1.09968	0.543949	1.16572
chrX	76918082	76918582	500	ENSG00000085224	ATRX	1.74666	0.2381	1.34232
chr7	149179347	149180893	1546	ENSG00000181220	ZNF746	1.12822	0.531028	1.16077
chr1	43289614	43290114	500	ENSG00000164010	ERMAP	1.0995	0.74294	1.59198
chr20	46205265	46205765	500	ENSG00000124151	NCOA3	1.6703	0.3614	1.27312
chr6	38089918	38090418	500	ENSG00000156639	ZFAND3	1.09878	0.56034	1.2001
chr12	12570854	12571354	500	ENSG00000165714	LOH12CR1	1.09834	0.56818	1.21652
chr2	120570919	120571419	500	ENSG00000088179	PTPN4	1.09812	0.34734	0.8563
chr3	87287841	87288341	500	ENSG00000083937	CHMP2B	1.41919	0.10358	1.06974
chr14	31411414	31411914	500	ENSG00000196792	STRN3	1.77129	0.35872	1.36544
chr1	144093161	144093661	500	ENSG00000196369	SRGAP2B	1.09782	0.53596	1.14712
chr16	72927667	72928413	746	ENSG00000140836	ZFHX3	2.0719	0.144062	1.68176
chr21	38489254	38490145	891	ENSG00000182670	TTC3	1.09723	0.473704	1.01346
chr3	190039216	190040496	1280	ENSG00000113946;ENSG00000163347	CLDN1;CLDN16	1.09713	1.44833	3.0984
chr9	102796223	102796723	500	ENSG00000023318	ERP44	1.79277	0.47452	1.64412
chr14	31164569	31165069	500	ENSG00000092108	SCFD1	1.09643	0.23204	0.8553
chr12	66041070	66041696	626	ENSG00000256915	na	1.22995	0.879393	2.0627
chr13	23953091	23953723	632	ENSG00000151835	SACS	1.09642	0.594763	1.27174
chr18	7783719	7784219	500	ENSG00000173482	PTPRM	1.09633	0.35808	0.85524
chr20	48431957	48432595	638	ENSG00000197818	SLC9A8	1.09623	0.743495	1.58956
chr20	40174247	40174747	500	ENSG00000124177	CHD6	1.64151	0.41862	1.30606
chr11	63508396	63509358	962	ENSG00000133318	RTN3	1.55535	0.5579	1.6397
chr12	76220224	76220724	500	ENSG00000258077	na	1.3238	0.09394	1.0013
chr2	42429559	42430059	500	ENSG00000143924	EML4	1.29125	0.42856	1.04886
chr16	12112832	12114044	1212	ENSG00000048471	SNX29	1.44915	0.362459	1.09219
chr6	169652207	169653199	992	ENSG00000186340	THBS2	1.09505	0.851885	1.8198
chr6	112122937	112123437	500	ENSG00000010810	FYN	1.09482	0.70744	1.511
chr11	78020944	78021744	800	ENSG00000033327	GAB2	1.09434	0.6903	1.4739
chr4	99952586	99953214	628	ENSG00000164024	METAP1	1.39489	0.550191	1.44683
chr1	100539542	100540042	500	ENSG00000156875;ENSG00000241073	HIAT1	1.09402	0.56148	1.19858
chr22	40500629	40501291	662	ENSG00000100354	TNRC6B	1.17331	0.535559	1.20784
chr3	188230832	188231332	500	ENSG00000145012	LPP	1.09375	0.40424	0.86276
chr3	120459082	120459582	500	ENSG00000144840	RABL3	1.14971	0.6086	1.3503
chr8	97563077	97563577	500	ENSG00000169439	SDC2	1.09338	0.50924	1.08658
chr18	74568794	74569294	500	ENSG00000130856	ZNF236	1.95675	0.45952	1.7838
chrX	41010840	41011340	500	ENSG00000124486	USP9X	1.093	0.50118	1.0691
chr5	64754248	64754748	500	ENSG00000049192	ADAMTS6	1.09229	0.54194	1.15548
chr16	151771	152271	500	ENSG00000103148	NPRL3	1.092	0.86736	1.84894
chr22	24715568	24716068	500	ENSG00000258555;ENSG00000100014	SPECC1L;SPECC1L-ADORA2A	1.42264	0.383	1.0723
chr16	57047606	57048106	500	ENSG00000259922;ENSG00000140853	NLRC5	1.09079	0.35032	0.85196
chr10	53131199	53131845	646	ENSG00000185532	PRKG1	1.0906	0.542616	1.15557
chr9	37574456	37574956	500	ENSG00000147912;ENSG00000256966	FBXO10	1.6657	0.40874	1.2968
chr2	63813781	63814281	500	ENSG00000143951	WDPCP	1.09009	0.54146	1.1527
chr10	22265045	22266094	1049	ENSG00000136770	DNAJC1	1.3152	0.577121	1.43609
chr10	74894913	74895413	500	ENSG00000122882	ECD	1.53097	0.2368	1.15592
chr15	100140138	100140898	760	ENSG00000068305	MEF2A	1.0897	0.658816	1.40216
chr9	12817055	12817555	500	ENSG00000153714	LURAP1L	1.28119	0.3721	0.97216
chr3	37349173	37349801	628	ENSG00000144674	GOLGA4	1.18717	0.582564	1.32653
chr19	37347399	37347899	500	ENSG00000251247	ZNF345	1.08926	0.39508	0.85106
chr3	172093203	172094091	888	ENSG00000075420	FNDC3B	1.53656	0.555552	1.61167
chr17	7164612	7165112	500	ENSG00000181885;ENSG00000262302	CLDN7	1.79819	0.56014	1.94808
chr8	9473331	9473876	545	ENSG00000173273	TNKS	1.08899	0.541284	1.15145
chr2	214154444	214155266	822	ENSG00000144451	SPAG16	1.08897	0.733333	1.55996
chr1	162492131	162492631	500	ENSG00000152332	UHMK1	1.10911	0.4866	1.04966
chr6	170705790	170706290	500	ENSG00000112584	FAM120B	1.08881	0.68592	1.45894
chr19	12693876	12694376	500	ENSG00000188033	ZNF490	1.5697	0.4708	1.39754
chr13	36895931	36896431	500	ENSG00000133104	SPG20	1.31735	0.51914	1.29374
chr6	4879198	4879698	500	ENSG00000153046	CDYL	1.26298	0.40674	0.97614
chrX	41743768	41744268	500	ENSG00000147044	CASK	1.52624	0.38554	1.15214
chr3	107289862	107290362	500	ENSG00000114439	BBX	1.08694	0.72932	1.54924
chr6	2234842	2235550	708	ENSG00000112699	GMDS	1.08686	0.35887	0.849647
chr15	55701419	55701919	500	ENSG00000261771;ENSG00000261652	C15orf65;DYX1C1-CCPG1	1.66585	0.37824	1.2692
chr10	30723967	30725377	1410	ENSG00000107968	MAP3K8	1.08658	1.21774	2.58611
chr11	59408837	59409589	752	ENSG00000166889	PATL1	1.10066	0.730386	1.56633
chr21	45332906	45335849	2943	ENSG00000160216	AGPAT3	1.08654	0.727645	1.54526
chr1	27584266	27585068	802	ENSG00000142784	WDTC1	1.82155	0.410574	1.45122
chr8	131152854	131153354	500	ENSG00000153317	ASAP1	1.35349	0.1687	1.02212
chr14	86037114	86037754	640	ENSG00000185070	FLRT2	1.09616	0.490328	1.04825
chr6	149153285	149153785	500	ENSG00000111962	UST	1.64511	0.44694	1.3979
chr16	11055501	11056001	500	ENSG00000038532	CLEC16A	1.64166	0.15164	1.2481
chr22	19385308	19385808	500	ENSG00000100084;ENSG00000242259	C22orf39;HIRA	1.39534	0.4202	1.10534
chr4	521350	521850	500	ENSG00000174227	PIGG	1.37991	0.47494	1.23604
chr6	17660953	17661887	934	ENSG00000124789	NUP153	1.3149	0.654411	1.62808
chr3	195019060	195019560	500	ENSG00000114331	ACAP2	1.08395	0.4471	0.94778
chr19	19750979	19751479	500	ENSG00000089639	GMIP	1.08392	0.53392	1.1318
chr2	206889759	206890383	624	ENSG00000207386;ENSG00000114933	INO80D	1.47806	0.494022	1.37622
chr17	80154638	80155138	500	ENSG00000176155	CCDC57	1.08369	0.93876	1.98966
chr3	183713574	183714074	500	ENSG00000114770	ABCC5	1.08352	0.3444	0.84768
chr18	18614863	18615659	796	ENSG00000067900	ROCK1	1.49505	0.506834	1.42863
chr9	33969453	33970081	628	ENSG00000137073	UBAP2	1.08302	0.771911	1.63527
chr5	92782884	92783384	500	ENSG00000237187	NR2F1-AS1	1.08296	0.45954	0.97348
chr4	48403460	48403960	500	ENSG00000109171	SLAIN2	1.43989	0.35334	1.0852
chr3	69792404	69793343	939	ENSG00000187098	MITF	1.46851	0.488679	1.35235
chr2	63026484	63026984	500	ENSG00000115504	EHBP1	1.7096	0.34826	1.30828
chr15	74328798	74329298	500	ENSG00000140464	PML	1.08171	0.51274	1.08524
chr16	2062626	2063126	500	ENSG00000183971	NPW	1.08161	0.49002	1.03708
chr17	18693293	18693980	687	ENSG00000171928	TVP23B	1.53762	0.564833	1.6398
chr7	56043352	56043852	500	ENSG00000146729	GBAS	1.08118	0.80616	1.70564
chr10	92573141	92573641	500	ENSG00000148680	HTR7	1.69865	0.55308	1.79528
chr2	206585722	206586422	700	ENSG00000118257	NRP2	1.20903	0.276629	0.924729
chr1	145662988	145663642	654	ENSG00000121848	RNF115	1.08084	0.400489	0.847141
chr4	68503890	68504390	500	ENSG00000033178;ENSG00000270257	UBA6	1.42035	0.37014	1.0706
chr8	56792492	56793392	900	ENSG00000254087	LYN	1.18532	0.964189	2.1927
chr7	130072650	130073150	500	ENSG00000106477	CEP41	1.08011	0.31754	0.84568
chr22	47373550	47374050	500	ENSG00000054611	TBC1D22A	1.07944	0.56246	1.1886
chr12	123084567	123085067	500	ENSG00000184445	KNTC1	1.57942	0.39498	1.1954
chr16	74524090	74524590	500	ENSG00000090863	GLG1	1.47594	0.2997	1.11266
chr11	30350607	30351162	555	ENSG00000152219	ARL14EP	1.07923	0.425946	0.899982
chr2	46797514	46798178	664	ENSG00000250116;ENSG00000119729	RHOQ	1.38631	0.46741	1.22185
chr15	69733065	69733565	500	ENSG00000137807	KIF23	1.07789	0.39616	0.84438
chr12	62709839	62710339	500	ENSG00000135655	USP15	1.07724	0.5024	1.06006
chr16	18846351	18847441	1090	ENSG00000157106	SMG1	1.07693	0.686514	1.44823
chr3	180686194	180686932	738	ENSG00000114416	FXR1	1.55261	0.37477	1.17339
chr18	33222763	33223263	500	ENSG00000141429	GALNT1	1.26107	0.5274	1.26404
chr17	57447879	57448657	778	ENSG00000175155	YPEL2	1.07603	0.534524	1.1269
chr17	64406674	64407181	507	ENSG00000264630;ENSG00000154229	PRKCA	1.07598	0.928284	1.95696
chr2	236710412	236710912	500	ENSG00000157985	AGAP1	1.69769	0.40606	1.31718
chr7	1111124	1111756	632	ENSG00000146540	C7orf50	1.17392	0.846598	1.91013
chr5	37186721	37187221	500	ENSG00000197603	C5orf42	1.07546	0.2587	0.84296
chr15	34216183	34216819	636	ENSG00000169857	AVEN	1.07494	0.470818	0.99184
chr17	40136952	40137588	636	ENSG00000168259	DNAJC7	1.15032	0.612736	1.36005
chr7	42218529	42219029	500	ENSG00000106571	GLI3	1.07475	0.3473	0.84254
chr5	156564488	156564988	500	ENSG00000135077;ENSG00000155868	HAVCR2;MED7	1.07471	0.61202	1.2891
chr1	116931653	116932153	500	ENSG00000163399	ATP1A1	1.07444	0.46134	0.97154
chr18	18570767	18571267	500	ENSG00000067900	ROCK1	1.32444	0.42276	1.05874
chr20	25526738	25527238	500	ENSG00000101004	NINL	1.39498	0.29352	1.05194
chr5	31527679	31528179	500	ENSG00000113360	DROSHA	1.07231	0.49946	1.05026
chr17	29553375	29553875	500	ENSG00000196712	NF1	1.16331	0.42678	0.95586
chr20	16538850	16539986	1136	ENSG00000089177	KIF16B	1.38292	0.536576	1.39937
chr1	25803793	25804293	500	ENSG00000204178	TMEM57	1.07135	0.48288	1.01472
chr8	90778908	90779534	626	ENSG00000104312	RIPK2	1.17917	0.334169	0.905783
chr2	160420998	160421858	860	ENSG00000123636	BAZ2B	1.73314	0.471151	1.56634
chr15	38618549	38619349	800	ENSG00000166068	SPRED1	1.07053	0.721187	1.51464
chr2	10029532	10030898	1366	ENSG00000115750	TAF1B	1.22565	0.400073	0.935615
chr22	45107953	45108453	500	ENSG00000241484;ENSG00000248405;ENSG00000186654	ARHGAP8;PRR5;PRR5-ARHGAP8	1.18648	0.78248	1.7809
chr6	133119298	133119798	500	ENSG00000146409	SLC18B1	1.35535	0.70198	1.79608
chr15	28453535	28454035	500	ENSG00000128731	HERC2	1.0953	0.60418	1.29088
chr4	185712313	185712947	634	ENSG00000151726	ACSL1	1.87247	0.242666	1.46464
chr7	72883851	72884491	640	ENSG00000009954	BAZ1B	1.3379	0.433672	1.09625
chr1	233183811	233184311	500	ENSG00000135749	PCNXL2	1.63529	0.37964	1.2426
chr18	72965642	72966142	500	ENSG00000179981	TSHZ1	1.06833	0.59278	1.24306
chr8	125725343	125726507	1164	ENSG00000170873	MTSS1	1.06782	0.713651	1.496
chr1	52168336	52168881	545	ENSG00000117859	OSBPL9	1.17188	0.577982	1.30222
chr5	92778388	92778888	500	ENSG00000237187	NR2F1-AS1	1.06745	0.5457	1.14364
chr16	70046583	70047217	634	ENSG00000255185;ENSG00000196696	PDXDC2P;PDXDC2P	1.06698	0.815158	1.70779
chr6	155224768	155225268	500	ENSG00000146426	TIAM2	1.43706	0.47784	1.29384
chr15	67515758	67516469	711	ENSG00000103591	AAGAB	1.57403	0.22173	1.19094
chr1	208041584	208042665	1081	ENSG00000203709	C1orf132	1.65972	0.453367	1.43244
chr17	62314461	62315270	809	ENSG00000136478	TEX2	1.59382	0.378517	1.20739
chr16	27527872	27528570	698	ENSG00000077235	GTF3C1	1.75602	0.531948	1.79673
chr6	158811689	158812189	500	ENSG00000130338	TULP4	1.16752	0.62716	1.40876
chr2	86687743	86688593	850	ENSG00000115548	KDM3A	1.29368	0.487671	1.19554
chr10	118494209	118494709	500	ENSG00000165868	HSPA12A	1.75667	0.4829	1.6318
chr15	67023564	67024064	500	ENSG00000137834	SMAD6	1.06509	0.27924	0.83692
chr18	55276814	55277708	894	ENSG00000134440	NARS	1.68828	0.403289	1.29969
chr8	62471164	62471664	500	ENSG00000198363	ASPH	1.3315	0.42702	1.07466
chr6	21944554	21945375	821	ENSG00000272168	CASC15	1.06472	0.747186	1.56294
chr2	162909601	162910267	666	ENSG00000197635	DPP4	1.71533	0.562057	1.84563
chr12	3244257	3244757	500	ENSG00000011105	TSPAN9	1.06403	0.67692	1.41528
chr19	7488508	7489814	1306	ENSG00000104880;ENSG00000268861	ARHGEF18	1.58453	0.440398	1.3208
chr7	35058225	35059226	1001	ENSG00000173852	DPY19L1	1.06348	0.30033	0.835984
chr3	16451654	16452154	500	ENSG00000131378	RFTN1	1.2415	0.14148	0.94578
chr10	88720602	88721102	500	ENSG00000173269;ENSG00000173267	MMRN2;SNCG	1.0627	0.593	1.23868
chr14	72187986	72188610	624	ENSG00000197555	SIPA1L1	1.36997	0.722452	1.86729
chr17	28734795	28735433	638	ENSG00000108582	CPD	1.23808	0.598574	1.41194
chr6	38120904	38121404	500	ENSG00000156639	ZFAND3	1.0621	0.9565	1.99714
chr6	112549954	112550454	500	ENSG00000112769	LAMA4	1.06198	0.17768	0.83512
chr17	74226574	74227074	500	ENSG00000141576	RNF157	1.53259	0.32286	1.15722
chr17	15868560	15869060	500	ENSG00000170425	ADORA2B	1.06149	0.85292	1.78012
chr13	49719674	49720174	500	ENSG00000102531	FNDC3A	1.08284	0.04508	0.84728
chr19	38576996	38577640	644	ENSG00000105738	SIPA1L3	1.12477	0.597779	1.30356
chr18	39551289	39551789	500	ENSG00000078142	PIK3C3	1.43061	0.39722	1.07824
chr17	5237443	5238091	648	ENSG00000029725	RABEP1	1.0609	0.881019	1.83801
chr14	92492545	92493045	500	ENSG00000100815;ENSG00000259020	TRIP11	1.06087	0.69588	1.45174
chr15	42541523	42542023	500	ENSG00000103978	TMEM87A	1.14794	0.6186	1.3708
chr8	33257082	33257714	632	ENSG00000172728	FUT10	1.06077	0.389953	0.834415
chr20	37137872	37138372	500	ENSG00000170471	RALGAPB	2.11542	0.3706	1.73326
chr3	100256354	100257026	672	ENSG00000181458	TMEM45A	1.06026	0.398988	0.834122
chr7	132719441	132720745	1304	ENSG00000106554	CHCHD3	1.06006	0.733643	1.52966
chr12	89925924	89926424	500	ENSG00000270344	na	1.42672	0.34124	1.07534
chr6	109693080	109693580	500	ENSG00000135535	CD164	1.30328	0.17892	0.98716
chr5	55290999	55292799	1800	ENSG00000227908	na	1.17419	0.589717	1.33079
chr20	3598747	3599247	500	ENSG00000088812	ATRN	1.05922	0.06564	0.83352
chr11	35809043	35810283	1240	ENSG00000166326	TRIM44	1.32161	0.543605	1.35871
chr11	100684262	100684762	500	ENSG00000165895	ARHGAP42	1.05891	0.34568	0.83334
chr10	104755109	104755947	838	ENSG00000148842	CNNM2	1.05881	0.542422	1.12998
chr9	124366116	124366616	500	ENSG00000136848	DAB2IP	1.05879	0.73832	1.53806
chr20	49299875	49300659	784	ENSG00000042062	FAM65C	1.05871	0.584554	1.21767
chr2	27906830	27907330	500	ENSG00000163798	SLC4A1AP	1.17811	0.39684	0.90512
chr3	56674893	56675393	500	ENSG00000163946	FAM208A	1.18827	0.2752	0.91152
chr16	85071363	85071863	500	ENSG00000135709	KIAA0513	1.05822	0.77266	1.60896
chr3	188117467	188117967	500	ENSG00000145012	LPP	1.22864	0.54486	1.27686
chr4	153372398	153372898	500	ENSG00000109670	FBXW7	1.71138	0.33324	1.3099
chr5	32385337	32385837	500	ENSG00000056097	ZFR	1.05665	0.54888	1.14172
chr16	4112293	4112793	500	ENSG00000162104	ADCY9	1.05655	0.23944	0.83198
chr21	37736455	37739561	3106	ENSG00000159256	MORC3	1.16333	0.573674	1.28488
chr7	120855798	120856484	686	ENSG00000106034	CPED1	1.7472	0.372536	1.34283
chr5	79528335	79529219	884	ENSG00000164300	SERINC5	1.25339	0.726686	1.73243
chr4	100846888	100848276	1388	ENSG00000164031	DNAJB14	1.46792	0.449733	1.24406
chr16	82913930	82914444	514	ENSG00000140945	CDH13	1.40011	0.529844	1.39837
chr10	74513109	74513781	672	ENSG00000156026	MCU	1.24383	0.625238	1.48073
chr3	125299862	125300362	500	ENSG00000144909	OSBPL11	1.28363	0.61818	1.50496
chr13	108078190	108078690	500	ENSG00000204442	FAM155A	1.35814	0.52024	1.33366
chr7	26896028	26896528	500	ENSG00000005020	SKAP2	1.17691	0.50314	1.13756
chr10	126330072	126330860	788	ENSG00000258539;ENSG00000189319	FAM53B	1.41618	0.564137	1.50556
chr9	97039687	97040187	500	ENSG00000175787	ZNF169	1.26106	0.40492	0.97048
chr12	3214045	3214725	680	ENSG00000011105	TSPAN9	1.05379	0.655382	1.36056
chr20	48438902	48440260	1358	ENSG00000197818	SLC9A8	1.08735	0.526583	1.1189
chr13	40118982	40119482	500	ENSG00000183722	LHFP	1.05369	0.66092	1.37196
chr12	24631441	24633143	1702	ENSG00000255864	na	1.41995	0.420141	1.1242
chr17	19203641	19204141	500	ENSG00000235397;ENSG00000072134	EPN2;EPN2-AS1	1.39144	0.65836	1.72714
chr9	16725445	16726473	1028	ENSG00000173068	BNC2	1.09396	0.476381	1.01688
chr3	152142015	152143055	1040	ENSG00000152601	MBNL1	1.05319	0.140327	0.830048
chr9	80457775	80458467	692	ENSG00000156052	GNAQ	1.41889	0.358497	1.06952
chr21	45559462	45559962	500	ENSG00000160221	C21orf33	1.15881	0.65938	1.47222
chr5	112620649	112621795	1146	ENSG00000171444	MCC	1.38971	0.485401	1.27188
chr1	90171661	90172291	630	ENSG00000171488;ENSG00000271949	LRRC8C	1.54447	0.0965556	1.16679
chr10	103143832	103144332	500	ENSG00000166167	BTRC	1.40029	0.47724	1.2597
chr17	2792523	2793023	500	ENSG00000132359	RAP1GAP2	1.05241	0.6917	1.43458
chr10	79207028	79207716	688	ENSG00000156113	KCNMA1	1.53732	0.347936	1.16102
chr10	27030809	27031441	632	ENSG00000148459	PDSS1	1.27066	0.491566	1.18601
chr19	30489312	30489812	500	ENSG00000105176	URI1	1.0513	0.17968	0.82896
chr17	2012440	2012940	500	ENSG00000070366	SMG6	1.05114	0.71286	1.47716
chr4	145931408	145932038	630	ENSG00000164162	ANAPC10	1.05078	0.593349	1.22921
chr19	53078174	53078674	500	ENSG00000167562	ZNF701	1.05073	0.4817	0.99788
chr2	23693615	23694115	500	ENSG00000119771	KLHL29	1.05064	0.38898	0.82858
chr22	40509305	40509933	628	ENSG00000100354	TNRC6B	1.05054	0.659745	1.36653
chr17	5308539	5309039	500	ENSG00000108559	NUP88	1.54432	0.41374	1.20674
chr10	103438543	103439365	822	ENSG00000107829	FBXW4	1.18797	0.588333	1.34041
chr5	31542113	31542613	500	ENSG00000082213	C5orf22	1.05047	0.29094	0.82848
chr10	52318844	52319344	500	ENSG00000198964	SGMS1	1.0504	0.3276	0.82844
chr19	56210723	56211349	626	ENSG00000063245	EPN1	1.53119	0.422348	1.22069
chr8	71502730	71503230	500	ENSG00000067167	TRAM1	1.05026	0.7466	1.54614
chr6	16341131	16341759	628	ENSG00000124788	ATXN1	1.51345	0.375939	1.14197
chr8	16908961	16909461	500	ENSG00000155970	MICU3	1.04925	0.27692	0.82778
chr13	42639561	42640061	500	ENSG00000102780	DGKH	1.04921	0.21022	0.82776
chr5	135386460	135386960	500	ENSG00000120708	TGFBI	1.38353	0.45916	1.19798
chr10	105167457	105167957	500	ENSG00000148843	PDCD11	1.04854	0.71168	1.47206
chr12	132466323	132467140	817	ENSG00000183495	EP400	1.35508	0.618152	1.5813
chr6	35831680	35832180	500	ENSG00000096063	SRPK1	1.05415	0.28922	0.8306
chr15	44323880	44325462	1582	ENSG00000171877	FRMD5	1.23642	0.456062	1.07454
chr14	58770189	58770817	628	ENSG00000032219	ARID4A	1.04802	0.781226	1.61533
chr14	69543250	69544218	968	ENSG00000139990	DCAF5	1.37147	0.564711	1.4611
chr22	31857490	31857990	500	ENSG00000224623;ENSG00000185721;ENSG00000240591;ENSG00000184708	DRG1;EIF4ENIF1	1.04728	0.51416	1.06258
chrX	122793703	122794203	500	ENSG00000125676	THOC2	1.04726	0.50294	1.03938
chr7	5028175	5029211	1036	ENSG00000196204;ENSG00000272968	RBAK-RBAKDN;RNF216P1	1.04718	0.637423	1.31723
chr7	112541086	112541838	752	ENSG00000164603	C7orf60	1.52228	0.634375	1.82221
chr11	9791613	9792321	708	ENSG00000246273	SBF2-AS1	1.04718	0.417232	0.862203
chr20	2897267	2898387	1120	ENSG00000132670	PTPRA	1.47753	0.481027	1.33952
chr9	34420565	34421833	1268	ENSG00000164970	FAM219A	1.13229	0.638525	1.39969
chr18	52950728	52951228	500	ENSG00000196628	TCF4	1.40792	0.45448	1.20598
chr1	119654546	119655046	500	ENSG00000116874	WARS2	1.04646	0.17292	0.82618
chr12	56233542	56234173	631	ENSG00000123342	MMP19	1.04637	0.475246	0.981537
chr12	121255468	121255968	500	ENSG00000157837	SPPL3	1.04622	0.71144	1.4692
chr6	138930444	138930944	500	ENSG00000135540	NHSL1	1.04605	0.8827	1.82266
chr14	100227662	100228162	500	ENSG00000066629	EML1	1.04602	0.56086	1.15808
chr9	95633838	95634650	812	ENSG00000187984;ENSG00000127081	ANKRD19P;ZNF484	1.04595	0.875837	1.80836
chr12	27903213	27903713	500	ENSG00000061794	MRPS35	1.58419	0.34492	1.19936
chr4	5659107	5659607	500	ENSG00000173040	EVC2	1.04482	0.51598	1.06452
chr6	157383873	157384373	500	ENSG00000049618	ARID1B	1.20938	0.74692	1.72716
chr12	95887488	95888290	802	ENSG00000111142	METAP2	1.36702	0.270736	1.03175
chr9	131446413	131446913	500	ENSG00000119335	SET	1.16861	0.8338	1.87434
chr10	49686759	49687259	500	ENSG00000128805	ARHGAP22	1.13888	0.99454	2.19008
chr11	9815780	9816280	500	ENSG00000133812;ENSG00000246273	SBF2;SBF2-AS1	1.04327	0.57734	1.18984
chr11	71668000	71668828	828	ENSG00000137522	RNF121	1.06981	0.526739	1.10571
chr15	78765395	78765895	500	ENSG00000136381	IREB2	1.44278	0.32874	1.08738
chr17	35718736	35719236	500	ENSG00000132142	ACACA	1.62807	0.32514	1.2364
chr4	103645120	103645855	735	ENSG00000109323	MANBA	1.04245	0.510177	1.05082
chr20	4899902	4900402	500	ENSG00000089057	SLC23A2	1.04232	0.53308	1.0979
chr15	101151941	101152441	500	ENSG00000183475	ASB7	1.04232	0.51772	1.06626
chr8	71504846	71505346	500	ENSG00000067167	TRAM1	1.50802	0.19402	1.13768
chr16	28578778	28579278	500	ENSG00000176476	CCDC101	1.04159	0.47216	0.97194
chr2	112090920	112092174	1254	ENSG00000172965	MIR4435-1HG	1.04149	0.362512	0.823341
chr6	149146977	149147603	626	ENSG00000111962	UST	1.60312	0.500495	1.5205
chr9	112580512	112582058	1546	ENSG00000241978;ENSG00000243444;ENSG00000157654	AKAP2;PALM2;PALM2-AKAP2	1.45156	0.580828	1.58859
chr2	242593364	242593864	500	ENSG00000168397	ATG4B	1.04135	0.28038	0.82326
chr7	138629343	138630031	688	ENSG00000122778	KIAA1549	1.31187	0.55811	1.38558
chr9	112783491	112783991	500	ENSG00000241978;ENSG00000157654	AKAP2;PALM2-AKAP2	1.26846	0.46	1.10816
chr12	105103636	105104586	950	ENSG00000171310	CHST11	1.43166	0.465242	1.25502
chr15	67020120	67020620	500	ENSG00000137834	SMAD6	1.15038	0.5008	1.11164
chr1	153803553	153804053	500	ENSG00000143614	GATAD2B	1.58842	0.33916	1.20288
chr16	89961885	89962639	754	ENSG00000141002	TCF25	1.04	1.00955	2.07586
chr8	41476604	41477104	500	ENSG00000264578;ENSG00000158669	AGPAT6	1.29992	0.38064	0.98486
chr2	222378818	222379476	658	ENSG00000116106	EPHA4	1.43592	0.559195	1.51293
chr10	29817055	29817555	500	ENSG00000197321	SVIL	1.22165	0.54196	1.26392
chr17	44110679	44111179	500	ENSG00000120071	KANSL1	1.03887	0.59506	1.22262
chr5	146817514	146818014	500	ENSG00000113657	DPYSL3	1.03877	0.59332	1.21896
chr15	34314255	34314755	500	ENSG00000169857;ENSG00000184984	AVEN;CHRM5	1.03868	0.3235	0.82174
chr1	41228226	41228726	500	ENSG00000066136	NFYC	1.03863	0.6452	1.32542
chr8	651800	652300	500	ENSG00000104714	ERICH1	1.32698	0.92152	2.31188
chr12	12311127	12311627	500	ENSG00000070018;ENSG00000121380	BCL2L14;LRP6	1.03819	0.16656	0.82146
chr20	50316720	50317749	1029	ENSG00000054793	ATP9A	1.03786	0.537328	1.10323
chr12	11946272	11947490	1218	ENSG00000139083	ETV6	1.16441	0.736921	1.65175
chr9	116747416	116747916	500	ENSG00000157657	ZNF618	1.03639	0.86252	1.7691
chr12	1586719	1587425	706	ENSG00000082805	ERC1	1.23796	0.437436	1.03176
chr22	34197539	34198039	500	ENSG00000133424	LARGE	1.15501	0.44362	0.98788
chr1	64084747	64086641	1894	ENSG00000079739	PGM1	1.03559	0.647687	1.32773
chr6	21763476	21763976	500	ENSG00000272168	CASC15	1.11293	0.30696	0.86514
chr6	74199126	74199626	500	ENSG00000135297	MTO1	1.03512	0.43142	0.8841
chr12	11203448	11204399	951	ENSG00000212127;ENSG00000111215	PRR4;TAS2R14	1.5403	0.360894	1.16342
chr1	154297207	154297707	500	ENSG00000143595	AQP10	1.08723	0.5784	1.2289
chr1	65686289	65686789	500	ENSG00000162433	AK4	1.62395	0.415	1.2791
chr11	120296866	120297366	500	ENSG00000196914	ARHGEF12	1.53194	0.3411	1.1567
chr22	46167146	46167854	708	ENSG00000130638	ATXN10	1.09844	0.777147	1.66405
chr16	77837503	77838003	500	ENSG00000171724	VAT1L	1.03418	0.35576	0.81918
chr3	45134564	45135598	1034	ENSG00000163814	CDCP1	1.05426	0.744855	1.54681
chr10	105165058	105165859	801	ENSG00000148843	PDCD11	1.33173	0.332322	1.00682
chr9	115460193	115460693	500	ENSG00000148153	INIP	1.03333	0.2712	0.8187
chr19	52523224	52523724	500	ENSG00000142556	ZNF614	1.7406	0.25212	1.3367
chr12	32325667	32326200	533	ENSG00000151746	BICD1	1.99815	0.370919	1.59795
chr11	76575957	76576457	500	ENSG00000078124	ACER3	1.61462	0.41088	1.25824
chr10	30618116	30618616	500	ENSG00000107951	MTPAP	1.03223	0.50284	1.0284
chr13	24237167	24237667	500	ENSG00000127863	TNFRSF19	1.48355	0.57612	1.61104
chr12	94830199	94830699	500	ENSG00000173588	CCDC41	1.032	0.687	1.40482
chr17	60022216	60022716	500	ENSG00000108510	MED13	1.29857	0.38582	0.98394
chr1	87414822	87415322	500	ENSG00000153936	HS2ST1	1.03155	0.8467	1.73084
chr9	130406073	130406573	500	ENSG00000136854	STXBP1	1.03145	0.61348	1.254
chr4	38066232	38066732	500	ENSG00000065882	TBC1D1	1.25956	0.73988	1.77144
chr11	108667472	108668445	973	ENSG00000178105	DDX10	1.03065	0.623186	1.27313
chr14	105737416	105738670	1254	ENSG00000185024	BRF1	1.10698	0.8663	1.86596
chr1	150667090	150668452	1362	ENSG00000143457	GOLPH3L	1.02991	0.520947	1.06372
chr6	4915329	4916865	1536	ENSG00000153046	CDYL	1.22588	0.575514	1.34612
chr10	131310056	131310556	500	ENSG00000170430	MGMT	1.02937	0.74734	1.52542
chr3	73618720	73619220	500	ENSG00000121440	PDZRN3	1.48588	0.50644	1.41848
chr10	79019657	79020572	915	ENSG00000156113	KCNMA1	1.34519	0.482776	1.22656
chr3	167973064	167973564	500	ENSG00000206120	EGFEM1P	1.02862	0.42618	0.86944
chr12	121013140	121013930	790	ENSG00000022840	RNF10	1.34429	0.666405	1.69204
chr10	104682479	104682979	500	ENSG00000148842	CNNM2	1.79312	0.46602	1.61506
chr11	115274229	115274863	634	ENSG00000182985	CADM1	1.09854	0.517287	1.10771
chr19	38550924	38551424	500	ENSG00000105738	SIPA1L3	1.2216	0.81752	1.9065
chr17	1640539	1641039	500	ENSG00000262791;ENSG00000167716	WDR81	1.16625	0.5358	1.20248
chr8	79483784	79484284	500	ENSG00000171033	PKIA	1.22345	0.27846	0.93402
chr7	102077795	102078295	500	ENSG00000160991	ORAI2	1.25413	0.72336	1.72538
chr6	8037919	8039153	1234	ENSG00000259040;ENSG00000188428;ENSG00000265818	BLOC1S5;BLOC1S5-TXNDC5;EEF1E1-BLOC1S5	1.53224	0.25231	1.15694
chr18	18553821	18554321	500	ENSG00000067900	ROCK1	1.6792	0.35732	1.281
chr2	85273254	85273754	500	ENSG00000176407	KCMF1	1.02796	0.69858	1.4245
chr1	247152056	247152556	500	ENSG00000197472;ENSG00000135747	ZNF670;ZNF695	1.0279	0.39342	0.81562
chr5	10396238	10397196	958	ENSG00000145495	MARCH6	1.49727	0.402965	1.1376
chr3	145825889	145826389	500	ENSG00000152952	PLOD2	1.02627	0.63174	1.2867
chr4	87890468	87891096	628	ENSG00000172493	AFF1	1.11562	0.599013	1.29799
chr3	43346851	43347919	1068	ENSG00000163788	SNRK	1.02597	0.448446	0.913184
chr18	76864561	76865061	500	ENSG00000166377	ATP9B	1.80217	0.46676	1.6278
chr11	44126399	44126899	500	ENSG00000151348	EXT2	1.04676	0.70786	1.46236
chr16	21974796	21975296	500	ENSG00000140740	UQCRC2	1.45312	0.11312	1.0952
chr10	89444382	89444882	500	ENSG00000198682	PAPSS2	1.02549	0.48362	0.98448
chr10	60008349	60009911	1562	ENSG00000151151	IPMK	1.33304	0.450179	1.13415
chr20	6755134	6755634	500	ENSG00000125845	BMP2	1.02465	0.67942	1.38226
chr12	106507099	106507599	500	ENSG00000074590	NUAK1	1.02449	0.84292	1.7147
chr1	164592784	164593284	500	ENSG00000185630	PBX1	1.03928	0.36882	0.82208
chr16	69713643	69714143	500	ENSG00000102908	NFAT5	1.02428	0.54026	1.09886
chr12	1026152	1026652	500	ENSG00000002016	RAD52	1.02406	0.68208	1.3871
chr9	132760201	132760701	500	ENSG00000187239	FNBP1	1.02374	0.79982	1.62618
chr10	74940582	74941082	500	ENSG00000138286	FAM149B1	1.8534	0.03654	1.4454
chr2	128908534	128909034	500	ENSG00000136731;ENSG00000232101	UGGT1	1.06127	0.63482	1.32472
chr2	220307480	220307980	500	ENSG00000072195	SPEG	1.10397	0.27714	0.85978
chr7	65738967	65739593	626	ENSG00000169902	TPST1	1.02313	0.857572	1.74286
chr8	30488279	30489037	758	ENSG00000197265	GTF2E2	1.02303	0.780158	1.58542
chr6	158777647	158778147	500	ENSG00000130338	TULP4	1.08548	0.99702	2.11576
chr4	146820327	146820827	500	ENSG00000151612	ZNF827	1.02291	0.7111	1.44496
chr11	34266991	34267627	636	ENSG00000166016	ABTB2	1.0229	0.999513	2.03101
chr8	103371363	103371997	634	ENSG00000104517	UBR5	1.97558	0.403123	1.58543
chrX	85264530	85265030	500	ENSG00000188419	CHM	1.27462	0.54698	1.32334
chr6	21818611	21819237	626	ENSG00000272168	CASC15	1.02241	0.319744	0.812524
chr3	29398318	29399090	772	ENSG00000144642	RBMS3	1.5831	0.278977	1.19845
chr9	109635575	109636231	656	ENSG00000148143	ZNF462	1.60278	0.694436	2.10919
chr8	15508863	15509363	500	ENSG00000104723	TUSC3	1.1288	0.58574	1.28088
chr16	11090244	11090744	500	ENSG00000038532	CLEC16A	1.04247	0.87158	1.79524
chr8	32525209	32525835	626	ENSG00000157168	NRG1	1.1979	0.588498	1.35005
chr5	119923763	119924679	916	ENSG00000184838	PRR16	1.02138	0.701867	1.42469
chr1	222857275	222857775	500	ENSG00000186063	AIDA	1.12919	0.59576	1.30314
chr14	31123431	31123931	500	ENSG00000092108	SCFD1	1.02091	0.34788	0.81168
chr2	169033423	169034854	1431	ENSG00000198648	STK39	1.0206	0.727876	1.47669
chr16	28580964	28581464	500	ENSG00000176476	CCDC101	1.02053	0.80856	1.6403
chr4	20704660	20705160	500	ENSG00000163138	PACRGL	1.30441	0.53616	1.32422
chr13	26879157	26879657	500	ENSG00000132964	CDK8	1.02045	0.2901	0.81142
chr1	176070682	176071316	634	ENSG00000143207	RFWD2	2.13921	0.28541	1.76208
chr16	4707826	4708604	778	ENSG00000102858	MGRN1	1.01993	0.788586	1.59911
chr1	10610567	10611134	567	ENSG00000142655	PEX14	1.01974	0.48127	0.975802
chr6	139477884	139481144	3260	ENSG00000231329;ENSG00000272446;ENSG00000112406	HECA	1.01973	0.726043	1.47208
chr7	27815014	27815638	624	ENSG00000106052	TAX1BP1	1.1622	0.503958	1.12785
chr2	32722003	32722503	500	ENSG00000115760	BIRC6	1.30871	0.23606	0.99088
chr5	171803572	171804072	500	ENSG00000174705	SH3PXD2B	1.01895	0.94316	1.91126
chr13	50318740	50319240	500	ENSG00000102753	KPNA3	1.01881	0.27798	0.8105
chr2	172602487	172602987	500	ENSG00000077380	DYNC1I2	1.39014	0.1798	1.04842
chr8	144690006	144690812	806	ENSG00000104524	PYCRL	1.01834	0.953499	1.9314
chr10	96213648	96214294	646	ENSG00000108239	TBC1D12	1.01832	0.621424	1.25873
chr17	12913423	12913923	500	ENSG00000006744	ELAC2	1.01769	0.44822	0.9075
chr7	50773009	50774317	1308	ENSG00000106070	GRB10	1.01726	0.760635	1.53958
chr15	59103074	59103574	500	ENSG00000128923	FAM63B	1.10777	0.57926	1.24838
chr9	27115807	27116457	650	ENSG00000120156	TEK	1.01724	0.521769	1.05608
chr8	9438816	9439484	668	ENSG00000173273	TNKS	1.79926	0.384955	1.39217
chr17	70431888	70432924	1036	ENSG00000227036	LINC00511	1.01715	0.645425	1.30629
chr1	91399957	91400629	672	ENSG00000122482	ZNF644	1.07233	0.55125	1.15918
chr1	212785580	212786080	500	ENSG00000162772	ATF3	1.01689	0.41774	0.84532
chr7	86795206	86795764	558	ENSG00000135164	DMTF1	1.38346	0.267455	1.04357
chr10	120086966	120087706	740	ENSG00000165669	FAM204A	1.47982	0.429243	1.19722
chr14	92439986	92440486	500	ENSG00000100815	TRIP11	1.43259	0.3571	1.07972
chr17	36916226	36917032	806	ENSG00000108294	PSMB3	1.87556	0.401241	1.47233
chr1	90331862	90332664	802	ENSG00000271949;ENSG00000171492	LRRC8D	1.11806	0.649838	1.41051
chr7	143585437	143585937	500	ENSG00000198420	FAM115A	1.66702	0.42886	1.36188
chr9	91073434	91073934	500	ENSG00000106723	SPIN1	1.35875	0.52636	1.34992
chr12	24648472	24648972	500	ENSG00000255864	na	1.0164	0.489	0.98918
chr8	129000511	129001157	646	ENSG00000249859	PVT1	1.01625	0.667523	1.35017
chr9	4280351	4281019	668	ENSG00000107249	GLIS3	1.49189	0.321213	1.12503
chr10	49661570	49662070	500	ENSG00000128805	ARHGAP22	1.85536	0.5406	1.95612
chr17	2107782	2108282	500	ENSG00000070366	SMG6	1.54989	0.59018	1.72802
chr3	63973668	63974168	500	ENSG00000163635	ATXN7	1.01506	0.54688	1.10524
chr2	160427093	160427750	657	ENSG00000123636	BAZ2B	1.12803	0.730731	1.59709
chr17	40280077	40280703	626	ENSG00000108774;ENSG00000267261	RAB5C	1.01451	0.971837	1.96332
chr2	63046703	63047677	974	ENSG00000115504	EHBP1	1.27605	0.53615	1.29842
chr13	42700539	42701200	661	ENSG00000102780	DGKH	1.01411	0.478835	0.96708
chr1	65013073	65013775	702	ENSG00000158966	CACHD1	1.28197	0.508746	1.23712
chr17	33994704	33995330	626	ENSG00000006125	AP2B1	1.21381	0.51778	1.20099
chr7	5031687	5032317	630	ENSG00000196204;ENSG00000272968	RBAK-RBAKDN;RNF216P1	1.20657	0.676587	1.56148
chr2	25549937	25550891	954	ENSG00000119772	DNMT3A	1.15898	0.419382	0.936478
chr4	114504382	114505232	850	ENSG00000145349	CAMK2D	1.09241	0.256047	0.852918
chr5	79507074	79507760	686	ENSG00000164300	SERINC5	1.44191	0.33188	1.08672
chr12	50535720	50538140	2420	ENSG00000139624;ENSG00000272368	CERS5	1.01319	0.575116	1.1608
chr17	994342	994842	500	ENSG00000159842	ABR	1.01268	1.02256	2.06318
chr12	80220497	80220997	500	ENSG00000058272	PPP1R12A	1.01261	0.4978	1.00434
chr1	65679377	65679877	500	ENSG00000162433	AK4	1.01228	0.57686	1.16358
chr6	170687578	170688078	500	ENSG00000112584	FAM120B	1.01184	0.92698	1.86924
chr2	160399984	160400646	662	ENSG00000123636	BAZ2B	1.51029	0.338006	1.13947
chr7	63781008	63781508	500	ENSG00000234444	ZNF736	1.34815	0.26258	1.01834
chr13	108160019	108160519	500	ENSG00000204442	FAM155A	1.01079	0.58072	1.17016
chr11	961716	962796	1080	ENSG00000183020	AP2A2	1.22775	0.640639	1.50039
chr9	126671197	126671743	546	ENSG00000119522	DENND1A	1.01063	0.594011	1.19681
chrX	45375058	45375558	500	ENSG00000229563	na	1.01045	0.49128	0.9897
chr16	17414191	17414691	500	ENSG00000103489	XYLT1	1.0103	0.70602	1.42216
chr11	8760642	8761552	910	ENSG00000166444	ST5	1.01013	0.797791	1.60682
chr11	46018872	46019603	731	ENSG00000135365	PHF21A	1.31381	0.303461	0.994391
chr17	34879837	34880337	500	ENSG00000141140	MYO19	1.00988	0.6871	1.38364
chr3	61662515	61663317	802	ENSG00000144724	PTPRG	1.00943	0.702506	1.41423
chr2	162069495	162069995	500	ENSG00000136560	TANK	1.00907	0.59752	1.20258
chr1	89219158	89219658	500	ENSG00000065243	PKN2	1.00893	0.64118	1.29032
chr1	89349779	89350279	500	ENSG00000137947	GTF2B	1.53933	0.19826	1.16264
chr15	57391870	57392804	934	ENSG00000140262	TCF12	1.00853	0.621103	1.24957
chr16	80710836	80711877	1041	ENSG00000166446	CDYL2	1.06455	0.68146	1.42529
chr7	98608692	98609192	500	ENSG00000196367	TRRAP	1.28735	0.36244	0.97632
chr2	39994184	39994878	694	ENSG00000138050	THUMPD2	1.00835	0.590663	1.18818
chr11	5619135	5619635	500	ENSG00000196565;ENSG00000121236;ENSG00000239920;ENSG00000258588	HBG2;TRIM6;TRIM6-TRIM34	1.33253	0.561	1.41284
chr6	155630320	155630820	500	ENSG00000029639	TFB1M	1.00829	0.6891	1.38614
chr12	118712684	118713524	840	ENSG00000135090	TAOK3	1.56576	0.358738	1.18413
chr6	138922430	138922930	500	ENSG00000135540	NHSL1	1.00773	0.3913	0.8043
chr15	41326943	41328161	1218	ENSG00000128908	INO80	1.00771	0.93532	1.88067
chr1	67156563	67157063	500	ENSG00000118473	SGIP1	1.45452	0.40994	1.1235
chr3	11399125	11399678	553	ENSG00000197548	ATG7	1.01505	0.487071	0.984358
chr13	26893369	26893869	500	ENSG00000132964	CDK8	1.24107	0.48832	1.15426
chr11	61382773	61383273	500	ENSG00000243742	RPLP0P2	1.68129	0.44886	1.43956
chr1	120524731	120526028	1297	ENSG00000134250	NOTCH2	1.31898	0.545759	1.36161
chr16	81650652	81651410	758	ENSG00000153815	CMIP	1.53192	0.763852	2.20884
chr8	87365604	87366240	636	ENSG00000123124	WWP1	1.89883	0.553553	2.06426
chr2	157306363	157306863	500	ENSG00000115159	GPD2	1.00664	0.54188	1.08876
chr1	145661183	145661735	552	ENSG00000121848	RNF115	1.00655	0.561793	1.1287
chr9	115018102	115018602	500	ENSG00000119314	PTBP3	1.00638	0.57798	1.16108
chr13	99680296	99680796	500	ENSG00000088387	DOCK9	1.48538	0.38218	1.11996
chr1	8606402	8607052	650	ENSG00000142599	RERE	1.63081	0.2838	1.23875
chr2	162028937	162030687	1750	ENSG00000136560	TANK	1.00592	0.742234	1.49057
chr10	49614071	49614571	500	ENSG00000107643	MAPK8	1.00583	0.64512	1.29546
chr3	171087814	171088647	833	ENSG00000154310	TNIK	1.32529	0.186315	1.00233
chr17	53495675	53496175	500	ENSG00000108960	MMD	1.00555	0.7318	1.46924
chr2	131808281	131809323	1042	ENSG00000152102	FAM168B	1.23939	0.846747	1.99916
chr6	74332660	74333160	500	ENSG00000119899	SLC17A5	1.45352	0.2987	1.0955
chr14	69587043	69588267	1224	ENSG00000139990	DCAF5	1.10482	0.298775	0.860286
chr3	31926567	31927067	500	ENSG00000144645	OSBPL10	1.43954	0.43002	1.16636
chr6	149194415	149195101	686	ENSG00000111962	UST	1.21948	0.904767	2.10687
chr6	64384375	64384999	624	ENSG00000118482	PHF3	1.13082	0.600016	1.31393
chr9	20812873	20813373	500	ENSG00000188352	FOCAD	1.33182	0.36204	1.00688
chr5	119922264	119922902	638	ENSG00000184838	PRR16	1.5073	0.431897	1.22779
chrX	15770388	15770888	500	ENSG00000169239	CA5B	1.00461	0.168	0.80256
chr2	128034074	128035362	1288	ENSG00000163161	ERCC3	1.0208	0.647484	1.31377
chr3	44988861	44989361	500	ENSG00000163812	ZDHHC3	1.00402	0.41572	0.83376
chr2	61379214	61379714	500	ENSG00000271889;ENSG00000162929;ENSG00000237651	C2orf74;KIAA1841	1.00344	0.61182	1.22656
chr7	111674121	111674621	500	ENSG00000128512	DOCK4	1.57095	0.3208	1.1884
chr6	148818335	148819105	770	ENSG00000111961	SASH1	1.48606	0.533961	1.49575
chr9	74320711	74321211	500	ENSG00000135048	TMEM2	1.3925	0.44686	1.17316
chr10	53058924	53059424	500	ENSG00000185532;ENSG00000207813	MIR605;PRKG1	1.00281	0.78856	1.5802
chr6	149091558	149092184	626	ENSG00000111962	UST	1.29171	0.679137	1.66265
chr2	39296235	39297357	1122	ENSG00000115904	SOS1	1.00258	0.907041	1.81733
chr19	56105750	56106250	500	ENSG00000179943	FIZ1	1.00211	0.74328	1.48874
chr13	31777873	31778501	628	ENSG00000187676	B3GALTL	1.6262	0.506576	1.56379
chr19	37363274	37363774	500	ENSG00000251247	ZNF345	1.00166	0.26894	0.80092
chr9	112931770	112932398	628	ENSG00000157654;ENSG00000241978	AKAP2;PALM2-AKAP2	1.00135	0.178073	0.800748
chr9	118936192	118936982	790	ENSG00000182752	PAPPA	1.03521	0.504949	1.03485
chr5	150419191	150419691	500	ENSG00000145901	TNIP1	1.33906	0.48476	1.22638
chr6	34271616	34273524	1908	ENSG00000270800;ENSG00000272325	NUDT3;RPS10-NUDT3	1.00097	0.697605	1.39615
chr4	3513927	3514427	500	ENSG00000163956	LRPAP1	1.00088	0.82346	1.64792
chr17	10097571	10098071	500	ENSG00000007237	GAS7	1.00083	0.27816	0.80046
chr10	104688091	104688715	624	ENSG00000148842	CNNM2	1.00056	0.702067	1.40468
chr8	99137328	99137828	500	ENSG00000104356	POP1	1.0005	0.7539	1.50832
chr4	146073093	146073727	634	ENSG00000164164	OTUD4	1.14525	0.670868	1.48386
chr14	65175930	65176430	500	ENSG00000126822	PLEKHG3	1.17964	0.5261	1.19172
chr4	144329828	144330452	624	ENSG00000109458	GAB1	1.00012	0.591202	1.1825
chr1	44224377	44225357	980	ENSG00000126091	ST3GAL3	1.00004	0.721939	1.44392
chr6	11143103	11143603	500	na	na	1.67694	0.29518	1.279
chr10	76957142	76957642	500	na	na	1.48741	0.43722	1.2259
chr14	69280546	69281046	500	na	na	1.84105	0.35856	1.43308
chr21	43462722	43463502	780	na	na	1.9208	0.312936	1.51453
chr11	72524390	72524890	500	na	na	1.47281	0.52358	1.45326
chr3	125314648	125315148	500	na	na	1.4659	0.21468	1.10494
chr11	67086402	67086902	500	na	na	1.36891	0.25726	1.0331
chr6	30717194	30717694	500	na	na	1.31861	0.41262	1.02918
chr20	54983884	54984384	500	na	na	1.30386	0.45516	1.12374
chrX	20002635	20003135	500	na	na	1.73271	0.47514	1.57914
chr16	85502003	85502503	500	na	na	1.28792	0.34268	0.9767
chr19	36645625	36646125	500	na	na	1.26297	0.72004	1.72802
chr14	103821069	103821569	500	na	na	1.4131	0.4305	1.14646
chr2	238329136	238330046	910	na	na	1.22437	0.349363	0.934615
chr17	62698988	62699488	500	na	na	1.84838	0.34632	1.44038
chr7	128269527	128270027	500	na	na	1.58789	0.36624	1.20244
chr1	220220088	220220856	768	na	na	1.40772	0.434974	1.15406
chr7	77078582	77079082	500	na	na	1.44124	0.25292	1.08622
chr19	36650795	36651295	500	na	na	1.15584	0.81154	1.80822
chr2	55851114	55851614	500	na	na	1.55275	0.43752	1.28358
chr9	86272051	86272551	500	na	na	1.12786	0.29046	0.87414
chr19	36647554	36648780	1226	na	na	1.1177	0.398018	0.868002
chr14	105550551	105551177	626	na	na	1.11229	0.797316	1.72371
chr2	87959137	87959637	500	na	na	1.07952	0.58624	1.23892
chr15	85210063	85210691	628	na	na	1.07457	0.620016	1.30581
chr10	75662746	75663246	500	na	na	1.56954	0.34884	1.18724
chr9	138807968	138808468	500	na	na	1.2691	0.5123	1.2347
chr19	36490507	36491007	500	na	na	1.04892	0.59994	1.24126
chr21	47390066	47391074	1008	na	na	1.72652	0.687093	2.27379
chr16	85366873	85367373	500	na	na	1.04218	1.2696	2.61454
chr13	41345952	41346578	626	na	na	1.03892	0.63746	1.30978
chr5	173031492	173032126	634	na	na	1.28075	0.479732	1.16558
chr10	4794325	4794951	626	na	na	1.70789	0.36901	1.30673
chr9	45441991	45442598	607	na	na	1.01627	0.698896	1.41364
chr9	86272844	86273344	500	na	na	1.63424	0.11162	1.2417
chr7	45036762	45037976	1214	na	na	1.0133	0.541516	1.09306
chr17	74303923	74304423	500	na	na	1.5933	0.55992	1.6895
chr3	57588415	57588915	500	na	na	1.01255	0.78614	1.58602
chr15	49715720	49717544	1824	ENSG00000140285;ENSG00000166262	FAM227B;FGF7	1.09291	0.261957	0.853213
chr4	142561628	142562262	634	ENSG00000164136	IL15	0.918206	0.771546	1.45804
chr1	207495060	207495740	680	ENSG00000196352	CD55	1.36467	0.792603	2.04109
chr8	32511640	32512290	650	ENSG00000157168	NRG1	0.89128	0.444231	0.823969
chr19	10382418	10383304	886	ENSG00000090339;ENSG00000266978	ICAM1	1.06983	0.781772	1.64108
chr20	6753554	6754444	890	ENSG00000125845	BMP2	1.8832	0.47764	1.76198
chr17	846932	847432	500	ENSG00000167693	NXN	0.814714	0.34588	0.70358
chr6	160480046	160481048	1002	ENSG00000197081	IGF2R	0.821379	1.04476	1.84619
chr6	160454234	160454862	628	ENSG00000197081	IGF2R	0.95183	0.630685	1.21995
chr8	32543026	32543526	500	ENSG00000157168	NRG1	0.764091	0.36664	0.67932
chr4	142559579	142560079	500	ENSG00000164136	IL15	1.27888	0.51282	1.24436
chr21	36391605	36392105	500	ENSG00000159216	RUNX1	0.716201	0.33176	0.65714
chr17	792244	792744	500	ENSG00000167693	NXN	0.954188	0.68852	1.334
chr4	57969994	57971074	1080	ENSG00000163453	IGFBP7	1.29706	0.521667	1.28188
chr19	10446044	10446752	708	ENSG00000076662	ICAM3	0.786527	1.10345	1.90336
chr17	766869	767599	730	ENSG00000167693	NXN	0.712462	0.513904	0.842082
chr2	61112146	61113550	1404	ENSG00000162924	REL	1.02482	0.237999	0.813882
chr8	32445440	32446078	638	ENSG00000157168	NRG1	0.608458	0.883323	1.34674
chr8	79609866	79610532	666	ENSG00000104432;ENSG00000104427	IL7;ZC2HC1A	1.54814	0.306817	1.16976
chr17	853095	854309	1214	ENSG00000167693	NXN	0.599039	0.899679	1.36275
chr8	32461933	32462433	500	ENSG00000157168	NRG1	0.933654	0.44698	0.85378
chr17	816437	816937	500	ENSG00000167693	NXN	1.53272	0.46468	1.34446
chr16	55518175	55519187	1012	ENSG00000087245	MMP2	0.615371	0.602263	0.922638
chr21	36390016	36390516	500	ENSG00000159216	RUNX1	0.568827	0.56704	0.8411
chr3	185803560	185804060	500	ENSG00000244405	ETV5	0.56791	0.78918	1.16986
chr4	123801234	123803176	1942	ENSG00000273007;ENSG00000138685	FGF2	0.649211	1.06822	1.6753
chr6	160487866	160488666	800	ENSG00000197081	IGF2R	0.603608	0.8651	1.31453
chr8	79593810	79594468	658	ENSG00000104427;ENSG00000104432	IL7;ZC2HC1A	0.980017	0.473951	0.934863
chr21	36414479	36414979	500	ENSG00000159216	RUNX1	0.740024	0.83888	1.4011
chr6	160505478	160505978	500	ENSG00000197081	IGF2R	1.52862	0.54972	1.586
chr8	119951745	119953371	1626	ENSG00000164761	TNFRSF11B	1.27482	0.523167	1.2659
chr19	41823549	41824049	500	ENSG00000142039;ENSG00000105329	CCDC97;TGFB1	0.46089	0.47626	0.65552
chr4	57942006	57943078	1072	ENSG00000163453	IGFBP7	0.451937	0.914608	1.25107
chr17	810203	811769	1566	ENSG00000167693	NXN	0.451872	0.508404	0.695402
chr8	32504401	32505374	973	ENSG00000157168	NRG1	1.46875	0.478654	1.32483
chr2	46842206	46845989	3783	ENSG00000151665;ENSG00000119878	CRIPT;PIGF	1.06595	0.825617	1.72847
chr17	757569	758269	700	ENSG00000167693	NXN	0.430761	0.5785	0.779786
chr17	863587	864329	742	ENSG00000167693	NXN	0.425706	1.05023	1.4107
chr19	41846651	41847151	500	ENSG00000105329	TGFB1	0.85336	0.94156	1.70112
chr17	752617	753117	500	ENSG00000167693	NXN	0.418184	1.16112	1.55154
chr4	57973198	57974111	913	ENSG00000163453	IGFBP7	0.565986	1.04609	1.54863
chr8	79602292	79602930	638	ENSG00000104427;ENSG00000104432	IL7;ZC2HC1A	0.86508	0.724075	1.31886
chr19	41836515	41837015	500	ENSG00000105329	TGFB1	0.377046	0.94382	1.22572
chr7	55276080	55276580	500	ENSG00000146648	EGFR	0.372328	0.91584	1.1855
chr19	41849945	41850623	678	ENSG00000105329	TGFB1	0.360489	1.1333	1.455
chr4	57971851	57972907	1056	ENSG00000238541;ENSG00000163453	IGFBP7;snoU13	0.348088	1.17348	1.49369
chr5	174152102	174155750	3648	ENSG00000120149	MSX2	0.964762	1.2288	2.3983
chr8	32544141	32544855	714	ENSG00000157168	NRG1	1.39641	0.163599	1.05298
chr7	55245259	55245759	500	ENSG00000146648	EGFR	0.338334	1.40494	1.77626
chr17	790828	791328	500	ENSG00000167693	NXN	0.6859	0.811	1.30466
chr6	160443860	160445814	1954	ENSG00000197081	IGF2R	0.804177	0.667108	1.16487
chr4	57940017	57940695	678	ENSG00000163453	IGFBP7	0.320343	1.15289	1.43953
chr6	160502483	160502983	500	ENSG00000197081	IGF2R	0.318512	0.95206	1.18726
chr12	88935514	88936014	500	ENSG00000049130	KITLG	1.36567	0.60646	1.56282
chr1	184942330	184942830	500	ENSG00000135842	FAM129A	0.807553	0.68674	1.20196
chr6	160436249	160437920	1671	ENSG00000197081	IGF2R	0.307669	1.48549	1.8386
chr17	825223	825723	500	ENSG00000167693	NXN	0.514778	0.9147	1.3069
chr6	160452056	160453340	1284	ENSG00000197081	IGF2R	0.303806	1.25565	1.54997
chr7	81388554	81391558	3004	ENSG00000019991	HGF	0.308789	0.641378	0.794454
chr7	55215549	55216351	802	ENSG00000146648	EGFR	0.297859	0.948379	1.16586
chr6	21594384	21599326	4942	ENSG00000124766	SOX4	0.297496	2.07127	2.54561
chr10	90750839	90752721	1882	ENSG00000026103;ENSG00000107796	ACTA2;FAS	0.570242	1.11609	1.65714
chr7	41727334	41727834	500	ENSG00000122641;ENSG00000236310	INHBA	0.284893	0.66572	0.81106
chr11	126164806	126165306	500	ENSG00000255062;ENSG00000150455	TIRAP	0.28039	0.71088	0.86338
chr4	57974404	57976509	2105	ENSG00000163453;ENSG00000245067	IGFBP7;IGFBP7-AS1	0.740686	1.29499	2.16389
chr17	826312	827230	918	ENSG00000167693	NXN	0.272258	0.620512	0.74939
chr8	32443899	32444811	912	ENSG00000157168	NRG1	1.84551	0.272752	1.43752
chr4	123747333	123794361	47028	ENSG00000138685;ENSG00000253069;ENSG00000240775	FGF2	0.387713	1.76834	2.31355
chr7	55085550	55130815	45265	ENSG00000146648	EGFR	0.0703334	2.51985	2.64574
chr17	76880128	76922260	42132	ENSG00000267491;ENSG00000178404;ENSG00000035862	DDC8;TIMP2	0.00124189	3.77388	3.77713
chr4	177674586	177714609	40023	ENSG00000150630	VEGFC	-0.12449	2.44086	2.23907
chr17	47074021	47107305	33284	ENSG00000250838;ENSG00000251461;ENSG00000159217	IGF2BP1	0.143375	2.68313	2.96348
chr7	55155121	55187808	32687	ENSG00000146648	EGFR	0.17191	1.82056	2.05095
chr21	36222229	36254369	32140	ENSG00000159216	RUNX1	-0.224941	2.51735	2.15392
chr6	160403365	160430357	26992	ENSG00000268257;ENSG00000197081	AIRN;IGF2R	0.526877	1.86889	2.69271
chr15	73976811	74003235	26424	ENSG00000103855	CD276	0.327935	2.50604	3.14562
chr12	88941692	88966157	24465	ENSG00000049130	KITLG	0.615119	1.14222	1.74952
chr11	2992830	3013552	20722	ENSG00000205531;ENSG00000183562	NAP1L4	0.161042	2.59707	2.90377
chr19	50416405	50434448	18043	ENSG00000269179;ENSG00000213024;ENSG00000169136;ENSG00000104951	ATF5;IL4I1;NUP62	0.0545885	2.85897	2.96922
chr5	52284662	52300063	15401	ENSG00000249899;ENSG00000164171	ITGA2	-0.268373	2.30564	1.91427
chr12	6320662	6335894	15232	ENSG00000010278	CD9	0.626555	1.5091	2.32986
chr7	41729212	41743166	13954	ENSG00000236310;ENSG00000224116;ENSG00000122641	INHBA;INHBA-AS1	-0.293094	2.02121	1.64961
chr8	32412632	32426186	13554	ENSG00000157168	NRG1	1.17219	0.772875	1.7417
chr6	160389960	160403025	13065	ENSG00000197081	IGF2R	0.548343	2.4884	3.63905
chr4	177661620	177674557	12937	ENSG00000150630	VEGFC	-0.0317819	1.84316	1.803
chr6	43737695	43750531	12836	ENSG00000112715;ENSG00000272114	VEGFA	-0.550383	3.88033	2.64964
chr19	41733168	41745715	12547	ENSG00000167601	AXL	-0.275861	1.86862	1.5434
chr19	44161110	44172591	11481	ENSG00000264133;ENSG00000011422;ENSG00000239948	PLAUR;RN7SL368P	-0.0177576	1.97822	1.95402
chr12	6309553	6320601	11048	ENSG00000010278	CD9	0.519686	2.02217	2.89907
chr11	2982597	2992570	9973	ENSG00000207008;ENSG00000205531	NAP1L4;SNORA54	0.29922	1.41731	1.74397
chr12	76420925	76430882	9957	ENSG00000257839;ENSG00000139289;ENSG00000257453	PHLDA1	-0.663903	2.35327	1.48531
chr21	36198559	36208514	9955	ENSG00000159216	RUNX1	-0.169579	1.81816	1.61653
chr17	76869742	76879513	9771	ENSG00000035862;ENSG00000178404	DDC8;TIMP2	-0.148172	2.85574	2.577
chr17	38599304	38609051	9747	ENSG00000141753	IGFBP4	-0.491843	3.03416	2.15764
chr19	39832852	39842168	9316	ENSG00000130755;ENSG00000179134	GMFG;SAMD4B	0.637923	1.41503	2.20191
chr14	23304613	23313808	9195	ENSG00000157227	MMP14	-0.376169	4.26387	3.28523
chr17	47110077	47118874	8797	ENSG00000251550;ENSG00000252636;ENSG00000159217	IGF2BP1	0.214494	1.52124	1.76509
chr19	10436854	10445126	8272	ENSG00000076662;ENSG00000161847	ICAM3;RAVER1	0.329759	2.79093	3.50765
chr19	41852425	41860536	8111	ENSG00000255730;ENSG00000105329;ENSG00000142046;ENSG00000123810	B9D2;TGFB1;TMEM91	0.230577	2.36688	2.77707
chr5	52311144	52319179	8035	ENSG00000164171	ITGA2	-0.872524	2.30568	1.25934
chr11	65422896	65430693	7797	ENSG00000173039	RELA	0.00258932	2.58296	2.5876
chr12	88966223	88973985	7762	ENSG00000049130	KITLG	0.355168	1.57204	2.01085
chr21	36211216	36218890	7674	ENSG00000159216	RUNX1	-0.473128	2.23191	1.60787
chr7	55228788	55236070	7282	ENSG00000146648	EGFR	0.517605	1.40427	2.01032
chr4	177651425	177658643	7218	ENSG00000150630	VEGFC	0.0230035	1.24871	1.26878
chr7	81392820	81399821	7001	ENSG00000019991	HGF	1.06662	1.04532	2.18944
chr5	52303802	52310769	6967	ENSG00000164171	ITGA2	-0.0100642	1.31766	1.3085
chr19	41724213	41731104	6891	ENSG00000269652;ENSG00000167601	AXL	-0.572968	3.80974	2.56103
chr4	177640036	177646911	6875	ENSG00000150630	VEGFC	-0.308803	1.5346	1.2389
chr4	2751234	2758052	6818	ENSG00000168884	TNIP2	0.525344	1.90381	2.74011
chr21	36173806	36180506	6700	ENSG00000159216	RUNX1	0.351016	0.90137	1.14966
chr7	55134011	55140647	6636	ENSG00000146648	EGFR	0.342156	1.60766	2.03795
chr12	6446097	6452714	6617	ENSG00000067182	TNFRSF1A	-0.0986578	3.29039	3.0729
chr11	66623636	66630034	6398	ENSG00000173599;ENSG00000173621	LRFN4;PC	-0.378021	2.77314	2.13391
chr4	75229486	75235560	6074	ENSG00000124882	EREG	0.802811	0.869116	1.51617
chr21	36254736	36260491	5755	ENSG00000159216	RUNX1	-0.261822	2.86727	2.3914
chr19	41753382	41759055	5673	ENSG00000167601	AXL	-0.427456	1.59417	1.18538
chr19	41816343	41821975	5632	ENSG00000142039;ENSG00000105329	CCDC97;TGFB1	0.109575	1.67924	1.81175
chr8	32406071	32411693	5622	ENSG00000157168	NRG1	1.25905	1.0674	2.5547
chr21	40177616	40183180	5564	ENSG00000157557	ETS2	-0.231342	3.50842	2.98862
chr3	49165631	49171150	5519	ENSG00000172037	LAMB2	0.174133	3.1323	3.53413
chr7	55142783	55148230	5447	ENSG00000146648	EGFR	-0.240976	2.47914	2.09778
chr20	48807611	48812976	5365	ENSG00000172216	CEBPB	-0.528395	3.06341	2.12394
chr7	55189355	55194523	5168	ENSG00000146648	EGFR	-0.0981657	1.76163	1.64575
chr7	55148546	55153630	5084	ENSG00000146648	EGFR	0.0036541	1.52206	1.52592
chr8	95266130	95271161	5031	ENSG00000164949	GEM	-0.496784	1.63143	1.15617
chr4	177618818	177623371	4553	ENSG00000150630;ENSG00000248388	VEGFC	0.491636	1.01717	1.43018
chr3	185822806	185827134	4328	ENSG00000244405;ENSG00000058866	DGKG;ETV5	0.136664	1.76187	1.93693
chr17	869071	873298	4227	ENSG00000167693	NXN	-0.301643	1.43132	1.16127
chr21	36192031	36196256	4225	ENSG00000159216	RUNX1	-0.406807	1.56734	1.18223
chr4	177647231	177651346	4115	ENSG00000150630	VEGFC	-0.0755835	1.50465	1.42785
chr22	24236341	24240343	4002	ENSG00000218537;ENSG00000251357;ENSG00000240972	MIF	-0.434784	2.68279	1.98474
chr4	123796012	123800012	4000	ENSG00000138685	FGF2	0.0617807	1.26002	1.31515
chr8	119960543	119964471	3928	ENSG00000164761	TNFRSF11B	0.876195	0.847266	1.55518
chr7	100770074	100774001	3927	ENSG00000106366	SERPINE1	-0.949776	2.70932	1.40265
chr5	52333431	52337237	3806	ENSG00000164171	ITGA2	-0.531396	1.65938	1.1481
chr19	41745940	41749624	3684	ENSG00000167601	AXL	0.0610972	1.39717	1.45761
chr6	160430647	160434279	3632	ENSG00000197081	IGF2R	1.19247	0.571165	1.30536
chr12	88928498	88931987	3489	ENSG00000049130	KITLG	0.505532	0.859263	1.21985
chr12	6437999	6441475	3476	ENSG00000067182	TNFRSF1A	-0.324655	2.36816	1.89095
chr7	55202215	55205600	3385	ENSG00000146648	EGFR	0.0636745	1.30484	1.36372
chr11	2968592	2971901	3309	ENSG00000205531	NAP1L4	0.0778913	1.28997	1.36153
chr16	55512856	55516064	3208	ENSG00000087245	MMP2	1.16853	0.980009	2.20289
chr1	59246710	59249906	3196	ENSG00000177606	JUN	-0.587905	4.43372	2.94979
chr8	32437637	32440819	3182	ENSG00000157168	NRG1	1.67316	0.423344	1.3501
chr4	177612234	177615347	3113	ENSG00000150630;ENSG00000248388	VEGFC	-0.625642	1.58508	1.02734
chr21	36181692	36184689	2997	ENSG00000159216	RUNX1	-0.610505	1.49447	0.978829
chr8	32426192	32429076	2884	ENSG00000157168	NRG1	1.0796	0.708339	1.49704
chr17	841060	843904	2844	ENSG00000167693	NXN	-0.473384	1.40655	1.0131
chr17	76853401	76856202	2801	ENSG00000035862	TIMP2	-0.212308	1.64084	1.4163
chr7	55210558	55213337	2779	ENSG00000146648	EGFR	-0.358584	1.52065	1.186
chr17	76862162	76864879	2717	ENSG00000035862	TIMP2	-0.447752	1.45771	1.06877
chr8	95272042	95274751	2709	ENSG00000164949	GEM	-0.0503804	2.55898	2.47116
chr5	52328486	52331152	2666	ENSG00000164171	ITGA2	-0.386175	1.48626	1.13722
chr17	875444	878055	2611	ENSG00000167693	NXN	0.0574687	1.4538	1.51288
chr21	36169220	36171830	2610	ENSG00000159216	RUNX1	-0.157774	1.20462	1.07983
chr4	177658797	177661353	2556	ENSG00000150630	VEGFC	-0.574764	2.19614	1.47448
chr6	160499173	160501712	2539	ENSG00000197081	IGF2R	0.174816	1.65952	1.8733
chr4	57962609	57965130	2521	ENSG00000163453	IGFBP7	0.0354524	1.10981	1.13742
chr10	90756994	90759429	2435	ENSG00000026103	FAS	0.827085	0.654378	1.16093
chr4	2743398	2745826	2428	ENSG00000168884	TNIP2	0.895649	1.01237	1.88346
chr21	40185956	40188361	2405	ENSG00000157557	ETS2	-0.394776	1.19065	0.905617
chr21	40189265	40191615	2350	ENSG00000157557	ETS2	-0.265704	1.3006	1.08183
chr10	90754561	90756903	2342	ENSG00000026103	FAS	0.448389	0.856729	1.16902
chr4	177633647	177635890	2243	ENSG00000150630	VEGFC	0.236672	1.26717	1.49307
chr12	6340207	6342421	2214	ENSG00000010278	CD9	0.47354	1.40464	1.95036
chr17	878816	880874	2058	ENSG00000167693	NXN	0.256628	1.18721	1.41834
chr5	52301266	52303314	2048	ENSG00000164171	ITGA2	0.0183253	1.35178	1.36906
chr4	57965551	57967552	2001	ENSG00000163453	IGFBP7	0.692749	0.776547	1.25518
chr7	55262139	55264108	1969	ENSG00000146648	EGFR	-0.0854126	0.965033	0.909558
chr8	119955816	119957782	1966	ENSG00000164761	TNFRSF11B	1.16001	0.532991	1.19102
chr8	32434594	32436548	1954	ENSG00000157168	NRG1	1.38204	0.480312	1.25187
chr17	775468	777368	1900	ENSG00000167693	NXN	-0.46324	0.588532	0.426895
chr7	55236259	55238153	1894	ENSG00000146648	EGFR	-0.00580557	1.05577	1.05153
chr19	41843510	41845336	1826	ENSG00000105329	TGFB1	0.787478	0.827338	1.42803
chr17	760605	762365	1760	ENSG00000167693	NXN	0.686944	0.746278	1.20141
chr14	23314440	23316137	1697	ENSG00000157227	MMP14	-0.731863	2.37462	1.42982
chr6	160476607	160478301	1694	ENSG00000197081	IGF2R	0.400372	0.952178	1.25673
chr9	117564857	117566537	1680	ENSG00000181634	TNFSF15	1.46541	0.43569	1.20312
chr7	55241061	55242723	1662	ENSG00000146648	EGFR	0.455263	1.05519	1.4467
chr19	41761652	41763285	1633	ENSG00000167601	AXL	-0.188673	1.55081	1.3607
chr19	39830121	39831753	1632	ENSG00000130755	GMFG	1.19451	0.677163	1.5498
chr21	40183770	40185398	1628	ENSG00000157557	ETS2	-0.603675	2.624	1.72679
chr6	160463936	160465564	1628	ENSG00000197081	IGF2R	1.08142	0.65688	1.39004
chr12	6443069	6444681	1612	ENSG00000067182	TNFRSF1A	0.0716706	1.37043	1.44023
chr4	177624690	177626299	1609	ENSG00000248388;ENSG00000150630	VEGFC	0.162515	1.21255	1.35713
chr17	76867867	76869467	1600	ENSG00000178404;ENSG00000035862	DDC8;TIMP2	-0.35167	1.43512	1.12467
chr5	52343081	52344643	1562	ENSG00000164171	ITGA2	-0.00566698	1.02542	1.0214
chr2	113540391	113541939	1548	ENSG00000115008	IL1A	1.68894	0.320885	1.28968
chr21	36189850	36191370	1520	ENSG00000159216	RUNX1	-0.61569	1.55909	1.01749
chr4	123807324	123808840	1516	ENSG00000138685	FGF2	0.144433	1.23984	1.37039
chr7	55254479	55255937	1458	ENSG00000146648;ENSG00000224057	EGFR;EGFR-AS1	0.0448324	1.40828	1.45273
chr17	76860589	76862042	1453	ENSG00000035862	TIMP2	-0.0377825	1.54939	1.50934
chr12	6336253	6337703	1450	ENSG00000010278	CD9	0.168766	1.64493	1.84906
chr21	36416311	36417754	1443	ENSG00000159216	RUNX1	0.207319	1.44389	1.66703
chr21	40192124	40193566	1442	ENSG00000157557	ETS2	-1.31595	2.02404	0.812975
chr12	88939900	88941322	1422	ENSG00000049130	KITLG	0.483771	0.822293	1.14989
chr19	41832752	41834172	1420	ENSG00000105329	TGFB1	-0.547551	1.69296	1.15829
chr6	160467575	160468991	1416	ENSG00000197081	IGF2R	0.808744	0.734972	1.28744
chr7	55209069	55210479	1410	ENSG00000146648	EGFR	0.818825	0.717915	1.26638
chr17	823222	824628	1406	ENSG00000167693	NXN	0.189706	0.948058	1.08129
chr5	52331510	52332860	1350	ENSG00000164171	ITGA2	-0.172888	0.906719	0.804319
chr17	866227	867574	1347	ENSG00000167693	NXN	-0.174752	1.3267	1.17535
chr6	160516723	160518068	1345	ENSG00000213073;ENSG00000197081	IGF2R	0.468928	0.793487	1.09825
chr21	36187144	36188468	1324	ENSG00000159216	RUNX1	-1.32344	1.81147	0.723829
chr7	55219052	55220368	1316	ENSG00000146648	EGFR	-0.560053	1.5265	1.03539
chr17	47108499	47109815	1316	ENSG00000159217	IGF2BP1	-0.433895	1.63229	1.20832
chr3	49163079	49164393	1314	ENSG00000172037	LAMB2	0.206439	1.26108	1.45508
chr3	185819349	185820657	1308	ENSG00000244405	ETV5	0.498886	0.81695	1.15445
chr5	52324279	52325583	1304	ENSG00000164171	ITGA2	-0.401353	1.4137	1.07038
chr7	81351039	81352323	1284	ENSG00000019991	HGF	1.07189	0.387438	0.840872
chr11	2976889	2978168	1279	ENSG00000205531	NAP1L4	0.0470101	1.15393	1.19215
chr11	2980957	2982221	1264	ENSG00000205531	NAP1L4	-0.631103	1.77897	1.14865
chr19	41750799	41752061	1262	ENSG00000167601	AXL	-0.590104	1.9255	1.2791
chr17	76856509	76857749	1240	ENSG00000035862	TIMP2	-0.0678487	1.32193	1.2612
chr1	207519149	207520379	1230	ENSG00000196352	CD55	0.153559	1.26863	1.41111
chr5	52322183	52323403	1220	ENSG00000164171	ITGA2	-0.831112	1.0272	0.577385
chr21	36335920	36337140	1220	ENSG00000159216	RUNX1	-0.752495	1.15195	0.68377
chr8	32562320	32563522	1202	ENSG00000157168	NRG1	0.605895	0.621406	0.945732
chr17	76851266	76852449	1183	ENSG00000035862;ENSG00000267601	TIMP2	-0.175699	1.5244	1.34961
chr8	79604246	79605411	1165	ENSG00000104427;ENSG00000104432	IL7;ZC2HC1A	0.705823	0.678283	1.10633
chr1	184929432	184930590	1158	ENSG00000135842	FAM129A	-0.617199	1.20779	0.787401
chr19	41809840	41810995	1155	ENSG00000105323;ENSG00000105329	HNRNPUL1;TGFB1	-0.306623	1.2963	1.0481
chr16	55516219	55517371	1152	ENSG00000087245	MMP2	1.03553	1.04839	2.14906
chr17	781353	782491	1138	ENSG00000262133;ENSG00000167693	NXN	-1.33058	1.30875	0.520369
chr15	49734463	49735587	1124	ENSG00000140285;ENSG00000166262	FAM227B;FGF7	0	0.233007	0.209813
chr15	49721693	49722801	1108	ENSG00000166262;ENSG00000140285	FAM227B;FGF7	0.0219805	1.06368	1.08001
chr17	838804	839910	1106	ENSG00000167693	NXN	-0.469456	1.7291	1.24882
chr17	785452	786549	1097	ENSG00000167693	NXN	0.555575	0.879426	1.29254
chr12	88936801	88937897	1096	ENSG00000049130	KITLG	1.00295	0.743093	1.48923
chr4	123813043	123814127	1084	ENSG00000170917;ENSG00000138685	FGF2;NUDT6	0.0608833	0.820129	0.85548
chr6	160461677	160462731	1054	ENSG00000197081	IGF2R	-0.794184	1.54792	0.892638
chr10	90760336	90761368	1032	ENSG00000026103	FAS	0.301144	1.00383	1.23684
chr7	55222491	55223521	1030	ENSG00000146648	EGFR	-0.662432	0.875505	0.553155
chr21	36164652	36165682	1030	ENSG00000159216	RUNX1	-0.0908935	1.69361	1.5902
chr17	774035	775059	1024	ENSG00000167693	NXN	0.357384	0.747793	0.957998
chr8	119946330	119947338	1008	ENSG00000164761	TNFRSF11B	0.708511	0.820853	1.34137
chr8	119944640	119945632	992	ENSG00000164761	TNFRSF11B	-0.252694	0.871401	0.731391
chr17	828324	829298	974	ENSG00000167693	NXN	-0.199992	1.65986	1.445
chr17	793959	794917	958	ENSG00000167693	NXN	0.0572798	0.573946	0.597192
chr17	798172	799108	936	ENSG00000167693	NXN	-1.22353	1.20374	0.515481
chr21	36220607	36221541	934	ENSG00000159216	RUNX1	-0.58323	1.72224	1.14954
chr7	55197270	55198200	930	ENSG00000146648	EGFR	-0.116665	0.884215	0.815527
chr17	862676	863584	908	ENSG00000167693	NXN	-1.12823	1.22757	0.561586
chr5	52325809	52326701	892	ENSG00000164171	ITGA2	-0.728542	1.30668	0.788599
chr17	837824	838714	890	ENSG00000167693	NXN	0.096219	0.843258	0.901416
chr17	47120228	47121094	866	ENSG00000159217	IGF2BP1	-0.173336	1.40447	1.24547
chr12	88927604	88928446	842	ENSG00000049130	KITLG	-0.0939846	1.42575	1.33583
chr7	55321764	55322603	839	ENSG00000146648	EGFR	0.247321	1.58914	1.88631
chr19	44159958	44160796	838	ENSG00000011422	PLAUR	-0.348221	1.4113	1.10865
chr21	36401679	36402516	837	ENSG00000159216	RUNX1	0.154674	0.837491	0.93227
chr17	819970	820802	832	ENSG00000167693	NXN	-0.480028	1.71091	1.22666
chr17	745374	746205	831	ENSG00000167693	NXN	0.905188	0.672708	1.25984
chr17	783767	784589	822	ENSG00000167693	NXN	-0.340398	0.799757	0.631667
chr12	6343570	6344384	814	ENSG00000202318;ENSG00000010278	CD9	0.858589	0.46828	0.849115
chr21	36409634	36410444	810	ENSG00000159216	RUNX1	0.163587	1.08721	1.21775
chr17	881779	882587	808	ENSG00000167693	NXN	-0.399502	2.52894	1.91724
chr6	160460504	160461308	804	ENSG00000197081	IGF2R	0.224403	1.10604	1.29218
chr15	41786485	41787285	800	ENSG00000137825	ITPKA	1.59638	0.928862	2.80873
chr4	57924965	57925759	794	ENSG00000163453	IGFBP7	1.38932	0.534345	1.39974
chr7	55221555	55222347	792	ENSG00000146648	EGFR	-0.392403	1.67393	1.2753
chr5	52344646	52345434	788	ENSG00000164171	ITGA2	0.223393	0.961142	1.12211
chr4	177616447	177617233	786	ENSG00000248388;ENSG00000150630	VEGFC	-0.185269	0.69243	0.608982
chr17	864849	865635	786	ENSG00000167693	NXN	-0.276551	0.853486	0.704606
chr17	807838	808622	784	ENSG00000167693	NXN	1.02503	0.518087	1.05431
chr7	100774879	100775661	782	ENSG00000106366	SERPINE1	-0.381578	1.15543	0.886905
chr10	90753308	90754086	778	ENSG00000026103	FAS	0.932641	0.606889	1.15841
chr12	53491230	53492008	778	ENSG00000167779	IGFBP6	-0.705262	2.39621	1.46967
chr4	123805078	123805854	776	ENSG00000273007;ENSG00000138685	FGF2	-0.569828	1.15804	0.780168
chr5	52345813	52346588	775	ENSG00000164171	ITGA2	0.237253	0.957755	1.12895
chr4	177627240	177628004	764	ENSG00000248388;ENSG00000150630	VEGFC	0.479873	1.00902	1.4072
chr8	32446303	32447065	762	ENSG00000157168	NRG1	1.23433	0.646129	1.52016
chr11	2965466	2966226	760	ENSG00000205531	NAP1L4	-0.592927	1.58304	1.04955
chr4	139161208	139161966	758	ENSG00000151012	SLC7A11	0.347487	0.833997	1.06113
chr8	32441391	32442112	721	ENSG00000157168	NRG1	2.16166	0.419639	1.87759
chr12	88920269	88920987	718	ENSG00000049130	KITLG	-0.11362	1.32847	1.22786
chr21	36261421	36262135	714	ENSG00000159216	RUNX1	-0.760616	2.68965	1.58755
chr17	874539	875249	710	ENSG00000167693	NXN	-0.111001	1.71373	1.58682
chr12	88889676	88890378	702	ENSG00000049130	KITLG	-0.415307	0.533433	0.321282
chr17	76866893	76867592	699	ENSG00000035862;ENSG00000178404	DDC8;TIMP2	-0.604885	1.64353	1.08066
chr17	736215	736913	698	ENSG00000167693	NXN	-0.0977556	0.856347	0.800244
chr7	22768370	22769068	698	ENSG00000136244	IL6	-0.175802	0.968553	0.857436
chr17	806358	807044	686	ENSG00000167693	NXN	-0.450245	1.39894	1.02391
chr4	57954693	57955379	686	ENSG00000163453	IGFBP7	1.04891	0.618557	1.27977
chr19	18497220	18497898	678	ENSG00000130513;ENSG00000264175	GDF15;MIR3189	1.02103	1.19898	2.43317
chr8	119958663	119959339	676	ENSG00000164761	TNFRSF11B	0.82808	0.746361	1.32503
chr21	36415247	36415919	672	ENSG00000159216	RUNX1	-0.629301	1.28091	0.828095
chr4	177617522	177618193	671	ENSG00000248388;ENSG00000150630	VEGFC	0.088151	1.40429	1.49277
chr17	748597	749267	670	ENSG00000167693	NXN	-0.576265	0.781343	0.524045
chr19	41765524	41766188	664	ENSG00000167601	AXL	-1.22909	1.54791	0.660316
chr19	41840873	41841531	658	ENSG00000105329	TGFB1	-0.306682	1.6614	1.34324
chr5	52320618	52321276	658	ENSG00000164171	ITGA2	-0.850525	1.42052	0.787796
chr5	52341569	52342227	658	ENSG00000164171	ITGA2	0.759238	0.632082	1.06986
chr19	41759471	41760129	658	ENSG00000167601	AXL	-0.549896	2.20818	1.50834
chr8	79615073	79615725	652	ENSG00000104427;ENSG00000104432	IL7;ZC2HC1A	-0.531103	1.31405	0.909356
chr11	126158940	126159588	648	ENSG00000150455	TIRAP	1.86461	0.159985	1.45668
chr7	55273158	55273804	646	ENSG00000146648	EGFR	0.0364841	1.15574	1.18534
chr21	36172328	36172972	644	ENSG00000159216	RUNX1	0.36141	0.846584	1.08759
chr4	123809282	123809924	642	ENSG00000138685;ENSG00000170917	FGF2;NUDT6	0.575496	0.661324	0.985498
chr8	32567008	32567650	642	ENSG00000157168	NRG1	0	0.331745	0.385358
chr4	57938745	57939386	641	ENSG00000163453;ENSG00000250384	IGFBP7;UBE2CP3	0.00222661	1.52794	1.5303
chr1	184927077	184927715	638	ENSG00000135842	FAM129A	-0.68326	0.799107	0.497649
chr8	119959528	119960164	636	ENSG00000164761	TNFRSF11B	0.281171	0.710314	0.86316
chr7	55226770	55227406	636	ENSG00000146648	EGFR	-0.476094	1.63104	1.17259
chr4	123815244	123815878	634	ENSG00000138685;ENSG00000170917	FGF2;NUDT6	-1.01674	0.92276	0.456057
chr7	55265268	55265900	632	ENSG00000146648	EGFR	-0.440208	0.589478	0.434462
chr7	55218243	55218875	632	ENSG00000146648	EGFR	0.867949	0.613972	1.12054
chr1	184938714	184939346	632	ENSG00000135842	FAM129A	0.229516	1.94756	2.2834
chr2	217506797	217507427	630	ENSG00000115457	IGFBP2	0	0.28446	0.164651
chr4	142563408	142564036	628	ENSG00000164136	IL15	-1.0054	1.12957	0.562675
chr4	123812097	123812725	628	ENSG00000170917;ENSG00000138685	FGF2;NUDT6	-0.726837	1.40586	0.849459
chr7	55248455	55249083	628	ENSG00000224057;ENSG00000146648	EGFR;EGFR-AS1	0.0327806	0.622229	0.636529
chr17	816944	817572	628	ENSG00000167693	NXN	-0.402744	0.845987	0.63992
chr5	52338227	52338853	626	ENSG00000164171	ITGA2	0.221998	0.541997	0.632157
chr4	2746208	2746834	626	ENSG00000168884	TNIP2	-0.167949	1.6851	1.49992
chr19	18498781	18499407	626	ENSG00000130513	GDF15	0.177685	1.47466	1.66794
chr4	177637279	177637905	626	ENSG00000150630	VEGFC	-0.309767	1.42526	1.14986
chr10	90761487	90762111	624	ENSG00000026103	FAS	-0.72822	1.18412	0.714792
chr17	832991	833615	624	ENSG00000167693	NXN	-1.09898	1.16902	0.545753
chr10	90767232	90767856	624	ENSG00000026103	FAS	-0.208041	0.462788	0.400641
chr1	184913742	184914242	500	ENSG00000135842	FAM129A	0	0.14162	0.3726
chr8	32557073	32557573	500	ENSG00000157168	NRG1	-0.295451	0.59282	0.48304
chr7	81382166	81382666	500	ENSG00000019991	HGF	0	0.06802	0.24782
chr17	771840	772340	500	ENSG00000167693	NXN	0.0862395	0.77728	0.82516
chr4	123805877	123806377	500	ENSG00000138685	FGF2	-0.108887	0.54638	0.50666
chr11	2974316	2974816	500	ENSG00000205531	NAP1L4	-0.244554	0.90442	0.7634
chr5	52378493	52378993	500	ENSG00000164171	ITGA2	0	0.2565	0.34794
chr7	55243649	55244149	500	ENSG00000146648	EGFR	0	0.25762	0.14196
chr12	88901618	88902118	500	ENSG00000049130	KITLG	0.169451	0.622	0.69952
chr4	57924436	57924936	500	ENSG00000163453	IGFBP7	1.45227	0.4143	1.13368
chr10	90768785	90769285	500	ENSG00000026103	FAS	0	0.26374	0.35228
chr4	57969311	57969811	500	ENSG00000163453	IGFBP7	-0.379821	1.33868	1.02882
chr15	49718938	49719438	500	ENSG00000166262;ENSG00000140285	FAM227B;FGF7	0.499323	0.23938	0.56542
chr8	79589160	79589660	500	ENSG00000104432;ENSG00000104427	IL7;ZC2HC1A	1.34956	0.35644	1.01934
chr15	49723254	49723754	500	ENSG00000166262;ENSG00000140285	FAM227B;FGF7	0	0.39018	0.11448
chr8	32448814	32449314	500	ENSG00000157168	NRG1	1.42406	0.27842	1.07336
chr7	55256359	55256859	500	ENSG00000146648;ENSG00000224057	EGFR;EGFR-AS1	-0.599397	1.30988	0.86456
chr5	52348549	52349049	500	ENSG00000164171	ITGA2	-0.19166	1.18776	1.04
chr17	780762	781262	500	ENSG00000262133;ENSG00000167693	NXN	0.680796	0.68266	1.09432
chr17	76859544	76860044	500	ENSG00000035862	TIMP2	-1.49777	1.12962	0.22048
chr6	160509842	160510342	500	ENSG00000197081	IGF2R	0.900817	0.69568	1.29892
chr17	38609826	38610326	500	ENSG00000141753	IGFBP4	-1.44229	2.0839	0.76684
chr7	55267726	55268226	500	ENSG00000146648	EGFR	0.542241	0.89748	1.30694
chr4	57955983	57956483	500	ENSG00000163453	IGFBP7	1.46837	0.21362	1.10684
chr1	184938104	184938604	500	ENSG00000135842	FAM129A	0.233865	1.04352	1.22716
chr8	32526637	32527137	500	ENSG00000157168	NRG1	1.33502	0.44886	1.13238
chr8	32470508	32471008	500	ENSG00000157168	NRG1	0.838955	0.5104	0.91298
chr6	160435163	160435663	500	ENSG00000197081	IGF2R	-0.265811	1.1566	0.96198
chr8	32528052	32528552	500	ENSG00000157168	NRG1	1.65849	0.32072	1.26274
chr4	57913155	57913655	500	ENSG00000163453	IGFBP7	1.75241	0.23144	1.34768
chr5	52339247	52339747	500	ENSG00000164171	ITGA2	1.02467	0.48236	0.98136
chr4	177631354	177631854	500	ENSG00000150630	VEGFC	0.883084	0.7844	1.44668
chr4	75241344	75241844	500	ENSG00000124882	EREG	0.652312	0.82654	1.29906
chr17	47124864	47125364	500	ENSG00000159217	IGF2BP1	0.929217	0.54116	1.0305
chr18	61557271	61557771	500	ENSG00000197632	SERPINB2	-0.678485	1.07538	0.67192
chr19	41851592	41852092	500	ENSG00000105329	TGFB1	0.413046	0.87	1.1584
chr17	862175	862675	500	ENSG00000263017;ENSG00000167693	NXN	-0.402811	1.93484	1.46348
chr17	787020	787520	500	ENSG00000167693	NXN	-0.658412	1.2259	0.7767
chr8	32550752	32551252	500	ENSG00000157168	NRG1	0.841671	0.84868	1.52094
chr7	100776321	100776821	500	ENSG00000106366	SERPINE1	-1.71038	2.09608	0.64052
chr6	160503816	160504316	500	ENSG00000197081	IGF2R	-0.570844	1.21918	0.82078
chr1	184910853	184911353	500	ENSG00000135842	FAM129A	-0.618226	1.08542	0.70712
chr17	756362	756862	500	ENSG00000167693	NXN	0.989509	0.60592	1.20306
chr17	811875	812375	500	ENSG00000167693	NXN	0.2176	0.86844	1.00982
chr17	822348	822848	500	ENSG00000167693	NXN	0.273566	0.70702	0.85464
chr21	36162542	36163042	500	ENSG00000159216	RUNX1	-0.873388	1.14732	0.62628
chr17	708307	708807	500	ENSG00000167693	NXN	-1.87953	1.47182	0.39202
chr4	57960388	57960888	500	ENSG00000163453	IGFBP7	0.895361	0.76984	1.43196
chr3	185772432	185772932	500	ENSG00000244405	ETV5	-1.63004	1.33998	0.43292
chr4	139154768	139155268	500	ENSG00000151012	SLC7A11	1.02334	0.50954	1.0357
chr8	32453685	32454185	500	ENSG00000157168	NRG1	1.59413	0.50194	1.51542
chr21	40193763	40194263	500	ENSG00000157557	ETS2	0.232101	1.15604	1.35782
chr4	2750140	2750640	500	ENSG00000168884	TNIP2	0.147634	1.99998	2.21548
chr8	32574971	32575471	500	ENSG00000157168	NRG1	0.623424	0.79108	1.21868
chr17	708964	709464	500	ENSG00000167693	NXN	1.01132	0.0253	0.8063
chr19	41825165	41825665	500	ENSG00000105329;ENSG00000142039	CCDC97;TGFB1	0.333774	1.75094	2.20672
chr6	160512463	160512963	500	ENSG00000197081	IGF2R	1.7295	0.48252	1.6001
chr15	41790748	41791248	500	ENSG00000137825	ITPKA	1.37706	0.44316	1.15106
chr3	185806606	185807106	500	ENSG00000244405	ETV5	1.47345	0.22564	1.11074
chr18	61555429	61555929	500	ENSG00000197632	SERPINB2	1.24099	0.37428	0.94544
chr6	160484792	160485292	500	ENSG00000197081	IGF2R	-0.544908	1.17076	0.80248
chr4	142629402	142629902	500	ENSG00000164136	IL15	-1.76483	1.35934	0.30196
chr6	160448643	160449143	500	ENSG00000197081	IGF2R	-0.173396	1.5815	1.4024
chr15	49731370	49731870	500	ENSG00000166262;ENSG00000140285	FAM227B;FGF7	-0.961254	1.16384	0.59776
chr17	731512	732012	500	ENSG00000167693	NXN	0.189447	0.54302	0.61922
chr8	32559827	32560327	500	ENSG00000157168	NRG1	-0.383946	1.52948	1.1721
chr4	177615634	177616134	500	ENSG00000150630;ENSG00000248388	VEGFC	-0.689846	1.10824	0.68702
chr1	184911674	184912174	500	ENSG00000135842	FAM129A	1.1007	0.73516	1.57662
chr19	44173618	44174118	500	ENSG00000011422	PLAUR	0.0448491	2.298	2.37056
chr21	42798108	42798608	500	ENSG00000157601	MX1	-2.04684	1.6528	0.39812
chr8	32484078	32484578	500	ENSG00000157168	NRG1	1.04618	0.70652	1.459
chr6	160519184	160519684	500	ENSG00000197081	IGF2R	1.63596	0.20428	1.24318
chr8	119953981	119954481	500	ENSG00000164761	TNFRSF11B	-0.69876	1.00188	0.61726
chr7	55247430	55247930	500	ENSG00000146648;ENSG00000224057	EGFR;EGFR-AS1	0.630589	0.7432	1.15062
chr21	36369961	36370461	500	ENSG00000159216	RUNX1	0.510694	0.76716	1.093
chr1	207523293	207523793	500	ENSG00000196352	CD55	1.48357	0.35154	1.11856
chr17	770962	771462	500	ENSG00000167693	NXN	0.0912369	0.8866	0.94448
chr7	55249411	55249911	500	ENSG00000146648;ENSG00000224057	EGFR;EGFR-AS1	-0.82394	1.42256	0.8036
chr8	32573325	32573825	500	ENSG00000157168	NRG1	-0.498922	1.01476	0.71808
chr21	40194503	40195003	500	ENSG00000157557	ETS2	-0.807045	1.72282	0.98468
chr7	22767118	22767618	500	ENSG00000136244;ENSG00000179428	IL6	-0.448791	1.33334	0.97688
chr15	49725650	49726150	500	ENSG00000166262;ENSG00000140285	FAM227B;FGF7	-0.384133	0.71492	0.5478
chr1	184934528	184935028	500	ENSG00000135842	FAM129A	-0.0612982	0.613	0.5875
chr6	160487259	160487759	500	ENSG00000197081	IGF2R	-0.802085	1.34454	0.77112
chr21	36267706	36268206	500	ENSG00000159216	RUNX1	-1.40488	1.05918	0.37562
chr4	142567465	142567965	500	ENSG00000164136	IL15	0.147088	0.52752	0.58414
chr8	32560570	32561070	500	ENSG00000157168	NRG1	0	0.2809	0.16954
chr5	52356575	52357075	500	ENSG00000164171	ITGA2	0.223237	0.1751	0.46694
chr8	32547560	32548060	500	ENSG00000157168	NRG1	0.251336	0.86102	1.02488
chr15	74516331	74516831	500	ENSG00000140481	CCDC33	-1.08843	1.21644	0.57206
chr6	160525589	160526089	500	ENSG00000197081	IGF2R	-0.371391	1.14274	0.88338
chr7	55224535	55225035	500	ENSG00000146648	EGFR	-0.556799	1.27274	0.86522
chr3	185800066	185800566	500	ENSG00000244405	ETV5	0.0446927	1.04248	1.07528
chr19	41822498	41822998	500	ENSG00000142039;ENSG00000105329	CCDC97;TGFB1	-0.316014	1.83302	1.47244
chr7	45959779	45960279	500	ENSG00000146674	IGFBP3	0.0795527	0.90668	0.95808
chr6	160491201	160491701	500	ENSG00000197081	IGF2R	-0.547684	1.50556	1.02998
chr19	44154365	44154865	500	ENSG00000011422	PLAUR	-0.404715	1.40662	1.06254
chr17	38610864	38611364	500	ENSG00000141753	IGFBP4	-0.363439	1.23822	0.96248
chr21	36588911	36589411	500	ENSG00000159216	RUNX1	-0.170886	0.4503	0.37952
chr15	49768812	49769312	500	ENSG00000166262;ENSG00000140285	FAM227B;FGF7	0.260337	0.53884	0.6454
chr4	139158899	139159399	500	ENSG00000151012	SLC7A11	0.0233878	0.72568	0.73754
chr1	184904163	184904663	500	ENSG00000135842	FAM129A	-0.160183	1.11544	0.99822
chr11	2980004	2980504	500	ENSG00000205531	NAP1L4	-0.295668	1.26818	1.03318
chr17	716758	717258	500	ENSG00000167693	NXN	-0.669309	0.85282	0.53626
chr7	55274949	55275449	500	ENSG00000146648	EGFR	-0.876608	1.48276	0.80758
chr17	747742	748242	500	ENSG00000167693	NXN	-0.823706	0.96894	0.54744
chr4	57957873	57958373	500	ENSG00000163453	IGFBP7	-0.893789	0.74322	0.35048
chr8	79608311	79608811	500	ENSG00000104427;ENSG00000104432	IL7;ZC2HC1A	0.0847791	1.26856	1.34534
chr17	741846	742346	500	ENSG00000167693	NXN	-0.532117	0.57842	0.34224
chr17	56295507	56296007	500	ENSG00000011143;ENSG00000167419	LPO;MKS1	-0.770575	0.68238	0.30004
chr4	57929140	57929640	500	ENSG00000163453	IGFBP7	-0.437429	0.95362	0.7042
chr1	184886144	184886644	500	ENSG00000135842	FAM129A	-1.0676	1.2421	0.59262
chr21	36394751	36395251	500	ENSG00000159216	RUNX1	0	0.26336	0.07804
chr17	805512	806012	500	ENSG00000167693	NXN	-0.427584	0.99706	0.74132
chr2	46834536	46835036	500	ENSG00000151665	PIGF	0.250658	0.33446	0.4759
chr4	38849128	38849628	500	ENSG00000174125;ENSG00000174130	TLR1;TLR6	-0.356444	0.65058	0.50816
chr2	33249807	33250307	500	ENSG00000049323	LTBP1	1.29998	0.49652	1.22256
chr4	151935767	151936645	878	ENSG00000198589	LRBA	0.999748	0.577961	1.15572
chr2	64131260	64131760	500	ENSG00000143952	VPS54	0.999701	0.6272	1.25414
chr7	18557126	18557626	500	ENSG00000048052	HDAC9	1.07254	0.517	1.08732
chr10	89721535	89722737	1202	ENSG00000171862	PTEN	1.30074	0.453727	1.11778
chr5	140945987	140946945	958	ENSG00000131504	DIAPH1	0.99939	0.589509	1.17852
chr7	2589712	2590212	500	ENSG00000106009	BRAT1	1.40575	0.47984	1.27136
chr21	44843301	44844059	758	ENSG00000142178	SIK1	0.999164	0.668272	1.33577
chr4	83769676	83770314	638	ENSG00000138674	SEC31A	0.999046	0.531176	1.06165
chr9	115616725	115617225	500	ENSG00000148158	SNX30	1.07574	0.73002	1.53874
chr4	39621408	39622178	770	ENSG00000163683	SMIM14	1.42644	0.699987	1.88144
chr17	29053981	29055114	1133	ENSG00000265443;ENSG00000264538	SUZ12P	1.30419	0.581112	1.43503
chr1	193117845	193118345	500	ENSG00000134371	CDC73	1.05611	0.57236	1.19012
chr16	89766111	89766611	500	ENSG00000158792	SPATA2L	1.39695	0.26542	1.05338
chr18	767576	768076	500	ENSG00000176105	YES1	1.1953	0.6323	1.44792
chr14	105342717	105343217	500	ENSG00000099814	CEP170B	1.39626	0.76254	2.00714
chr3	172090534	172091256	722	ENSG00000075420	FNDC3B	0.997485	0.701011	1.39958
chr12	100690985	100691485	500	ENSG00000136021	SCYL2	1.48969	0.40936	1.1496
chr2	159998031	159998531	500	ENSG00000115183	TANC1	1.47193	0.448	1.24272
chr22	40869109	40869609	500	ENSG00000196588	MKL1	1.46344	0.2368	1.10306
chr1	154309993	154311087	1094	ENSG00000143515	ATP8B2	1.3139	0.472514	1.17473
chr20	19777480	19778110	630	ENSG00000233895	na	0.996805	0.688889	1.37473
chr9	112081976	112082476	500	ENSG00000095203	EPB41L4B	0.996698	0.91862	1.83304
chr5	80591896	80593696	1800	ENSG00000247572	CKMT2-AS1	1.55045	0.345161	1.17163
chr3	136231743	136232555	812	ENSG00000118007	STAG1	0.996437	0.688879	1.37436
chr4	3524989	3525877	888	ENSG00000163956	LRPAP1	0.996379	0.840056	1.6759
chr15	60818131	60818631	500	ENSG00000069667;ENSG00000245534	RORA	1.24711	0.47658	1.13124
chr1	12084372	12085020	648	ENSG00000116691	MIIP	1.13157	0.516219	1.13102
chr12	3251151	3252031	880	ENSG00000011105	TSPAN9	0.996068	0.717227	1.43055
chr7	139298723	139299493	770	ENSG00000064393	HIPK2	1.39656	0.593182	1.56169
chr20	5176825	5177325	500	ENSG00000101290	CDS2	1.16963	0.62668	1.40974
chr7	50745224	50745724	500	ENSG00000106070	GRB10	1.09675	0.78174	1.67192
chr5	32278843	32279343	500	ENSG00000150712	MTMR12	1.18553	0.61108	1.38988
chr10	34840917	34841703	786	ENSG00000148498	PARD3	1.0035	0.727583	1.4587
chr1	15975455	15976191	736	ENSG00000197312	DDI2	0.995401	0.717554	1.43054
chr21	35109781	35110281	500	ENSG00000205726;ENSG00000249209	ITSN1	0.99535	0.53762	1.07178
chr13	113900199	113900699	500	ENSG00000139842	CUL4A	0.995034	0.4976	0.99178
chr11	115275397	115276081	684	ENSG00000182985	CADM1	1.09804	0.460409	0.98557
chr19	5590039	5590539	500	ENSG00000130254	SAFB2	0.994695	0.8173	1.6286
chr18	76862389	76863075	686	ENSG00000166377	ATP9B	1.53078	0.379548	1.15577
chr3	73623037	73623978	941	ENSG00000121440	PDZRN3	1.50729	0.511095	1.45292
chr11	9963508	9964008	500	ENSG00000133812	SBF2	1.60531	0.47914	1.45784
chr14	102687883	102689475	1592	ENSG00000140153	WDR20	0.993991	0.884366	1.76138
chr22	39189404	39190403	999	ENSG00000100242;ENSG00000100246	DNAL4;SUN2	0.993931	0.837988	1.66894
chr12	51194173	51195045	872	ENSG00000123268	ATF1	0.993815	0.581789	1.1586
chr11	125473394	125475320	1926	ENSG00000134910	STT3A	1.04878	0.59688	1.23481
chr7	50740661	50743865	3204	ENSG00000106070	GRB10	1.12295	0.722678	1.57393
chr17	58332045	58333045	1000	ENSG00000170832	USP32	0.993131	0.26991	0.7962
chr19	9786359	9786859	500	na	na	1.3148	0.5609	1.39534
chr17	12001410	12001910	500	ENSG00000065559	MAP2K4	0.992581	0.49132	0.9776
chr2	33508515	33509015	500	ENSG00000049323	LTBP1	1.16896	0.21496	0.8994
chr17	61726124	61726624	500	ENSG00000198909	MAP3K3	1.59366	0.27816	1.20726
chr2	64773365	64774673	1308	ENSG00000119844	AFTPH	1.10457	0.608112	1.30765
chr7	6455314	6456346	1032	ENSG00000164535	DAGLB	0.991702	0.582742	1.1588
chr13	113410906	113411406	500	ENSG00000068650	ATP11A	1.47231	0.69842	1.93788
chr10	103204219	103204915	696	ENSG00000166167	BTRC	1.62827	0.357644	1.23657
chr11	116874439	116875631	1192	ENSG00000160584	SIK3	1.50665	0.569044	1.61694
chr11	6510289	6510789	500	ENSG00000265264;ENSG00000254595	TIMM10B	0.990815	0.58144	1.1555
chr11	27480916	27481550	634	ENSG00000205213	LGR4	0.990811	0.365536	0.794921
chr6	36836631	36837273	642	ENSG00000137168	PPIL1	1.4389	0.644611	1.74763
chr1	29095987	29096793	806	ENSG00000198492	YTHDF2	0.989974	0.516663	1.02617
chr8	95540083	95540583	500	ENSG00000164944	KIAA1429	1.59503	0.2026	1.2084
chr11	132162114	132162614	500	ENSG00000182667	NTM	1.82989	0.17286	1.42204
chr12	69941612	69942112	500	ENSG00000166225	FRS2	1.06437	0.56738	1.18654
chr10	105593809	105594833	1024	ENSG00000107957	SH3PXD2A	1.2829	0.652891	1.58866
chr7	30665997	30666623	626	ENSG00000106105	GARS	0.989406	0.979441	1.94455
chr3	101550222	101551282	1060	ENSG00000144802	NFKBIZ	0.988916	0.535972	1.06374
chr17	11941456	11941956	500	ENSG00000065559	MAP2K4	1.02659	0.31316	0.81488
chr22	21317173	21317797	624	ENSG00000237476	na	0.988811	0.548558	1.08864
chr11	10218369	10219153	784	ENSG00000133812	SBF2	1.32633	0.530548	1.33042
chr17	78744256	78744988	732	ENSG00000141564	RPTOR	0.988781	0.897336	1.78077
chr5	9285390	9285890	500	ENSG00000112902	SEMA5A	1.02233	0.55196	1.12114
chr10	121252515	121253015	500	na	na	1.51982	0.48172	1.38136
chr20	13772675	13773307	632	ENSG00000101247	NDUFAF5	0.988311	0.584446	1.15946
chr9	33256851	33257351	500	ENSG00000107262	BAG1	1.84571	0.37234	1.43772
chr7	74391108	74391608	500	ENSG00000183086	GATSL1	1.20915	0.4226	0.97706
chr19	40871637	40872543	906	ENSG00000105223	PLD3	1.03905	1.01364	2.0829
chr13	20256559	20257059	500	ENSG00000121390	PSPC1	0.987867	0.36114	0.7933
chr1	145604931	145605625	694	ENSG00000186141	POLR3C	0.98763	0.316643	0.79317
chr6	86234128	86234628	500	ENSG00000135317	SNX14	1.73747	0.40862	1.36254
chr5	16746172	16746672	500	ENSG00000145555	MYO10	0.98756	0.64524	1.2794
chr3	171174082	171174790	708	ENSG00000154310	TNIK	1.19617	0.508517	1.16517
chr8	54831756	54832256	500	ENSG00000147509	RGS20	0.987471	0.5609	1.1121
chr1	178234028	178235002	974	ENSG00000075391	RASAL2	0.987412	0.621242	1.23169
chr11	111818707	111819207	500	ENSG00000150764	DIXDC1	1.38335	0.47682	1.2439
chr6	101282945	101283571	626	ENSG00000112249	ASCC3	1.52758	0.390831	1.15321
chr19	58452315	58452815	500	ENSG00000152454	ZNF256	1.48334	0.33274	1.11838
chr4	88133450	88134472	1022	ENSG00000145332	KLHL8	1.37523	0.584589	1.51648
chr9	33314374	33314874	500	ENSG00000086102	NFX1	1.758	0.33834	1.35292
chr21	45501083	45501583	500	ENSG00000160218	TRAPPC10	0.986303	0.86886	1.7213
chr7	138174673	138175483	810	ENSG00000122779;ENSG00000234995	TRIM24	1.19253	0.513667	1.174
chr18	21626933	21627433	500	ENSG00000168234	TTC39C	0.986136	0.64934	1.28626
chr4	3100362	3100862	500	ENSG00000197386	HTT	1.32305	0.3702	1.00078
chr1	175966837	175967337	500	ENSG00000143207	RFWD2	0.985573	0.23096	0.79204
chr2	205567187	205567687	500	ENSG00000116117	PARD3B	1.01106	0.5978	1.2048
chr22	25766498	25766998	500	ENSG00000100068	LRP5L	1.0413	1.06138	2.1844
chr7	1945682	1946182	500	ENSG00000002822	MAD1L1	1.29552	0.54816	1.34554
chr6	24892143	24892643	500	ENSG00000111913	FAM65B	1.3217	0.4891	1.22256
chr9	4127929	4128690	761	ENSG00000107249	GLIS3	1.35961	0.442405	1.13528
chr5	78551968	78553302	1334	ENSG00000152409	JMY	1.00591	0.600247	1.20542
chr15	60829048	60829808	760	ENSG00000069667;ENSG00000245534;ENSG00000259274	RORA	0.985035	0.726684	1.43837
chr11	47318908	47319408	500	ENSG00000110514	MADD	0.98489	0.4636	0.91754
chr6	36069338	36070732	1394	ENSG00000112062	MAPK14	1.1748	0.25825	0.903049
chr1	227777206	227777834	628	ENSG00000181450	ZNF678	0.98456	0.644602	1.27548
chr1	147076235	147076786	551	ENSG00000116128	BCL9	1.23494	0.29265	0.941488
chr15	63835879	63836379	500	ENSG00000140455	USP3	1.36564	0.2859	1.03076
chr13	80105939	80106439	500	ENSG00000102471	NDFIP2	1.35313	0.4031	1.02978
chr5	122870208	122870708	500	ENSG00000151292	CSNK1G3	1.24278	0.64358	1.52306
chr3	31977094	31977594	500	ENSG00000144645	OSBPL10	0.983801	0.40034	0.79174
chr10	129202449	129202949	500	ENSG00000150760	DOCK1	1.35547	0.03446	1.02352
chr4	39630124	39630624	500	ENSG00000163683	SMIM14	0.98356	0.49776	0.98424
chr5	37558846	37559346	500	ENSG00000082068	WDR70	1.20068	0.4657	1.0704
chr5	173365108	173365608	500	ENSG00000113742	CPEB4	0.983339	0.59484	1.17602
chr10	128969324	128969968	644	ENSG00000150760;ENSG00000188916	DOCK1;FAM196A	1.41984	0.483991	1.29495
chr4	85845527	85846027	500	ENSG00000163625	WDFY3	1.30144	0.35186	0.9859
chr3	15728195	15728695	500	ENSG00000206560	ANKRD28	0.983021	0.35802	0.79064
chr3	33451140	33451826	686	ENSG00000153560	UBP1	0.983	0.735015	1.45281
chr8	81900652	81901152	500	ENSG00000076641	PAG1	1.00326	0.54866	1.0998
chr7	28023006	28023762	756	ENSG00000153814	JAZF1	1.48193	0.211786	1.11729
chr13	48808817	48809317	500	ENSG00000136156	ITM2B	0.9824	0.30236	0.7903
chr1	9766840	9767340	500	ENSG00000171608	PIK3CD	0.982374	0.60612	1.19752
chr5	158583198	158583890	692	na	na	0.982359	0.604046	1.19341
chr1	144022393	144023101	708	ENSG00000196369	SRGAP2B	1.55362	0.448136	1.31552
chr6	138199789	138200583	794	ENSG00000118503	TNFAIP3	0.982098	1.08657	2.14634
chr5	171578156	171578656	500	ENSG00000072786	STK10	0.981974	0.72322	1.42848
chr7	134673377	134673877	500	ENSG00000146856	AGBL3	1.0694	0.43304	0.90876
chr16	67813887	67814573	686	ENSG00000141084	RANBP10	0.981187	1.24274	2.45328
chr12	105592019	105592519	500	ENSG00000136044	APPL2	0.981049	0.32076	0.78956
chr17	2600529	2601029	500	ENSG00000132361	CLUH	1.78365	0.54638	1.88116
chr14	97285531	97286031	500	ENSG00000100749	VRK1	0.980605	0.71218	1.40534
chr18	48587192	48588064	872	ENSG00000141646	SMAD4	1.42465	0.205161	1.0738
chr17	27057555	27058055	500	ENSG00000160602	NEK8	1.49226	0.39928	1.12532
chr1	67124798	67125298	500	ENSG00000118473	SGIP1	0.979809	0.46698	0.92098
chr10	52872433	52873203	770	ENSG00000185532	PRKG1	1.61265	0.238286	1.22325
chr4	166159340	166159840	500	ENSG00000109466	KLHL2	0.978891	0.34568	0.78838
chr5	50023709	50024209	500	ENSG00000151883	PARP8	1.48023	0.41652	1.16206
chr6	144658721	144659221	500	ENSG00000152818	UTRN	0.978685	0.55094	1.08572
chr5	16707222	16707854	632	ENSG00000145555	MYO10	1.22563	0.750174	1.75434
chr12	112102604	112103104	500	ENSG00000089234	BRAP	0.978562	0.29958	0.7882
chr15	78770759	78771259	500	ENSG00000136381	IREB2	0.978514	0.51952	1.02368
chr4	140656517	140657153	636	ENSG00000085871;ENSG00000196782	MAML3;MGST2	1.30231	0.567877	1.40052
chr6	161428621	161429121	500	ENSG00000085511	MAP3K4	1.09147	0.54832	1.16842
chr16	53112312	53113112	800	ENSG00000177200	CHD9	1.6457	0.546887	1.71121
chr3	153981184	153981684	500	na	na	0.978138	0.66758	1.31508
chr1	180969146	180969774	628	ENSG00000135823	STX6	1.69371	0.403838	1.30637
chr8	9462545	9463045	500	ENSG00000173273	TNKS	0.977661	0.62674	1.23422
chr16	50800176	50800676	500	ENSG00000083799	CYLD	1.37028	0.33414	1.03408
chr3	120471841	120472639	798	ENSG00000153767	GTF2E1	0.976892	0.530977	1.04508
chr16	70074103	70074603	500	ENSG00000255185;ENSG00000196696	PDXDC2P;PDXDC2P	0.97684	0.35796	0.78726
chr5	82852598	82853098	500	ENSG00000038427;ENSG00000249835	VCAN;VCAN-AS1	1.32682	0.3657	1.0034
chr9	80508430	80508976	546	ENSG00000156052	GNAQ	1.44264	0.188095	1.08727
chr18	13753308	13753808	500	ENSG00000101654	RNMT	1.48577	0.43004	1.2044
chr11	118319218	118319718	500	ENSG00000118058	KMT2A	1.79506	0.32982	1.38812
chr1	51228405	51228905	500	ENSG00000185104	FAF1	1.11287	0.32102	0.8651
chr8	144561033	144561533	500	ENSG00000014164	ZC3H3	0.975862	0.97638	1.92036
chr15	33137657	33138157	500	ENSG00000248905	FMN1	1.34795	0.1029	1.0182
chr22	40449255	40453041	3786	ENSG00000100354	TNRC6B	1.3103	0.547934	1.35884
chr16	69335006	69335506	500	ENSG00000260914;ENSG00000168807	SNTB2	1.55976	0.30286	1.17922
chr18	12668002	12668502	500	ENSG00000128789;ENSG00000101624	CEP76;PSMG2	0.975642	0.56982	1.12056
chr1	243897166	243897666	500	ENSG00000117020;ENSG00000232184	AKT3	0.975557	0.14172	0.78656
chr6	17664834	17665480	646	ENSG00000124789	NUP153	0.975467	0.577833	1.13618
chr1	183244810	183245584	774	ENSG00000157064	NMNAT2	1.50616	0.483992	1.37479
chr15	59559608	59560108	500	ENSG00000259771;ENSG00000157483	MYO1E	0.97497	0.31392	0.78624
chr4	79792902	79794890	1988	ENSG00000138756	BMP2K	1.07133	0.426227	0.895659
chr1	180625829	180626329	500	ENSG00000143324	XPR1	1.48016	0.17008	1.11592
chr20	36628657	36629157	500	ENSG00000101407	TTI1	0.973694	0.71504	1.40424
chr7	131000320	131000820	500	ENSG00000236753;ENSG00000128585	MKLN1;MKLN1-AS	1.3306	0.5478	1.37776
chr9	100836073	100836573	500	ENSG00000106785;ENSG00000095380	NANS;TRIM14	0.973607	0.44792	0.8796
chr17	33751834	33752554	720	ENSG00000172123	SLFN12	0.973495	0.714069	1.40214
chr1	42751360	42751860	500	ENSG00000198815	FOXJ3	1.20817	0.45368	1.0482
chr2	70450900	70451400	500	ENSG00000116001;ENSG00000115998	C2orf42;TIA1	1.11241	0.62554	1.35246
chr9	20481207	20481707	500	ENSG00000171843	MLLT3	1.78249	0.28724	1.37608
chr5	141512384	141512884	500	ENSG00000131507	NDFIP1	1.39761	0.64074	1.68812
chr12	42759755	42760421	666	ENSG00000134283	PPHLN1	1.10075	0.457447	0.981066
chr5	171322965	171323465	500	ENSG00000072803	FBXW11	1.38665	0.27208	1.04588
chr6	161465772	161466272	500	ENSG00000085511	MAP3K4	0.971678	0.63684	1.24892
chr19	20037159	20037659	500	ENSG00000184635;ENSG00000267268	ZNF93	0.971638	0.60924	1.19476
chr15	69465106	69466702	1596	ENSG00000138604	GLCE	1.34064	0.49458	1.25259
chr1	37937799	37938299	500	ENSG00000233621	LINC01137	0.971389	0.63708	1.24914
chr17	77985505	77986131	626	ENSG00000167291	TBC1D16	1.42285	0.525655	1.40936
chr15	62691707	62692207	500	ENSG00000171914	TLN2	0.983297	0.6759	1.33624
chr1	243931584	243932274	690	ENSG00000117020	AKT3	1.16174	0.532609	1.19159
chr7	98490978	98491478	500	ENSG00000196367	TRRAP	1.40042	0.5207	1.37454
chr5	112454890	112455390	500	ENSG00000171444	MCC	1.66767	0.43432	1.37984
chr11	75801201	75801701	500	ENSG00000198382	UVRAG	1.37579	0.3741	1.03804
chr8	52814559	52815215	656	ENSG00000228801	na	0.969694	0.593201	1.16174
chrX	153311757	153312257	500	ENSG00000169057	MECP2	1.92782	0.22198	1.52192
chr11	73196841	73197341	500	ENSG00000054965	FAM168A	1.35671	0.43016	1.10164
chr9	34411125	34412013	888	ENSG00000164970	FAM219A	1.48895	0.472759	1.32696
chr15	89723751	89724251	500	ENSG00000140526	ABHD2	0.969267	0.7036	1.37754
chr2	234276946	234278283	1337	ENSG00000077044;ENSG00000243637	DGKD	0.969245	0.60733	1.18904
chr5	102161204	102161832	628	ENSG00000145730	PAM	1.74381	0.0919904	1.33967
chr11	9918654	9919154	500	ENSG00000255476;ENSG00000133812	SBF2	1.54628	0.4143	1.21002
chr10	34861953	34862731	778	ENSG00000148498	PARD3	0.968287	0.640373	1.2529
chr15	91036718	91037218	500	ENSG00000140575	IQGAP1	0.968275	0.67172	1.31422
chr15	68699974	68701880	1906	ENSG00000137809	ITGA11	1.59635	0.556259	1.682
chr1	202891105	202892432	1327	ENSG00000117153	KLHL12	1.1211	0.59309	1.29005
chr2	46924699	46925199	500	na	na	1.48122	0.3981	1.11674
chr1	33868352	33869262	910	ENSG00000134686	PHC2	1.17527	0.69667	1.57333
chr12	32123488	32123988	500	ENSG00000174718	KIAA1551	1.75811	0.37878	1.35302
chr12	121653425	121653925	500	ENSG00000135124	P2RX4	0.967501	0.35922	0.78218
chr1	150976324	150976824	500	ENSG00000143409	FAM63A	0.96739	0.39282	0.78212
chr2	238934615	238935261	646	ENSG00000184182;ENSG00000258984	UBE2F;UBE2F-SCLY	0.985722	0.525697	1.04104
chr4	42055695	42056195	500	ENSG00000014824	SLC30A9	1.6848	0.34952	1.28598
chr11	68332796	68333296	500	ENSG00000110075	PPP6R3	0.967207	0.67456	1.3188
chr8	71278456	71278956	500	ENSG00000140396	NCOA2	1.10956	0.31618	0.86312
chr1	64072195	64072695	500	ENSG00000079739	PGM1	0.966472	0.55328	1.08114
chr5	34601010	34601510	500	na	na	0.966283	0.31934	0.78152
chr17	27897291	27897791	500	ENSG00000167543;ENSG00000264031;ENSG00000264290	TP53I13	1.11277	0.32088	0.86504
chr19	58449373	58450359	986	na	na	1.1662	0.679878	1.52578
chr12	107887860	107888360	500	ENSG00000151136	BTBD11	1.41746	0.53472	1.42832
chr7	64506921	64507553	632	ENSG00000234585	CCT6P3	1.72065	0.551092	1.81631
chr19	52189402	52189902	500	ENSG00000269959	SPACA6P-AS	0.965766	0.38884	0.78124
chr1	176105945	176106445	500	ENSG00000143207	RFWD2	0.965716	0.5885	1.14936
chrX	129387319	129387819	500	ENSG00000056277	ZNF280C	0.965544	0.22678	0.78112
chr2	234295368	234295996	628	ENSG00000243637;ENSG00000077044	DGKD	0.965411	0.907166	1.77135
chr1	70745199	70745833	634	ENSG00000118454	ANKRD13C	1.96127	0.383044	1.55762
chr16	29129093	29129889	796	ENSG00000260517	na	0.964765	0.617688	1.20557
chr9	36339756	36340256	500	ENSG00000137075	RNF38	1.58866	0.51936	1.56208
chr9	94105502	94106227	725	ENSG00000148090	AUH	0.964673	0.768428	1.49968
chr10	75622865	75623365	500	ENSG00000148660	CAMK2G	0.964487	0.99238	1.9365
chr20	2817956	2818770	814	ENSG00000132635	PCED1A	1.64196	0.405516	1.26557
chr8	77905663	77906163	500	ENSG00000164751	PEX2	1.45225	0.24858	1.09454
chr7	27194276	27194776	500	ENSG00000122592;ENSG00000254369	HOXA-AS3;HOXA7	1.29234	0.32668	0.9797
chr16	81732964	81733464	500	ENSG00000153815	CMIP	1.36924	0.39402	1.03334
chr4	41117316	41117954	638	ENSG00000163697	APBB2	0.963879	0.359122	0.780219
chr9	107609172	107611332	2160	ENSG00000165029	ABCA1	0.965893	0.583426	1.13959
chr1	25662969	25664345	1376	ENSG00000259984;ENSG00000117616	C1orf63	1.38859	0.689658	1.80568
chr20	37599519	37600145	626	ENSG00000101452	DHX35	0.963156	0.939233	1.8311
chr14	50917304	50917804	500	ENSG00000259113;ENSG00000012983	MAP4K5	1.11441	0.56812	1.23002
chr17	29036197	29036697	500	ENSG00000264538	SUZ12P	1.29705	0.42484	1.04394
chr7	95924254	95924754	500	ENSG00000004864	SLC25A13	0.962717	0.78632	1.53252
chr15	64513633	64514267	634	ENSG00000259316;ENSG00000169118	CSNK1G1	1.00667	0.522334	1.04951
chr10	27822979	27823605	626	ENSG00000099246	RAB18	0.962529	0.387987	0.779489
chr4	885138	885638	500	ENSG00000178950	GAK	0.962452	1.15802	2.25654
chr2	106494276	106494776	500	ENSG00000071051	NCK2	1.30455	0.50708	1.25252
chr1	184382619	184383389	770	ENSG00000116667	C1orf21	1.40428	0.602234	1.59403
chr1	77873084	77873852	768	ENSG00000154027	AK5	1.10395	0.653086	1.40376
chr2	203406160	203407224	1064	ENSG00000204217	BMPR2	0.962153	0.157961	0.779286
chr3	126426301	126427151	850	ENSG00000159685	CHCHD6	0.962044	0.798576	1.55568
chr3	160151179	160152515	1336	ENSG00000248710;ENSG00000113810;ENSG00000213186	SMC4;TRIM59	1.61893	0.389251	1.22859
chr13	49008477	49008977	500	ENSG00000139679;ENSG00000139687	LPAR6;RB1	0.961963	0.6491	1.26442
chr16	83473924	83474424	500	ENSG00000140945	CDH13	0.961269	0.42508	0.82764
chr8	136484232	136484732	500	ENSG00000131773	KHDRBS3	0.961219	0.83248	1.6208
chr11	8843207	8843746	539	ENSG00000166444	ST5	0.961097	0.777978	1.51456
chr10	75838602	75839102	500	ENSG00000035403	VCL	0.960951	0.5415	1.05408
chr12	31717871	31718371	500	ENSG00000170456	DENND5B	0.960903	0.70804	1.37822
chr19	38680925	38681425	500	ENSG00000105738	SIPA1L3	1.22916	0.2997	0.93772
chr22	40695575	40696075	500	ENSG00000100354	TNRC6B	1.24827	0.7475	1.77574
chr17	37588736	37589236	500	ENSG00000125686	MED1	0.960359	0.78958	1.53636
chr14	100356490	100356990	500	ENSG00000066629	EML1	0.960313	0.74446	1.44852
chr1	100871988	100872650	662	ENSG00000079335	CDC14A	0.96019	0.515665	1.00326
chr15	66745183	66745683	500	ENSG00000169032	MAP2K1	0.959733	0.27786	0.77798
chr3	63901017	63901931	914	ENSG00000163635	ATXN7	0.993031	0.796488	1.5853
chr5	16763798	16764568	770	ENSG00000145555	MYO10	0.959554	0.754195	1.46669
chr20	30807270	30807770	500	ENSG00000101346	POFUT1	1.26595	0.30458	0.96194
chr19	5061476	5063448	1972	ENSG00000127663	KDM4B	0.959347	0.899899	1.74979
chr3	61616299	61617275	976	ENSG00000144724	PTPRG	0.975789	0.701301	1.37926
chr1	246610018	246610518	500	ENSG00000185420	SMYD3	0.959003	0.6903	1.34192
chr20	45886781	45887569	788	ENSG00000101040	ZMYND8	0.95853	0.672233	1.30637
chr7	26216762	26217262	500	ENSG00000050344	NFE2L3	1.47425	0.39044	1.11136
chr17	28166115	28166615	500	ENSG00000141298	SSH2	1.04449	0.67598	1.3943
chr5	141005302	141005945	643	ENSG00000228737;ENSG00000171720	HDAC3	0.957729	0.621089	1.20631
chr7	40057500	40058000	500	ENSG00000065883	CDK13	1.17473	0.41256	0.93136
chr6	26640673	26641173	500	ENSG00000181315	ZNF322	0.97154	0.73718	1.44556
chr1	180683277	180683952	675	ENSG00000143324	XPR1	0.957288	0.765733	1.48679
chr3	30725777	30726277	500	ENSG00000163513	TGFBR2	1.44536	0.51286	1.39668
chr11	17208206	17208966	760	ENSG00000011405	PIK3C2A	1.12906	0.632329	1.38301
chr10	88678328	88679328	1000	ENSG00000107779	BMPR1A	1.18948	0.36678	0.91228
chr1	110038250	110040681	2431	ENSG00000174151	CYB561D1	0.956323	0.86181	1.67222
chr1	65343340	65343840	500	ENSG00000162434	JAK1	1.57204	0.3151	1.1893
chr1	151268959	151269459	500	ENSG00000143393	PI4KB	1.0616	0.99238	2.07134
chr18	71255986	71256486	500	na	na	0.955836	0.44314	0.85956
chr21	35541040	35541540	500	ENSG00000272657	na	1.18568	0.46442	1.05642
chr5	36989075	36990167	1092	ENSG00000164190	NIPBL	1.64292	0.378462	1.24919
chr2	158662349	158663903	1554	ENSG00000115170	ACVR1	0.955453	0.591371	1.14678
chr13	111542893	111543393	500	ENSG00000088448	ANKRD10	1.72458	0.24586	1.32194
chr18	11067737	11068449	712	ENSG00000154864	PIEZO2	0.955034	0.670042	1.29896
chr10	134148472	134148972	500	ENSG00000148814	LRRC27	0.95489	0.43302	0.83938
chr1	213319546	213320316	770	ENSG00000136643	RPS6KC1	1.3459	0.563818	1.43316
chr22	42394917	42395417	500	ENSG00000183066	WBP2NL	1.09457	0.70396	1.5033
chr20	57071642	57072142	500	ENSG00000198768	APCDD1L	1.1714	0.6318	1.423
chr5	14396441	14397093	652	ENSG00000038382	TRIO	0.954123	0.608129	1.17819
chr15	73974887	73975527	640	na	na	1.07558	0.559109	1.17836
chr20	2835411	2836085	674	ENSG00000215305	VPS16	0.954003	0.724866	1.40424
chr12	27870861	27871527	666	ENSG00000061794	MRPS35	1.14461	0.558844	1.23553
chr6	155621959	155622459	500	ENSG00000029639	TFB1M	1.34745	0.67464	1.7167
chr17	4186681	4187329	648	ENSG00000132388	UBE2G1	0.953728	0.812315	1.57335
chr4	85775568	85776330	762	ENSG00000163625	WDFY3	0.953722	0.623911	1.20843
chr6	112178550	112181373	2823	ENSG00000010810	FYN	1.37242	0.603875	1.56346
chr2	174022737	174023237	500	ENSG00000091436	MLTK	1.07063	0.50028	1.05076
chr17	4779094	4779594	500	ENSG00000263599;ENSG00000141503	MINK1;RN7SL171P	0.953204	0.7855	1.52086
chr3	79025313	79026017	704	ENSG00000169855	ROBO1	1.26911	0.529858	1.27703
chr15	91484081	91484581	500	ENSG00000140553	UNC45A	0.953015	0.52804	1.02224
chr9	108048118	108048639	521	ENSG00000070214	SLC44A1	1.5983	0.410749	1.24369
chr1	52625580	52626242	662	ENSG00000157077;ENSG00000228407	ZFYVE9	1.39055	0.667628	1.75038
chr16	23673909	23674793	884	ENSG00000166847	DCTN5	1.5065	0.366968	1.13648
chr18	43629374	43629934	560	ENSG00000152229	PSTPIP2	1.5148	0.206214	1.14304
chr15	75789428	75790816	1388	ENSG00000169410	PTPN9	0.952442	0.672983	1.30232
chr12	95632948	95634117	1169	ENSG00000028203	VEZT	0.952293	0.910496	1.76176
chr3	123762187	123762849	662	na	na	0.952113	0.844713	1.63427
chr15	33079641	33080287	646	ENSG00000248905	FMN1	1.05449	0.596316	1.23854
chr5	138493216	138493906	690	ENSG00000120725	SIL1	1.51054	0.234043	1.13967
chr10	5960377	5960877	500	ENSG00000134452	FBXO18	0.951972	0.42972	0.8313
chr2	98459650	98460150	500	ENSG00000075568	TMEM131	0.951783	0.7904	1.52884
chr5	131594051	131594925	874	ENSG00000072682;ENSG00000131435	P4HA2;PDLIM4	1.02777	0.847803	1.72856
chr10	7451133	7451633	500	ENSG00000198879	SFMBT2	1.2603	0.23436	0.95818
chr1	46347959	46348459	500	ENSG00000086015	MAST2	1.55297	0.36872	1.17368
chr10	76107745	76108245	500	ENSG00000156110	ADK	1.53608	0.34226	1.16002
chr1	33636601	33637101	500	ENSG00000116525	TRIM62	1.06547	0.77462	1.62116
chr6	17895500	17896000	500	ENSG00000137177	KIF13A	0.963252	0.37296	0.77988
chr14	92400831	92401331	500	ENSG00000140092	FBLN5	0.950058	0.36652	0.77278
chr1	166829786	166830286	500	ENSG00000152382	TADA1	1.31652	0.18014	0.99626
chr19	56984230	56984878	648	ENSG00000198046	ZNF667	0.949369	0.814815	1.57343
chr4	83775004	83775799	795	ENSG00000138674	SEC31A	1.3001	0.685774	1.68869
chr9	129878259	129878759	500	ENSG00000136859;ENSG00000136828	ANGPTL2;RALGPS1	0.992874	0.51754	1.02998
chr2	11381719	11382595	876	ENSG00000134318	ROCK2	1.11653	0.523744	1.13561
chr10	63720096	63720596	500	ENSG00000150347	ARID5B	0.949112	0.65612	1.26676
chr10	120931856	120932356	500	ENSG00000165672	PRDX3	0.949029	0.64672	1.24854
chr2	102780113	102781077	964	ENSG00000115594	IL1R1	1.61328	0.399346	1.22379
chr12	16106893	16107702	809	ENSG00000023697	DERA	1.09385	0.889629	1.89885
chr6	30168874	30169944	1070	ENSG00000234127	TRIM26	1.3649	0.614841	1.58358
chr3	11361495	11362123	628	ENSG00000197548	ATG7	0.948518	0.665287	1.28393
chr7	127623125	127623815	690	ENSG00000197157	SND1	1.02396	0.57987	1.17916
chr7	44037163	44037663	500	ENSG00000214783;ENSG00000273432	POLR2J4	1.57277	0.36582	1.1899
[truncated: 83,696 more rows]
