# Supplementary material for: DOT1L modulates the senescence-associated secretory phenotype through epigenetic regulation of IL1A
Source: J Cell Biol. 2021 May 26;220(8):e202008101. doi: 10.1083/jcb.202008101 (PMC8160577; doi:10.1083/jcb.202008101)
Supplement: Table S6 — shows the RNA-seq differential expression analysis. [file JCB_202008101_TableS6.xlsx]

## Sheet: gene.description
Table S6: RNA-Seq differential expression analysis
CT= control; KD = DOT1L knockdown; OE = DOT1L Overexpression; RAS = RASG12V expression
geneID	GeneName	Chrom	Strand	Start	End	GeneLength	CT1_readcount	CT2_readcount	CT3_readcount	KD1_readcount	KD2_readcount	KD3_readcount	OE1_readcount	OE2_readcount	OE3_readcount	RAS1_readcount	RAS2_readcount	RAS3_readcount	CT1_fpkm	CT2_fpkm	CT3_fpkm	KD1_fpkm	KD2_fpkm	KD3_fpkm	OE1_fpkm	OE2_fpkm	OE3_fpkm	RAS1_fpkm	RAS2_fpkm	RAS3_fpkm	OE_group_fpkm	KD_group_fpkm	RAS_group_fpkm	CT_group_fpkm	RAS1(RASvsCT)	RAS2(RASvsCT)	RAS3(RASvsCT)	CT1(RASvsCT)	CT2(RASvsCT)	CT3(RASvsCT)	log2FoldChange(RASvsCT)	pvalue(RASvsCT)	padj(RASvsCT)	significant(RASvsCT)	KD1(KDvsRAS)	KD2(KDvsRAS)	KD3(KDvsRAS)	RAS1(KDvsRAS)	RAS2(KDvsRAS)
ENSG00000110514	MADD	chr11	+	47290712	47351582	6005	851	799	763	608	713	627	1295	1393	1267	856	818	735	7.64361	7.43997	6.62403	6.27782	7.1857	6.40917	12.6927	11.894	10.8949	7.72038	7.48049	7.05278	11.8272	6.62423	7.41788	7.23587	906.031	873.039	827.139	762.146	753.723	667.617	0.25417	0.012264	0.026603	TRUE	628.59	711.715	628.312	812.465	783.312
ENSG00000268358	FLJ11235	chr5	+	111755280	111756310	1031	0	0	0	0	0	0	0	0	0	0	0	0	0	0	0	0	0	0	0	0	0	0	0	0	0	0	0	0	0	0	0	0	0	0	NA	NA	NA	NA	0	0	0	0	0
ENSG00000086015	MAST2	chr1	+	46252659	46501796	5738	1744	1742	1749	1440	1560	1775	1935	2085	1969	1979	1704	1615	16.3934	16.9756	15.8906	15.5604	16.4534	18.9883	19.848	18.6309	17.7192	18.6794	16.3079	16.218	18.7327	17.0007	17.0685	16.4198	2094.67	1818.65	1817.45	1561.91	1643.29	1530.36	0.27458	0.00032674	0.00092761	TRUE	1488.77	1557.19	1778.71	1878.35	1631.74
ENSG00000211769	TRBJ2-5	chr7	+	142494803	142494850	48	0	0	0	0	0	0	0	0	0	0	0	0	0	0	0	0	0	0	0	0	0	0	0	0	0	0	0	0	0	0	0	0	0	0	NA	NA	NA	NA	0	0	0	0	0
ENSG00000211768	TRBJ2-4	chr7	+	142494682	142494731	50	0	0	0	0	0	0	0	0	0	0	0	0	0	0	0	0	0	0	0	0	0	0	0	0	0	0	0	0	0	0	0	0	0	0	NA	NA	NA	NA	0	0	0	0	0
ENSG00000254148	RP11-84E24.2	chr17	-	70030248	70053871	578	0	0	0	0	0	0	0	0	0	0	0	0	0	0	0	0	0	0	0	0	0	0	0	0	0	0	0	0	0	0	0	0	0	0	NA	NA	NA	NA	0	0	0	0	0
ENSG00000211767	TRBJ2-3	chr7	+	142494531	142494579	49	0	0	0	0	0	0	0	0	0	0	0	0	0	0	0	0	0	0	0	0	0	0	0	0	0	0	0	0	0	0	0	0	0	0	NA	NA	NA	NA	0	0	0	0	0
ENSG00000211766	TRBJ2-2P	chr7	+	142494381	142494426	46	0	0	0	0	0	0	0	0	0	0	0	0	0	0	0	0	0	0	0	0	0	0	0	0	0	0	0	0	0	0	0	0	0	0	NA	NA	NA	NA	0	0	0	0	0
ENSG00000211765	TRBJ2-2	chr7	+	142494244	142494294	51	0	0	0	0	0	0	0	0	0	0	0	0	0	0	0	0	0	0	0	0	0	0	0	0	0	0	0	0	0	0	0	0	0	0	NA	NA	NA	NA	0	0	0	0	0
ENSG00000211764	TRBJ2-1	chr7	+	142494049	142494098	50	0	0	0	0	0	0	0	0	0	0	0	0	0	0	0	0	0	0	0	0	0	0	0	0	0	0	0	0	0	0	0	0	0	0	NA	NA	NA	NA	0	0	0	0	0
ENSG00000169740	ZNF32	chr10	-	44139307	44144304	1201	248	229	197	227	228	216	148	232	206	272	212	249	11.1376	10.6618	8.55134	11.7193	11.4891	11.0397	7.25297	9.90452	8.85695	12.266	9.69354	11.9465	8.67148	11.416	11.302	10.1169	287.898	226.264	280.214	222.106	216.023	172.373	0.37151	0.047761	0.089715	FALSE	234.687	227.589	216.452	258.167	203.01
ENSG00000215869	RP11-364B6.1	chr1	+	104615645	104619709	1225	0	0	0	0	0	0	0	0	0	0	0	0	0	0	0	0	0	0	0	0	0	0	0	0	0	0	0	0	0	0	0	0	0	0	NA	NA	NA	NA	0	0	0	0	0
ENSG00000261609	MIR4720	chr16	+	81416874	81424489	7616	101	116	83	19	28	26	106	101	67	33	12	46	0.71528	0.851665	0.568149	0.154684	0.222497	0.209553	0.819174	0.679959	0.454263	0.234674	0.0865255	0.34803	0.651132	0.195578	0.223076	0.711698	34.9288	12.8074	51.7665	90.4544	109.427	72.6241	-1.2991	0.00083513	0.0022341	TRUE	19.6434	27.9495	26.0544	31.3217	11.4911
ENSG00000169744	LDB2	chr4	-	16503164	16900432	2718	343	280	277	194	120	175	160	216	214	125	109	130	6.80654	5.76031	5.31302	4.42558	2.67192	3.95217	3.46472	4.07467	4.0656	2.4908	2.20225	2.756	3.86833	3.68323	2.48302	5.95996	132.306	116.334	146.297	307.187	264.133	242.372	-1.0169	2.8446e-07	1.142e-06	TRUE	200.57	119.784	175.366	118.643	104.378
ENSG00000215864	NBPF7	chr1	-	120377388	120387779	1887	0	0	0	0	2	0	0	0	0	0	0	0	0	0	0	0	0.0641432	0	0	0	0	0	0	0	0	0.0213811	0	0	0	0	0	0	0	0	NA	NA	NA	NA	0	1.99639	0	0	0
ENSG00000261606	RP11-414J4.2	chr15	+	75108564	75124136	5356	0	0	0	0	0	0	0	0	0	0	0	0	0	0	0	0	0	0	0	0	0	0	0	0	0	0	0	0	0	0	0	0	0	0	NA	NA	NA	NA	0	0	0	0	0
ENSG00000215866	RP11-426L16.8	chr1	-	113362792	113393265	1819	0	0	1	9	2	1	0	1	1	0	0	0	0	0	0.0286601	0.306781	0.0665411	0.0337454	0	0.0281874	0.0283875	0	0	0	0.0188583	0.135689	0	0.00955338	0	0	0	0	0	0.874989	-0.060772	0.86359	NA	NA	9.30479	1.99639	1.00209	0	0
ENSG00000215867	RP4-773A18.2	chr1	-	112190913	112192166	1254	0	0	0	0	0	0	0	0	0	0	0	0	0	0	0	0	0	0	0	0	0	0	0	0	0	0	0	0	0	0	0	0	0	0	NA	NA	NA	NA	0	0	0	0	0
ENSG00000215860	PDZK1P1	chr1	-	145924388	145942619	3498	0	0	0	0	0	0	0	0	0	0	0	0	0	0	0	0	0	0	0	0	0	0	0	0	0	0	0	0	0	0	0	0	0	0	NA	NA	NA	NA	0	0	0	0	0
ENSG00000215861	WI2-1896O14.1	chr1	-	144676874	144679969	377	6	0	0	0	0	0	3	7	12	0	7	0	0.858404	0	0	0	0	0	0.468357	0.952018	1.64361	0	1.01964	0	1.02133	0	0.33988	0.286135	0	7.47099	0	5.37353	0	0	0.099389	0.84594	0.89902	FALSE	0	0	0	0	6.70316
ENSG00000215863	RP11-495P10.2	chr1	-	147835127	147931933	2210	5	24	36	23	13	15	19	20	8	21	12	15	0.122028	0.607235	0.849222	0.645288	0.355995	0.416626	0.506009	0.464009	0.186921	0.514642	0.29818	0.391097	0.385646	0.472636	0.401306	0.526162	22.2274	12.8074	16.8804	4.47794	22.64	31.4996	-0.13087	0.81077	0.87392	FALSE	23.7789	12.9766	15.0314	19.932	11.4911
ENSG00000266469	CTB-131K11.1	chr17	+	37558046	37562486	860	96	114	75	76	74	36	194	197	145	77	55	80	6.02081	7.41214	4.54646	5.4794	5.20746	2.56952	13.277	11.7451	8.70621	4.8492	3.51199	5.36016	11.2428	4.41879	4.57378	5.99314	81.5004	58.7007	90.0287	85.9765	107.54	65.6242	-0.15945	0.60168	0.70647	FALSE	78.5737	73.8666	36.0753	73.0839	52.6677
ENSG00000168298	HIST1H1E	chr6	+	26156559	26157343	785	0	0	0	0	0	0	0	4	4	0	2	0	0	0	0	0	0	0	0	0.261263	0.263118	0	0.13991	0	0.174794	0	0.0466368	0	0	2.13457	0	0	0	0	0.18935	0.59244	NA	NA	0	0	0	0	1.91519
ENSG00000153714	LURAP1L	chr9	+	12775020	12822130	1753	200	188	209	148	170	165	62	77	67	170	231	194	6.15361	5.99672	6.21549	5.23477	5.86894	5.77763	2.08165	2.25215	1.97357	5.25224	7.23635	6.37684	2.10246	5.62711	6.28848	6.12194	179.936	246.543	218.32	179.118	177.347	182.873	0.25099	0.19974	0.30012	FALSE	153.012	169.694	165.345	161.354	221.204
ENSG00000266460	RP11-173L6.1	chr18	-	73556880	73580207	597	0	0	0	0	0	0	0	0	0	0	0	0	0	0	0	0	0	0	0	0	0	0	0	0	0	0	0	0	0	0	0	0	0	0	NA	NA	NA	NA	0	0	0	0	0
ENSG00000266466	RP11-822E23.2	chr17	+	21436235	21446049	965	0	0	0	0	0	0	0	0	0	0	0	0	0	0	0	0	0	0	0	0	0	0	0	0	0	0	0	0	0	0	0	0	0	0	NA	NA	NA	NA	0	0	0	0	0
ENSG00000233578	RP5-1022P6.3	chr20	+	5529486	5530127	642	0	0	0	0	0	0	0	1	0	0	0	0	0	0	0	0	0	0	0	0.0798644	0	0	0	0	0.0266215	0	0	0	0	0	0	0	0	0	NA	NA	NA	NA	0	0	0	0	0
ENSG00000168291	PDHB	chr3	-	58413357	58419584	4459	2447	1890	2430	1750	2045	2110	1257	1768	1517	1377	1489	1257	29.5991	23.7007	28.4106	24.3343	27.7554	29.0464	16.5919	20.3298	17.5674	16.7253	18.3378	16.2437	18.163	27.0454	17.1023	27.2368	1457.48	1589.19	1414.58	2191.5	1782.9	2126.22	-0.44958	1.3046e-07	5.4127e-07	TRUE	1809.26	2041.31	2114.41	1306.97	1425.86
ENSG00000262558	RP11-1260E13.3	chr17	+	204528	206673	913	0	0	0	0	0	0	0	0	0	0	0	0	0	0	0	0	0	0	0	0	0	0	0	0	0	0	0	0	0	0	0	0	0	0	NA	NA	NA	NA	0	0	0	0	0
ENSG00000254140	RP11-731F5.1	chr14	-	106067809	106071694	577	0	0	0	0	0	0	0	0	0	0	0	0	0	0	0	0	0	0	0	0	0	0	0	0	0	0	0	0	0	0	0	0	0	0	NA	NA	NA	NA	0	0	0	0	0
ENSG00000262557	RP11-44F14.11	chr16	-	53524952	53527880	2929	0	0	0	2	0	0	0	2	0	0	0	0	0	0	0	0.0423378	0	0	0	0.0350106	0	0	0	0	0.0116702	0.0141126	0	0	0	0	0	0	0	0	NA	NA	NA	NA	2.06773	0	0	0	0
ENSG00000262554	LA16c-360H6.2	chr16	+	3358609	3358816	208	0	0	0	0	0	0	0	0	0	0	0	0	0	0	0	0	0	0	0	0	0	0	0	0	0	0	0	0	0	0	0	0	0	0	NA	NA	NA	NA	0	0	0	0	0
ENSG00000254141	RP11-642D21.1	chr8	+	106682219	106691259	716	3	0	21	0	0	0	0	1	2	0	0	2	0.22599	0	1.52903	0	0	0	0	0.0716103	0.144237	0	0	0.160954	0.0719491	0	0.0536515	0.585008	0	0	2.25072	2.68676	0	18.3748	-0.92795	0.11766	0.19371	FALSE	0	0	0	0	0
ENSG00000225108	AC013268.2	chr2	-	110744516	110745971	1456	0	0	0	0	0	0	0	0	0	0	0	0	0	0	0	0	0	0	0	0	0	0	0	0	0	0	0	0	0	0	0	0	0	0	NA	NA	NA	NA	0	0	0	0	0
ENSG00000270593	RP11-455J15.1	chr7	-	16889581	16890349	769	0	0	0	0	0	0	0	0	0	0	0	0	0	0	0	0	0	0	0	0	0	0	0	0	0	0	0	0	0	0	0	0	0	0	NA	NA	NA	NA	0	0	0	0	0
ENSG00000225100	RP11-479O17.7	chr10	-	81742671	81742996	326	0	0	0	0	0	0	0	0	0	0	0	0	0	0	0	0	0	0	0	0	0	0	0	0	0	0	0	0	0	0	0	0	0	0	NA	NA	NA	NA	0	0	0	0	0
ENSG00000225101	OR52K3P	chr11	+	4496043	4497123	943	20	13	10	2	21	27	0	0	0	4	0	0	1.14393	0.770849	0.55284	0.131503	1.34772	1.75752	0	0	0	0.229734	0	0	0	1.07891	0.0765781	0.82254	4.23379	0	0	17.9118	12.2633	8.74989	-1.5679	0.012441	0.026948	TRUE	2.06773	20.9621	27.0565	3.79657	0
ENSG00000225102	RP11-456H18.1	chr6	-	11990576	11992245	276	0	0	0	0	0	0	0	0	0	0	0	0	0	0	0	0	0	0	0	0	0	0	0	0	0	0	0	0	0	0	0	0	0	0	NA	NA	NA	NA	0	0	0	0	0
ENSG00000233579	KRT8P15	chr2	-	203705054	203706504	1451	0	0	0	0	0	0	0	0	0	0	0	0	0	0	0	0	0	0	0	0	0	0	0	0	0	0	0	0	0	0	0	0	0	0	NA	NA	NA	NA	0	0	0	0	0
ENSG00000225105	RP11-165I9.6	chr13	-	25767245	25784433	302	0	0	0	0	0	0	0	0	0	0	0	0	0	0	0	0	0	0	0	0	0	0	0	0	0	0	0	0	0	0	0	0	0	0	NA	NA	NA	NA	0	0	0	0	0
ENSG00000225106	RP11-429E11.2	chr20	-	60313275	60330112	937	0	0	0	0	0	0	0	0	0	0	0	0	0	0	0	0	0	0	0	0	0	0	0	0	0	0	0	0	0	0	0	0	0	0	NA	NA	NA	NA	0	0	0	0	0
ENSG00000225107	AC092484.1	chr2	-	146326862	146345592	833	0	0	0	0	0	0	0	0	0	0	0	0	0	0	0	0	0	0	0	0	0	0	0	0	0	0	0	0	0	0	0	0	0	0	NA	NA	NA	NA	0	0	0	0	0
ENSG00000226457	RP11-430L17.1	chr1	-	16695645	16696025	381	0	0	0	1	0	9	0	0	3	8	0	0	0	0	0	0.16274	0	1.44999	0	0	0.406589	1.13722	0	0	0.13553	0.537576	0.379072	0	8.46758	0	0	0	0	0	0.49976	0.26418	NA	NA	1.03387	0	9.01883	7.59313	0
ENSG00000226455	RP3-512E2.2	chr6	+	90659835	90662905	876	0	0	0	2	0	0	0	0	0	0	0	0	0	0	0	0.141561	0	0	0	0	0	0	0	0	0	0.047187	0	0	0	0	0	0	0	0	NA	NA	NA	NA	2.06773	0	0	0	0
ENSG00000226454	RP3-462C17.1	chr6	-	40484075	40491672	421	0	0	0	0	0	0	0	0	0	0	0	0	0	0	0	0	0	0	0	0	0	0	0	0	0	0	0	0	0	0	0	0	0	0	NA	NA	NA	NA	0	0	0	0	0
ENSG00000149792	MRPL49	chr11	+	64889655	64894843	2526	1340	1283	1531	1059	1191	1112	1192	1450	1393	1394	1287	1279	28.6123	28.4008	31.5975	25.9944	28.5345	27.0221	27.7741	29.4322	28.4759	29.8887	27.9792	29.1758	28.5607	27.1837	29.0146	29.5369	1475.48	1373.6	1439.33	1200.09	1210.3	1339.61	0.19251	0.016412	0.03457	TRUE	1094.86	1188.85	1114.33	1323.1	1232.42
ENSG00000226450	CYP2D8P1	chr22	-	42545877	42551007	1490	0	0	5	0	0	1	0	0	0	0	0	0	0	0	0.174942	0	0	0.0411966	0	0	0	0	0	0	0	0.0137322	0	0.0583141	0	0	0	0	0	4.37495	-0.27955	0.4377	NA	NA	0	0	1.00209	0	0
ENSG00000149798	CDC42EP2	chr11	+	65082289	65089900	2128	899	818	807	2306	2363	2275	869	1033	1169	1958	2138	1940	22.7861	21.4941	19.7703	67.1902	67.2024	65.6232	24.0351	24.8896	28.3663	49.8332	55.1729	52.531	25.7636	66.6719	52.5124	21.3502	2072.44	2281.85	2183.2	805.134	771.647	706.117	1.5119	6.0269e-79	2.1876e-77	TRUE	2384.09	2358.74	2279.76	1858.42	2047.34
ENSG00000250334	RP11-234K19.2	chr4	+	80413570	80497614	2080	0	0	0	0	0	0	0	0	0	0	0	0	0	0	0	0	0	0	0	0	0	0	0	0	0	0	0	0	0	0	0	0	0	0	NA	NA	NA	NA	0	0	0	0	0
ENSG00000183055	FAM133CP	chr10	+	60475314	60476017	704	0	0	0	0	0	0	0	0	0	0	0	0	0	0	0	0	0	0	0	0	0	0	0	0	0	0	0	0	0	0	0	0	0	0	NA	NA	NA	NA	0	0	0	0	0
ENSG00000183054	RGPD6	chr2	-	111271389	111334762	7165	1	0	0	0	1	1	2	2	0	0	1	0	0.00752776	0	0	0	0.00844649	0.00856705	0.016429	0.0143121	0	0	0.00766432	0	0.010247	0.00567118	0.00255477	0.00250925	0	1.06728	0	0.895588	0	0	0.022601	0.94905	NA	NA	0	0.998197	1.00209	0	0.957595
ENSG00000251079	BMS1P2	chr10	-	47228366	47241942	1858	0	0	0	0	0	0	0	0	0	0	0	0	0	0	0	0	0	0	0	0	0	0	0	0	0	0	0	0	0	0	0	0	0	0	NA	NA	NA	NA	0	0	0	0	0
ENSG00000251078	SLC25A5P9	chr5	-	75048395	75049304	910	0	0	0	0	0	0	0	0	0	0	0	0	0	0	0	0	0	0	0	0	0	0	0	0	0	0	0	0	0	0	0	0	0	0	NA	NA	NA	NA	0	0	0	0	0
ENSG00000250566	UGT2B29P	chr4	-	69375159	69383365	973	0	0	0	0	0	0	0	0	0	0	0	0	0	0	0	0	0	0	0	0	0	0	0	0	0	0	0	0	0	0	0	0	0	0	NA	NA	NA	NA	0	0	0	0	0
ENSG00000250567	CTD-2154H6.1	chr5	-	102744642	102748212	555	0	0	0	0	0	0	0	0	0	0	0	0	0	0	0	0	0	0	0	0	0	0	0	0	0	0	0	0	0	0	0	0	0	0	NA	NA	NA	NA	0	0	0	0	0
ENSG00000250564	RP11-215P8.4	chr5	-	133764742	133796306	669	0	0	0	0	0	0	2	3	2	5	0	0	0	0	0	0	0	0	0.175955	0.229924	0.15437	0.404782	0	0	0.18675	0	0.134927	0	5.29224	0	0	0	0	0	0.33828	0.38058	NA	NA	0	0	0	4.74571	0
ENSG00000250565	ATP6V1E2	chr2	-	46717889	46769696	2334	15	35	17	0	26	17	16	40	37	38	16	13	0.346635	0.838503	0.379716	0	0.674163	0.44709	0.403475	0.878714	0.818579	0.881781	0.376451	0.320943	0.700256	0.373751	0.526392	0.521618	40.221	17.0766	14.6297	13.4338	33.0167	14.8748	0.18541	0.71721	0.80243	FALSE	0	25.9531	17.0356	36.0674	15.3215
ENSG00000250562	RP11-227H4.4	chr3	-	98243905	98244118	214	0	0	0	0	0	0	0	0	0	0	0	0	0	0	0	0	0	0	0	0	0	0	0	0	0	0	0	0	0	0	0	0	0	0	NA	NA	NA	NA	0	0	0	0	0
ENSG00000250563	RP11-622O11.1	chr8	+	127084831	127086475	1378	0	0	0	0	0	0	0	0	0	0	0	0	0	0	0	0	0	0	0	0	0	0	0	0	0	0	0	0	0	0	0	0	0	0	NA	NA	NA	NA	0	0	0	0	0
ENSG00000187961	KLHL17	chr1	+	895967	901095	2560	217	196	212	243	255	294	232	288	273	453	427	496	4.57195	4.28108	4.31725	5.88551	6.02827	7.04944	5.3339	5.76821	5.50659	9.58376	9.15962	11.1642	5.53623	6.32107	9.96919	4.39009	479.477	455.731	558.178	194.343	184.893	185.498	1.3814	1.4367e-19	1.2354e-18	TRUE	251.229	254.54	294.615	429.961	408.893
ENSG00000250561	RP11-740N7.2	chr7	-	6919258	6920209	952	0	0	0	0	0	0	0	0	0	0	0	0	0	0	0	0	0	0	0	0	0	0	0	0	0	0	0	0	0	0	0	0	0	0	NA	NA	NA	NA	0	0	0	0	0
ENSG00000187969	ZCCHC13	chrX	+	73524025	73524868	844	0	0	0	0	0	0	0	0	0	0	0	0	0	0	0	0	0	0	0	0	0	0	0	0	0	0	0	0	0	0	0	0	0	0	NA	NA	NA	NA	0	0	0	0	0
ENSG00000250569	NTAN1P2	chr8	-	87493983	87495231	940	3	2	0	0	0	0	0	0	0	2	5	2	0.172137	0.118971	0	0	0	0	0	0	0	0.115234	0.2921	0.122599	0	0	0.176644	0.097036	2.11689	5.33642	2.25072	2.68676	1.88667	0	0.36215	0.54231	0.65534	FALSE	0	0	0	1.89828	4.78797
ENSG00000162840	MT2P1	chr4	+	69242041	69242226	186	0	0	0	0	0	5	0	0	0	0	0	0	0	0	0	0	0	1.65008	0	0	0	0	0	0	0	0.550026	0	0	0	0	0	0	0	0	NA	NA	NA	NA	0	0	5.01046	0	0
ENSG00000162843	WDR64	chr1	+	241815580	241965435	4371	0	0	0	0	0	0	0	1	0	0	0	0	0	0	0	0	0	0	0	0.0117303	0	0	0	0	0.00391009	0	0	0	0	0	0	0	0	0	NA	NA	NA	NA	0	0	0	0	0
ENSG00000259247	TTTY25P	chrY	+	24476599	24478647	1505	0	0	0	0	0	0	0	0	0	0	0	0	0	0	0	0	0	0	0	0	0	0	0	0	0	0	0	0	0	0	0	0	0	0	NA	NA	NA	NA	0	0	0	0	0
ENSG00000162849	KIF26B	chr1	+	245318287	245872733	12113	82	133	71	64	35	40	268	291	246	46	28	16	0.365127	0.613956	0.305575	0.327602	0.174867	0.202701	1.30221	1.23177	1.04868	0.205676	0.126939	0.0761122	1.19422	0.235057	0.136243	0.428219	48.6886	29.884	18.0057	73.4382	125.463	62.1243	-1.2773	0.00098894	0.0026126	TRUE	66.1674	34.9369	40.0837	43.6605	26.8126
ENSG00000149243	KLHL35	chr11	-	75133438	75141674	2497	105	116	94	73	76	56	115	94	123	87	70	102	2.26805	2.59763	1.96255	1.81268	1.84199	1.37663	2.71067	1.93018	2.54359	1.88703	1.53946	2.35379	2.39481	1.6771	1.92676	2.27608	92.0849	74.7099	114.787	94.0368	109.427	82.249	-0.020153	0.94229	0.96342	FALSE	75.4722	75.863	56.1172	82.5753	67.0316
ENSG00000184702	2019-09-05	chr22	+	19701987	19712295	4113	493	451	502	352	352	290	366	383	365	519	586	555	6.46502	6.13134	6.36291	5.30642	5.17936	4.32799	5.23744	4.77451	4.58241	6.83418	7.82399	7.77535	4.86479	4.93793	7.47784	6.31976	549.334	625.429	624.574	441.525	425.443	439.245	0.4574	0.00015277	0.00045148	TRUE	363.921	351.366	290.607	492.605	561.15
ENSG00000259242	AC002306.1	chr19	+	19716690	19719991	1928	0	0	0	0	0	0	0	0	0	0	0	0	0	0	0	0	0	0	0	0	0	0	0	0	0	0	0	0	0	0	0	0	0	0	NA	NA	NA	NA	0	0	0	0	0
ENSG00000184708	EIF4ENIF1	chr22	-	31835349	31892094	3695	255	288	367	366	250	210	317	323	334	259	267	253	3.72227	4.35828	5.17801	6.14164	4.09466	3.48861	5.04942	4.48205	4.66758	3.79632	3.96814	3.94541	4.73302	4.57497	3.90329	4.41952	274.138	284.965	284.716	228.375	271.68	321.121	0.038107	0.82584	0.88429	FALSE	378.395	249.549	210.439	245.828	255.678
ENSG00000184709	LRRC26	chr9	-	140063210	140064503	1209	0	0	0	0	0	0	0	0	0	0	0	0	0	0	0	0	0	0	0	0	0	0	0	0	0	0	0	0	0	0	0	0	0	0	NA	NA	NA	NA	0	0	0	0	0
ENSG00000163462	TRIM46	chr1	+	155145873	155157447	3318	210	146	189	135	201	157	267	300	307	336	398	317	3.41369	2.46045	2.96959	2.52276	3.66617	2.90449	4.73622	4.63589	4.77773	5.48455	6.58713	5.50515	4.71661	3.03114	5.85894	2.94791	355.638	424.779	356.739	188.074	137.727	165.373	1.1857	2.6033e-11	1.4329e-10	TRUE	139.572	200.638	157.328	318.912	381.123
ENSG00000163463	KRTCAP2	chr1	-	155141884	155159747	3264	897	1044	1072	1114	1049	1110	1164	1455	1501	1050	1076	1234	14.8226	17.885	17.122	21.1618	19.4499	20.8747	20.9894	22.8561	23.746	17.4228	18.103	21.7847	22.5305	20.4955	19.1035	16.6099	1111.37	1148.4	1388.69	803.343	984.84	937.989	0.41711	0.0001024	0.00030956	TRUE	1151.73	1047.11	1112.32	996.599	1030.37
ENSG00000163464	CXCR1	chr2	-	219027568	219031718	2488	0	0	0	0	0	0	0	0	0	0	0	0	0	0	0	0	0	0	0	0	0	0	0	0	0	0	0	0	0	0	0	0	0	0	NA	NA	NA	NA	0	0	0	0	0
ENSG00000163466	ARPC2	chr2	+	219081817	219119079	2226	12848	13001	13984	12331	11751	11805	10863	11066	11627	10531	10413	10522	311.309	326.58	327.505	343.472	319.479	325.528	287.225	254.891	269.713	256.225	256.886	272.37	270.61	329.493	261.827	321.798	11146.5	11113.6	11841	11506.5	12264.3	12235.9	-0.078452	0.037113	0.071676	FALSE	12748.6	11729.8	11829.7	9995.41	9971.43
ENSG00000163467	TSACC	chr1	+	156307105	156316786	751	5	0	0	11	5	2	0	0	0	0	0	2	0.359097	0	0	0.908178	0.402923	0.16347	0	0	0	0	0	0.153453	0	0.491524	0.0511511	0.119699	0	0	2.25072	4.47794	0	0	-0.13977	0.75123	NA	NA	11.3725	4.99099	2.00418	0	0
ENSG00000163468	CCT3	chr1	-	156278759	156337664	2150	8576	8193	8834	7501	7424	7282	7986	8400	8761	9932	9314	9088	215.143	213.08	214.205	216.321	208.974	207.902	218.619	200.322	210.414	250.194	237.896	243.566	209.785	211.066	243.885	214.143	10512.5	9940.69	10227.3	7680.57	7728.73	7729.66	0.4067	4.1872e-31	5.5299e-30	TRUE	7755.02	7410.62	7297.24	9426.88	8919.04
ENSG00000266953	RP11-618P17.4	chr19	+	34887220	34900269	625	0	0	0	0	0	0	0	0	0	0	0	0	0	0	0	0	0	0	0	0	0	0	0	0	0	0	0	0	0	0	0	0	0	0	NA	NA	NA	NA	0	0	0	0	0
ENSG00000162599	NFIA	chr1	+	61330931	61928465	9487	9	6	25	13	6	8	10	14	22	11	10	8	0.0511676	0.0353639	0.13738	0.0849635	0.038275	0.0517617	0.0620395	0.0756637	0.119744	0.0627974	0.0578843	0.04859	0.0858157	0.0583334	0.0564239	0.074637	11.6429	10.6728	9.00287	8.06029	5.66	21.8747	-0.12907	0.82446	0.8835	FALSE	13.4402	5.98918	8.01674	10.4406	9.57595
ENSG00000162598	C1orf87	chr1	-	60452941	60539442	3012	0	0	0	1	0	6	0	0	0	0	0	0	0	0	0	0.0205856	0	0.122277	0	0	0	0	0	0	0	0.0476208	0	0	0	0	0	0	0	0	NA	NA	NA	NA	1.03387	0	6.01255	0	0
ENSG00000267731	RP11-147L13.8	chr17	+	66186025	66188943	2919	0	0	0	0	0	2	0	0	0	0	0	0	0	0	0	0	0	0.0420575	0	0	0	0	0	0	0	0.0140192	0	0	0	0	0	0	0	0	NA	NA	NA	NA	0	0	2.00418	0	0
ENSG00000162592	CCDC27	chr1	+	3668962	3688209	2252	0	0	0	0	0	0	0	0	0	0	0	0	0	0	0	0	0	0	0	0	0	0	0	0	0	0	0	0	0	0	0	0	0	0	NA	NA	NA	NA	0	0	0	0	0
ENSG00000029364	SLC39A9	chr14	+	69864732	69929105	5192	1954	1722	1792	817	894	980	1415	1657	1607	1643	1597	1459	20.2989	18.5454	17.9934	9.75675	10.4207	11.5861	16.0405	16.3635	15.9824	17.1388	16.8912	16.1922	16.1288	10.5879	16.7407	18.9459	1739.03	1704.45	1641.9	1749.98	1624.42	1567.98	0.041191	0.56846	0.67851	FALSE	844.668	892.389	982.05	1559.44	1529.28
ENSG00000267732	RP11-456O19.3	chr18	+	53805843	53810452	454	0	0	0	0	0	0	0	0	0	0	0	0	0	0	0	0	0	0	0	0	0	0	0	0	0	0	0	0	0	0	0	0	0	0	NA	NA	NA	NA	0	0	0	0	0
ENSG00000267735	CTD-2265O21.7	chr19	+	12991783	12994902	456	0	0	0	0	0	0	0	0	0	0	0	0	0	0	0	0	0	0	0	0	0	0	0	0	0	0	0	0	0	0	0	0	0	0	NA	NA	NA	NA	0	0	0	0	0
ENSG00000029363	BCLAF1	chr6	-	136578001	136610989	7263	1283	1108	1273	781	842	927	1576	1703	1716	828	700	759	9.52779	8.53024	9.13742	6.66735	7.01598	7.8345	12.7714	12.0223	12.2	6.17436	5.29263	6.0216	12.3312	7.17261	5.82953	9.06515	876.394	747.099	854.148	1149.04	1045.21	1113.86	-0.41489	1.5738e-05	5.2208e-05	TRUE	807.449	840.482	928.94	785.889	670.316
ENSG00000162595	DIRAS3	chr1	-	68511645	68517314	1973	25	26	30	1	9	12	56	50	55	21	5	4	0.683431	0.736858	0.792693	0.0314261	0.276063	0.373337	1.67054	1.29937	1.43945	0.576461	0.139166	0.11682	1.46979	0.226942	0.277482	0.737661	22.2274	5.33642	4.50144	22.3897	24.5267	26.2497	-0.88425	0.10544	0.17683	FALSE	1.03387	8.98378	12.0251	19.932	4.78797
ENSG00000162594	IL23R	chr1	+	67632083	67725662	2912	0	0	0	5	0	0	0	0	0	0	0	0	0	0	0	0.106462	0	0	0	0	0	0	0	0	0	0.0354875	0	0	0	0	0	0	0	0	NA	NA	NA	NA	5.16933	0	0	0	0
ENSG00000263609	RP11-1109M24.16	chr17	-	21760934	21792968	1481	0	0	0	0	0	0	0	0	0	0	0	0	0	0	0	0	0	0	0	0	0	0	0	0	0	0	0	0	0	0	0	0	0	0	NA	NA	NA	NA	0	0	0	0	0
ENSG00000118640	VAMP8	chr2	+	85788685	85809154	805	13	4	17	30	42	12	13	5	13	2	14	0	0.871022	0.277844	1.10094	2.3107	3.15752	0.915024	0.950483	0.318466	0.833887	0.134559	0.95504	0	0.700945	2.12775	0.3632	0.749936	2.11689	14.942	0	11.6426	3.77333	14.8748	-0.4355	0.48766	0.60529	FALSE	31.016	41.9243	12.0251	1.89828	13.4063
ENSG00000263603	CTD-2349P21.5	chr17	+	29056487	29058220	789	1	0	0	0	7	0	0	0	0	0	0	0	0.0683604	0	0	0	0.536925	0	0	0	0	0	0	0	0	0.178975	0	0.0227868	0	0	0	0.895588	0	0	-0.060772	0.86359	NA	NA	0	6.98738	0	0	0
ENSG00000069329	VPS35	chr16	-	46690054	46723430	6780	4091	4027	4176	2792	3271	3262	3566	4093	4026	2536	2440	2488	32.5448	33.2116	32.1101	25.5331	29.1973	29.5326	30.9563	30.9528	30.6622	20.258	19.7629	21.1449	30.8571	28.0877	20.3886	32.6222	2684.22	2604.17	2799.89	3663.85	3798.8	3653.96	-0.45809	5.562e-18	4.4509e-17	TRUE	2886.55	3265.1	3268.82	2407.02	2336.53
ENSG00000263604	RP11-19P22.3	chr17	-	26010972	26011170	199	0	0	0	0	0	0	0	0	0	0	0	0	0	0	0	0	0	0	0	0	0	0	0	0	0	0	0	0	0	0	0	0	0	0	NA	NA	NA	NA	0	0	0	0	0
ENSG00000159961	OR3A3	chr17	+	3323862	3324827	966	0	0	0	0	0	0	0	0	0	0	0	0	0	0	0	0	0	0	0	0	0	0	0	0	0	0	0	0	0	0	0	0	0	0	NA	NA	NA	NA	0	0	0	0	0
ENSG00000259169	LOC390483	chr14	-	60865652	60866731	631	0	0	0	0	0	0	0	0	0	0	0	0	0	0	0	0	0	0	0	0	0	0	0	0	0	0	0	0	0	0	0	0	0	0	NA	NA	NA	NA	0	0	0	0	0
ENSG00000253144	RP11-281O15.7	chr5	-	178509681	178510195	515	0	0	0	0	0	0	0	0	0	0	0	0	0	0	0	0	0	0	0	0	0	0	0	0	0	0	0	0	0	0	0	0	0	0	NA	NA	NA	NA	0	0	0	0	0
ENSG00000253147	RP11-369E15.4	chr8	+	20810638	20826415	874	0	0	0	0	0	0	0	0	0	0	0	0	0	0	0	0	0	0	0	0	0	0	0	0	0	0	0	0	0	0	0	0	0	0	NA	NA	NA	NA	0	0	0	0	0
ENSG00000253146	CIR1P1	chr5	-	153938868	153940000	1133	0	0	0	0	0	0	0	0	0	0	0	0	0	0	0	0	0	0	0	0	0	0	0	0	0	0	0	0	0	0	0	0	0	0	NA	NA	NA	NA	0	0	0	0	0
ENSG00000253141	CTB-164N12.1	chr5	+	172890503	172911587	753	0	0	0	0	0	0	0	0	0	0	0	0	0	0	0	0	0	0	0	0	0	0	0	0	0	0	0	0	0	0	0	0	0	0	NA	NA	NA	NA	0	0	0	0	0
ENSG00000115073	ACTR1B	chr2	-	98272431	98280570	2238	2667	2390	2570	1914	1923	1905	1466	1737	1780	1922	1964	1877	64.2754	59.7139	59.8665	53.0273	52.001	52.2495	38.5541	39.795	41.0695	46.5127	48.1916	48.327	39.8062	52.4259	47.6771	61.2853	2034.34	2096.15	2112.3	2388.53	2254.57	2248.72	-0.14248	0.020087	0.041471	TRUE	1978.82	1919.53	1908.99	1824.25	1880.72
ENSG00000253143	RP11-333A23.3	chr8	-	71383347	71392858	736	0	0	2	0	0	0	0	0	0	0	0	1	0	0	0.141665	0	0	0	0	0	0	0	0	0.0782903	0	0	0.0260968	0.0472217	0	0	1.12536	0	0	1.74998	-0.054017	0.87895	NA	NA	0	0	0	0	0
ENSG00000253142	RP11-87E22.1	chr8	-	22752947	22755326	898	0	0	0	0	0	0	0	0	0	0	0	0	0	0	0	0	0	0	0	0	0	0	0	0	0	0	0	0	0	0	0	0	0	0	NA	NA	NA	NA	0	0	0	0	0
ENSG00000259161	CTD-2017C7.3	chr14	-	102309731	102310459	729	0	0	0	0	0	0	2	0	0	0	0	0	0	0	0	0	0	0	0.161473	0	0	0	0	0	0.0538243	0	0	0	0	0	0	0	0	0	NA	NA	NA	NA	0	0	0	0	0
ENSG00000259160	RP11-973N13.5	chr14	-	65002420	65002597	178	0	0	1	0	0	0	0	0	0	0	0	0	0	0	0.292881	0	0	0	0	0	0	0	0	0	0	0	0	0.097627	0	0	0	0	0	0.874989	-0.060772	0.86359	NA	NA	0	0	0	0	0
ENSG00000259163	RP11-1078H9.5	chr14	+	91108982	91115238	1237	0	0	0	0	0	0	0	0	0	0	0	0	0	0	0	0	0	0	0	0	0	0	0	0	0	0	0	0	0	0	0	0	0	0	NA	NA	NA	NA	0	0	0	0	0
ENSG00000259162	RP11-203M5.6	chr14	+	20906141	20909427	890	0	0	0	0	0	0	0	0	0	0	0	0	0	0	0	0	0	0	0	0	0	0	0	0	0	0	0	0	0	0	0	0	0	0	NA	NA	NA	NA	0	0	0	0	0
ENSG00000253149	IGHVII-31-1	chr14	-	106810597	106810633	37	0	0	0	0	0	0	0	0	0	0	0	0	0	0	0	0	0	0	0	0	0	0	0	0	0	0	0	0	0	0	0	0	0	0	NA	NA	NA	NA	0	0	0	0	0
ENSG00000253148	RGS21	chr1	+	192286122	192336415	1794	0	0	0	0	0	0	0	0	0	0	0	0	0	0	0	0	0	0	0	0	0	0	0	0	0	0	0	0	0	0	0	0	0	0	NA	NA	NA	NA	0	0	0	0	0
ENSG00000259167	RP11-114N19.1	chr14	+	81498873	81499748	876	0	0	0	0	0	0	0	0	0	0	0	0	0	0	0	0	0	0	0	0	0	0	0	0	0	0	0	0	0	0	0	0	0	0	NA	NA	NA	NA	0	0	0	0	0
ENSG00000241860	RP11-34P13.13	chr1	-	141474	173862	4860	6	0	0	0	1	0	0	2	0	0	6	0	0.0665881	0	0	0	0.0124525	0	0	0.0211	0	0	0.0677961	0	0.00703333	0.00415083	0.0225987	0.022196	0	6.40371	0	5.37353	0	0	0.050772	0.91957	0.9476	FALSE	0	0.998197	0	0	5.74557
ENSG00000213853	EMP2	chr16	-	10622279	10674555	5197	535	501	610	654	728	715	1605	1619	1662	1025	948	774	5.55243	5.39042	6.11911	7.80267	8.47756	8.44502	18.1769	15.9729	16.5135	10.6819	10.0172	8.58172	16.8877	8.24175	9.76027	5.68732	1084.91	1011.79	871.028	479.14	472.61	533.744	0.9902	3.4591e-18	2.7962e-17	TRUE	676.148	726.688	716.496	972.87	907.8
ENSG00000213851	RP11-324J13.1	chr4	-	43412058	43412954	897	0	0	0	0	0	0	0	0	0	0	0	0	0	0	0	0	0	0	0	0	0	0	0	0	0	0	0	0	0	0	0	0	0	0	NA	NA	NA	NA	0	0	0	0	0
ENSG00000258590	NBEAP1	chr15	-	20862967	20893737	3036	0	3	0	0	2	1	0	0	0	0	1	1	0	0.0552531	0	0	0.0398676	0.0202183	0	0	0	0	0.0180879	0.0189795	0	0.0200287	0.0123558	0.0184177	0	1.06728	1.12536	0	2.83	0	-0.048637	0.90986	NA	NA	0	1.99639	1.00209	0	0.957595
ENSG00000213857	RP11-12M9.4	chr22	-	41470184	41471243	1060	0	0	0	0	0	0	0	0	0	0	0	0	0	0	0	0	0	0	0	0	0	0	0	0	0	0	0	0	0	0	0	0	0	0	NA	NA	NA	NA	0	0	0	0	0
ENSG00000213856	VDAC1P2	chrX	-	49397103	49397952	850	1	0	1	1	0	0	0	0	0	7	0	0	0.0634546	0	0.0613327	0.0729456	0	0	0	0	0	0.446023	0	0	0	0.0243152	0.148674	0.0415958	7.40913	0	0	0.895588	0	0.874989	0.37659	0.45321	NA	NA	1.03387	0	0	6.64399	0
ENSG00000213854	CNN2P6	chr3	-	31223243	31224142	900	0	0	0	0	0	0	0	0	0	0	0	0	0	0	0	0	0	0	0	0	0	0	0	0	0	0	0	0	0	0	0	0	0	0	NA	NA	NA	NA	0	0	0	0	0
ENSG00000213859	KCTD11	chr17	+	7255208	7258258	3051	675	533	537	651	888	882	354	400	415	781	717	634	11.9328	9.76838	9.17578	13.2299	17.6142	17.7449	6.82902	6.72212	7.0237	13.8639	12.9053	11.9738	6.85828	16.1963	12.9143	10.2923	826.647	765.243	713.478	604.522	502.797	469.869	0.54263	1.0208e-05	3.4691e-05	TRUE	673.046	886.399	883.845	741.28	686.595
ENSG00000225816	AC006045.3	chr7	-	15025003	15025699	697	0	0	0	0	0	0	0	0	0	0	0	0	0	0	0	0	0	0	0	0	0	0	0	0	0	0	0	0	0	0	0	0	0	0	NA	NA	NA	NA	0	0	0	0	0
ENSG00000225814	GRPEL2P2	chrX	-	63917758	63918427	670	0	0	0	0	0	0	0	0	0	0	0	0	0	0	0	0	0	0	0	0	0	0	0	0	0	0	0	0	0	0	0	0	0	0	NA	NA	NA	NA	0	0	0	0	0
ENSG00000225815	AC092669.6	chr2	+	66554481	66556116	1024	0	0	0	0	0	0	0	0	0	0	0	0	0	0	0	0	0	0	0	0	0	0	0	0	0	0	0	0	0	0	0	0	0	0	NA	NA	NA	NA	0	0	0	0	0
ENSG00000225812	RP11-157L3.3	chr9	-	46042425	46042722	298	0	0	0	0	0	0	0	0	0	0	0	0	0	0	0	0	0	0	0	0	0	0	0	0	0	0	0	0	0	0	0	0	0	0	NA	NA	NA	NA	0	0	0	0	0
ENSG00000225813	AC009299.4	chr2	+	162138413	162139129	717	0	0	0	0	0	0	0	0	0	0	0	0	0	0	0	0	0	0	0	0	0	0	0	0	0	0	0	0	0	0	0	0	0	0	NA	NA	NA	NA	0	0	0	0	0
ENSG00000225810	AC006038.4	chr2	-	42592810	42652228	811	0	0	0	0	0	0	0	0	0	0	0	0	0	0	0	0	0	0	0	0	0	0	0	0	0	0	0	0	0	0	0	0	0	0	NA	NA	NA	NA	0	0	0	0	0
ENSG00000225811	RP11-547I7.1	chr1	+	190234028	190331400	602	0	0	0	0	0	0	0	0	0	0	0	0	0	0	0	0	0	0	0	0	0	0	0	0	0	0	0	0	0	0	0	0	0	0	NA	NA	NA	NA	0	0	0	0	0
ENSG00000225818	AC118653.2	chr17	+	69592479	69593420	561	0	0	0	0	0	0	0	0	0	0	0	0	0	0	0	0	0	0	0	0	0	0	0	0	0	0	0	0	0	0	0	0	0	0	NA	NA	NA	NA	0	0	0	0	0
ENSG00000225819	AC013269.3	chr2	-	131273570	131284264	444	0	0	0	0	0	0	0	0	0	0	0	0	0	0	0	0	0	0	0	0	0	0	0	0	0	0	0	0	0	0	0	0	0	0	NA	NA	NA	NA	0	0	0	0	0
ENSG00000229306	AP001464.4	chr21	-	14371997	14389013	323	0	0	0	0	0	0	0	0	0	0	0	0	0	0	0	0	0	0	0	0	0	0	0	0	0	0	0	0	0	0	0	0	0	0	NA	NA	NA	NA	0	0	0	0	0
ENSG00000229307	LINC00459	chr13	+	62897790	62902966	376	0	0	0	0	0	0	0	0	0	0	0	0	0	0	0	0	0	0	0	0	0	0	0	0	0	0	0	0	0	0	0	0	0	0	NA	NA	NA	NA	0	0	0	0	0
ENSG00000229305	RP11-431K24.2	chr1	+	8249884	8252830	1075	0	0	0	0	0	0	0	0	0	0	0	0	0	0	0	0	0	0	0	0	0	0	0	0	0	0	0	0	0	0	0	0	0	0	NA	NA	NA	NA	0	0	0	0	0
ENSG00000229302	TAF9P2	chrY	-	20438493	20439381	515	0	0	0	0	0	0	0	0	0	0	0	0	0	0	0	0	0	0	0	0	0	0	0	0	0	0	0	0	0	0	0	0	0	0	NA	NA	NA	NA	0	0	0	0	0
ENSG00000229303	PPIAP25	chr13	+	46010256	46010795	540	0	0	0	0	0	0	0	0	0	0	0	0	0	0	0	0	0	0	0	0	0	0	0	0	0	0	0	0	0	0	0	0	0	0	NA	NA	NA	NA	0	0	0	0	0
ENSG00000229301	RP5-905H7.8	chr7	+	62814835	62819684	528	0	0	0	0	0	0	0	0	0	0	0	0	0	0	0	0	0	0	0	0	0	0	0	0	0	0	0	0	0	0	0	0	0	0	NA	NA	NA	NA	0	0	0	0	0
ENSG00000269911	FAM226A	chrX	+	71997432	71998921	1490	0	0	0	0	0	0	0	0	0	0	0	0	0	0	0	0	0	0	0	0	0	0	0	0	0	0	0	0	0	0	0	0	0	0	NA	NA	NA	NA	0	0	0	0	0
ENSG00000229308	AC010084.1	chrY	+	3904538	3968361	559	0	0	0	0	0	0	0	0	0	0	0	0	0	0	0	0	0	0	0	0	0	0	0	0	0	0	0	0	0	0	0	0	0	0	NA	NA	NA	NA	0	0	0	0	0
ENSG00000229309	RP11-452B18.2	chr13	+	81824573	81876542	382	0	0	0	0	0	0	0	0	0	0	0	0	0	0	0	0	0	0	0	0	0	0	0	0	0	0	0	0	0	0	0	0	0	0	NA	NA	NA	NA	0	0	0	0	0
ENSG00000267730	CTD-2537I9.5	chr19	-	56088136	56088780	645	0	0	0	0	4	0	0	3	2	0	1	3	0	0	0	0	0.375312	0	0	0.238479	0.160114	0	0.0851393	0.268008	0.132864	0.125104	0.117716	0	0	1.06728	3.37608	0	0	0	0.34852	0.37221	NA	NA	0	3.99279	0	0	0.957595
ENSG00000055070	SZRD1	chr1	+	16679070	16724640	3636	4216	3661	4249	3692	3724	3630	4828	5546	5561	4527	4442	4357	62.5401	56.3006	60.922	62.9587	61.9838	61.2816	78.1521	78.2068	78.9749	67.4317	67.0879	69.0478	78.4446	62.0747	67.8558	59.9209	4791.59	4740.88	4903.19	3775.8	3453.54	3717.83	0.39818	7.0268e-16	5.0269e-15	TRUE	3817.03	3717.29	3637.59	4296.76	4253.63
ENSG00000227410	RP11-265B8.4	chr9	+	71736209	71737148	822	6	0	0	0	6	2	2	5	5	0	0	0	0.393696	0	0	0	0.441745	0.14935	0.143204	0.311879	0.314093	0	0	0	0.256392	0.197032	0	0.131232	0	0	0	5.37353	0	0	-0.3325	0.3897	NA	NA	0	5.98918	2.00418	0	0
ENSG00000227411	BAATP1	chr9	-	104096366	104101629	1225	0	0	0	0	0	0	0	0	0	0	0	0	0	0	0	0	0	0	0	0	0	0	0	0	0	0	0	0	0	0	0	0	0	0	NA	NA	NA	NA	0	0	0	0	0
ENSG00000155719	OTOA	chr16	+	21689835	21772050	4635	0	0	0	0	0	0	0	0	0	0	0	2	0	0	0	0	0	0	0	0	0	0	0	0.0248637	0	0	0.00828791	0	0	0	2.25072	0	0	0	0.18935	0.59244	NA	NA	0	0	0	0	0
ENSG00000227413	RP5-1042K10.12	chr22	+	40829140	40829645	355	0	1	0	0	0	0	1	0	0	0	0	0	0	0.15751	0	0	0	0	0.165794	0	0	0	0	0	0.0552647	0	0	0.0525035	0	0	0	0	0.943333	0	-0.060772	0.86359	NA	NA	0	0	0	0	0
ENSG00000227415	RP1-91G5.3	chr1	+	152346430	152417932	707	0	0	0	0	0	0	0	0	0	0	0	0	0	0	0	0	0	0	0	0	0	0	0	0	0	0	0	0	0	0	0	0	0	0	NA	NA	NA	NA	0	0	0	0	0
ENSG00000227416	RP11-109P14.2	chr1	-	38248129	38248557	429	0	0	0	0	0	0	0	0	0	0	0	0	0	0	0	0	0	0	0	0	0	0	0	0	0	0	0	0	0	0	0	0	0	0	NA	NA	NA	NA	0	0	0	0	0
ENSG00000227417	RP11-397P13.6	chr1	-	203774749	203775391	643	0	0	0	0	0	0	0	0	0	0	0	0	0	0	0	0	0	0	0	0	0	0	0	0	0	0	0	0	0	0	0	0	0	0	NA	NA	NA	NA	0	0	0	0	0
ENSG00000162337	LRP5	chr11	+	68080077	68216743	5159	481	410	532	260	240	285	338	413	368	256	206	201	5.02876	4.44381	5.37597	3.12483	2.81539	3.39099	3.8561	4.10462	3.68334	2.68752	2.19276	2.245	3.88135	3.1104	2.37509	4.94952	270.962	219.861	226.197	430.778	386.767	465.494	-0.82601	1.6563e-07	6.791e-07	TRUE	268.805	239.567	285.596	242.98	197.264
ENSG00000155714	PDZD9	chr16	-	21995186	22012433	1331	1	0	0	0	0	0	0	2	0	0	0	0	0.0405232	0	0	0	0	0	0	0.0770443	0	0	0	0	0.0256814	0	0	0.0135077	0	0	0	0.895588	0	0	-0.060772	0.86359	NA	NA	0	0	0	0	0
ENSG00000182010	RTKN2	chr10	-	63942794	64028466	6641	48	55	43	27	29	36	54	51	82	11	7	4	0.389843	0.463091	0.337556	0.252086	0.264275	0.332749	0.478583	0.393754	0.637588	0.0897092	0.0578834	0.0347066	0.503308	0.283037	0.0607664	0.39683	11.6429	7.47099	4.50144	42.9882	51.8833	37.6245	-2.0298	2.3356e-05	7.605e-05	TRUE	27.9144	28.9477	36.0753	10.4406	6.70316
ENSG00000182013	PNMAL1	chr19	-	46969748	46974820	3689	97	60	104	116	103	75	48	67	64	40	77	47	1.41822	0.909453	1.46972	1.9497	1.68974	1.24796	0.765825	0.931225	0.895841	0.587258	1.14623	0.734134	0.864297	1.62913	0.822541	1.2658	42.3379	82.1809	52.8919	86.8721	56.6	90.9989	-0.37119	0.27411	0.3884	FALSE	119.928	102.814	75.1569	37.9657	73.7348
ENSG00000227089	RP1-135L22.1	chr6	-	21354642	21355527	386	0	0	0	0	0	0	0	0	0	0	0	0	0	0	0	0	0	0	0	0	0	0	0	0	0	0	0	0	0	0	0	0	0	0	NA	NA	NA	NA	0	0	0	0	0
ENSG00000186704	DTX2P1	chr7	+	76607934	76673092	1652	7	5	2	5	0	0	10	3	4	4	4	2	0.228544	0.169238	0.0631148	0.187663	0	0	0.356276	0.0931107	0.125029	0.131138	0.132966	0.0697599	0.191472	0.0625542	0.111288	0.153632	4.23379	4.26914	2.25072	6.26912	4.71667	1.74998	-0.11389	0.85604	0.90492	FALSE	5.16933	0	0	3.79657	3.83038
ENSG00000006607	FARP2	chr2	+	242295658	242434256	4051	270	264	328	111	201	177	202	237	236	247	247	189	3.59487	3.64401	4.22107	1.69894	3.0028	2.682	2.93485	2.99968	3.00822	3.30227	3.3483	2.68835	2.98092	2.46125	3.11297	3.81998	261.436	263.619	212.693	241.809	249.04	286.997	-0.074481	0.6717	0.76413	FALSE	114.759	200.638	177.37	234.438	236.526
ENSG00000245293	RP11-286E11.1	chr4	-	108784635	108899955	2810	0	0	0	0	0	0	0	0	0	0	0	0	0	0	0	0	0	0	0	0	0	0	0	0	0	0	0	0	0	0	0	0	0	0	NA	NA	NA	NA	0	0	0	0	0
ENSG00000164659	KIAA1324L	chr7	-	86506222	86689015	6841	0	0	10	0	2	0	7	5	11	5	0	6	0	0	0.0762064	0	0.0176931	0	0.0602248	0.0374748	0.0830296	0.0395848	0	0.0505379	0.0602431	0.00589768	0.0300409	0.0254021	5.29224	0	6.75215	0	0	8.74989	0.13954	0.81001	0.87354	FALSE	0	1.99639	0	4.74571	0
ENSG00000242748	RP3-511B24.4	chr20	+	39825331	39825797	467	0	0	0	0	2	0	0	0	0	0	0	1	0	0	0	0	0.259182	0	0	0	0	0	0	0.123387	0	0.0863941	0.041129	0	0	0	1.12536	0	0	0	0.10597	0.76448	NA	NA	0	1.99639	0	0	0
ENSG00000178372	CALML5	chr10	-	5540658	5541533	876	0	0	0	0	0	0	0	0	0	0	0	0	0	0	0	0	0	0	0	0	0	0	0	0	0	0	0	0	0	0	0	0	0	0	NA	NA	NA	NA	0	0	0	0	0
ENSG00000164651	SP8	chr7	-	20823906	20826505	1714	0	0	0	0	0	0	0	0	0	0	0	0	0	0	0	0	0	0	0	0	0	0	0	0	0	0	0	0	0	0	0	0	0	0	NA	NA	NA	NA	0	0	0	0	0
ENSG00000242741	RP11-20B7.1	chr3	+	73857752	73952017	782	0	0	0	0	0	0	0	0	0	0	0	0	0	0	0	0	0	0	0	0	0	0	0	0	0	0	0	0	0	0	0	0	0	0	NA	NA	NA	NA	0	0	0	0	0
ENSG00000164654	MIOS	chr7	+	7606503	7648560	3453	229	230	214	157	154	112	186	318	240	103	74	108	3.57701	3.72451	3.23094	2.81917	2.69908	1.99099	3.1704	4.72192	3.58901	1.61554	1.17686	1.80224	3.82711	2.50308	1.53155	3.51082	109.02	78.9791	121.539	205.09	216.967	187.248	-0.94431	3.5792e-05	0.00011388	TRUE	162.317	153.722	112.234	97.7616	70.862
ENSG00000206114	FAM138D	chr12	-	147073	149350	1066	0	0	0	0	0	0	0	0	0	0	0	0	0	0	0	0	0	0	0	0	0	0	0	0	0	0	0	0	0	0	0	0	0	0	NA	NA	NA	NA	0	0	0	0	0
ENSG00000114978	MOB1A	chr2	-	74382165	74406025	2375	1499	1446	1611	754	832	786	908	1043	1054	840	695	807	34.0424	34.0441	35.3625	19.6846	21.2008	20.3145	22.5019	22.5169	22.9159	19.1555	16.0698	19.5792	22.6449	20.4	18.2682	34.483	889.096	741.763	908.165	1342.49	1364.06	1409.61	-0.69348	1.4529e-13	9.1812e-13	TRUE	779.534	830.5	787.644	797.279	665.528
ENSG00000206113	RP11-503N18.1	chr4	+	2420701	2430972	2790	0	0	0	0	0	3	0	0	5	0	1	0	0	0	0	0	0	0.0660031	0	0	0.0925392	0	0.0196827	0	0.0308464	0.022001	0.00656091	0	0	1.06728	0	0	0	0	0.10597	0.76448	NA	NA	0	0	3.00628	0	0.957595
ENSG00000217178	RP11-9G10.1	chr6	+	74991982	74992376	395	0	0	0	0	0	0	0	0	0	0	0	0	0	0	0	0	0	0	0	0	0	0	0	0	0	0	0	0	0	0	0	0	0	0	NA	NA	NA	NA	0	0	0	0	0
ENSG00000161021	MAML1	chr5	+	179159851	179223512	6559	518	594	614	272	316	262	959	1123	1056	767	507	564	4.25965	5.06391	4.88025	2.57128	2.91569	2.45195	8.60554	8.77871	8.31354	6.33338	4.24483	4.95481	8.56593	2.64631	5.17767	4.7346	811.829	541.113	634.702	463.915	560.34	537.244	0.34379	0.017993	0.037559	TRUE	281.211	315.43	262.548	727.992	485.5
ENSG00000256922	RP11-749H20.1	chr12	-	128278072	128305728	462	0	0	0	0	0	0	0	0	0	0	0	0	0	0	0	0	0	0	0	0	0	0	0	0	0	0	0	0	0	0	0	0	0	0	NA	NA	NA	NA	0	0	0	0	0
ENSG00000256923	RP11-449P1.1	chr12	+	22895516	22896025	424	0	0	0	0	0	0	0	0	0	0	0	0	0	0	0	0	0	0	0	0	0	0	0	0	0	0	0	0	0	0	0	0	0	0	NA	NA	NA	NA	0	0	0	0	0
ENSG00000226331	AC009302.4	chr2	-	222909244	222909713	470	0	0	0	0	0	0	0	0	0	0	0	0	0	0	0	0	0	0	0	0	0	0	0	0	0	0	0	0	0	0	0	0	0	0	NA	NA	NA	NA	0	0	0	0	0
ENSG00000261608	SLC25A1P4	chr16	+	34407687	34408464	778	0	0	0	0	0	0	0	0	0	0	0	0	0	0	0	0	0	0	0	0	0	0	0	0	0	0	0	0	0	0	0	0	0	0	NA	NA	NA	NA	0	0	0	0	0
ENSG00000256928	RP11-809N8.2	chr11	-	73106604	73107481	752	0	0	0	0	0	0	0	0	0	0	0	0	0	0	0	0	0	0	0	0	0	0	0	0	0	0	0	0	0	0	0	0	0	0	NA	NA	NA	NA	0	0	0	0	0
ENSG00000256929	AC067852.1	chr17	+	40673736	40674065	324	0	0	0	0	0	0	0	0	0	0	0	0	0	0	0	0	0	0	0	0	0	0	0	0	0	0	0	0	0	0	0	0	0	0	NA	NA	NA	NA	0	0	0	0	0
ENSG00000254694	RP11-50B3.4	chr11	-	126078506	126078922	362	2	0	0	0	11	0	0	5	4	0	0	0	0.297991	0	0	0	1.83898	0	0	0.70819	0.570573	0	0	0	0.426254	0.612993	0	0.0993303	0	0	0	1.79118	0	0	-0.14414	0.68363	NA	NA	0	10.9802	0	0	0
ENSG00000254695	RP11-396O20.1	chr11	+	15665431	15726914	471	1	0	0	0	0	0	0	0	0	4	0	0	0.114515	0	0	0	0	0	0	0	0	0.459957	0	0	0	0	0.153319	0.0381715	4.23379	0	0	0.895588	0	0	0.2364	0.56249	NA	NA	0	0	0	3.79657	0
ENSG00000254696	RP11-72M10.7	chr11	+	55049978	55050453	476	0	0	0	0	0	0	0	0	0	0	0	0	0	0	0	0	0	0	0	0	0	0	0	0	0	0	0	0	0	0	0	0	0	0	NA	NA	NA	NA	0	0	0	0	0
ENSG00000254697	COPS8P3	chr11	+	78292720	78293201	482	0	0	0	0	0	0	0	0	0	0	0	0	0	0	0	0	0	0	0	0	0	0	0	0	0	0	0	0	0	0	0	0	0	0	NA	NA	NA	NA	0	0	0	0	0
ENSG00000254690	GS1-393G12.12	chr8	-	145538253	145538801	444	0	9	11	3	8	8	15	9	14	21	5	2	0	1.13344	1.29158	0.418944	1.09043	1.106	1.98841	1.03932	1.62819	2.56162	0.61841	0.259557	1.55197	0.871792	1.14653	0.808338	22.2274	5.33642	2.25072	0	8.49	9.62488	0.37576	0.5496	0.66209	FALSE	3.1016	7.98558	8.01674	19.932	4.78797
ENSG00000254691	RP11-91P24.5	chr11	+	77561650	77562557	551	0	0	0	0	0	0	0	0	0	0	0	0	0	0	0	0	0	0	0	0	0	0	0	0	0	0	0	0	0	0	0	0	0	0	NA	NA	NA	NA	0	0	0	0	0
ENSG00000254692	TM9SF1	chr14	-	24658363	24682679	2740	0	0	0	0	0	0	0	0	0	0	0	0	0	0	0	0	0	0	0	0	0	0	0	0	0	0	0	0	0	0	0	0	0	0	NA	NA	NA	NA	0	0	0	0	0
ENSG00000254693	RP11-58K22.5	chr11	-	44626058	44626887	543	0	0	0	0	0	0	0	0	0	0	0	3	0	0	0	0	0	0	0	0	0	0	0	0.318352	0	0	0.106117	0	0	0	3.37608	0	0	0	0.27317	0.44088	NA	NA	0	0	0	0	0
ENSG00000266927	AC006273.7	chr19	+	786650	787037	388	3	0	0	0	0	3	0	0	5	4	0	0	0.417034	0	0	0	0	0.47461	0	0	0.665423	0.558349	0	0	0.221808	0.158203	0.186116	0.139011	4.23379	0	0	2.68676	0	0	0.095512	0.8298	NA	NA	0	0	3.00628	3.79657	0
ENSG00000266926	AC005943.4	chr19	-	1581789	1582322	534	0	0	0	0	2	0	3	0	0	0	0	0	0	0	0	0	0.226663	0	0.330656	0	0	0	0	0	0.110219	0.0755544	0	0	0	0	0	0	0	0	NA	NA	NA	NA	0	1.99639	0	0	0
ENSG00000266925	RP11-434D2.7	chr17	-	20410726	20412244	1519	0	0	0	0	0	0	0	0	0	0	0	0	0	0	0	0	0	0	0	0	0	0	0	0	0	0	0	0	0	0	0	0	0	0	NA	NA	NA	NA	0	0	0	0	0
ENSG00000266924	RP11-154H12.2	chr18	+	77547121	77551432	636	3	5	3	0	0	0	0	2	1	0	4	2	0.254417	0.439593	0.245909	0	0	0	0	0.161236	0.08119	0	0.345376	0.1812	0.0808086	0	0.175526	0.313306	0	4.26914	2.25072	2.68676	4.71667	2.62497	-0.22683	0.70833	0.7953	FALSE	0	0	0	0	3.83038
ENSG00000254698	RP11-659G9.3	chr11	-	82674723	82750157	433	0	0	0	0	0	0	0	0	0	0	0	0	0	0	0	0	0	0	0	0	0	0	0	0	0	0	0	0	0	0	0	0	0	0	NA	NA	NA	NA	0	0	0	0	0
ENSG00000254699	RP11-12D16.2	chr11	-	85903829	85904524	178	0	0	0	0	0	0	0	0	0	0	0	0	0	0	0	0	0	0	0	0	0	0	0	0	0	0	0	0	0	0	0	0	0	0	NA	NA	NA	NA	0	0	0	0	0
ENSG00000266921	RP11-15A1.7	chr19	-	44501048	44506988	2550	11	4	6	2	11	0	3	3	8	4	0	0	0.232667	0.0877117	0.122665	0.0486304	0.261063	0	0.0692434	0.0603211	0.161998	0.0849567	0	0	0.0971875	0.103231	0.0283189	0.147681	4.23379	0	0	9.85147	3.77333	5.24994	-0.80805	0.18925	0.28721	FALSE	2.06773	10.9802	0	3.79657	0
ENSG00000266920	ACTBP9	chr18	+	60109261	60110359	1099	0	0	0	0	0	0	0	0	0	0	0	0	0	0	0	0	0	0	0	0	0	0	0	0	0	0	0	0	0	0	0	0	0	0	NA	NA	NA	NA	0	0	0	0	0
ENSG00000257343	RP11-641A6.8	chr12	-	53140380	53142092	495	0	0	0	0	0	0	0	0	0	0	0	0	0	0	0	0	0	0	0	0	0	0	0	0	0	0	0	0	0	0	0	0	0	0	NA	NA	NA	NA	0	0	0	0	0
ENSG00000257342	RP11-571M6.7	chr12	-	58087915	58115293	699	0	0	0	0	0	0	0	0	0	0	0	0	0	0	0	0	0	0	0	0	0	0	0	0	0	0	0	0	0	0	0	0	0	0	NA	NA	NA	NA	0	0	0	0	0
ENSG00000257341	CRIP1	chr14	+	105953536	105958604	980	0	0	0	0	0	0	0	0	0	0	0	0	0	0	0	0	0	0	0	0	0	0	0	0	0	0	0	0	0	0	0	0	0	0	NA	NA	NA	NA	0	0	0	0	0
ENSG00000261604	CTD-2636A23.2	chr5	+	43287703	43290941	2125	0	6	0	0	6	0	0	0	5	0	0	0	0	0.157881	0	0	0.170877	0	0	0	0.121498	0	0	0	0.0404995	0.0569591	0	0.052627	0	0	0	0	5.66	0	-0.34679	0.37765	NA	NA	0	5.98918	0	0	0
ENSG00000257346	RP11-386G11.8	chr12	+	49483991	49487095	717	0	0	0	0	0	0	0	0	0	0	0	0	0	0	0	0	0	0	0	0	0	0	0	0	0	0	0	0	0	0	0	0	0	0	NA	NA	NA	NA	0	0	0	0	0
ENSG00000257345	RP11-511B23.1	chr12	+	93392994	93413596	898	0	0	0	0	0	0	0	0	0	0	0	0	0	0	0	0	0	0	0	0	0	0	0	0	0	0	0	0	0	0	0	0	0	0	NA	NA	NA	NA	0	0	0	0	0
ENSG00000261603	PRSS46	chr3	-	46761073	46777919	982	0	0	0	0	0	0	0	0	0	0	0	0	0	0	0	0	0	0	0	0	0	0	0	0	0	0	0	0	0	0	0	0	0	0	NA	NA	NA	NA	0	0	0	0	0
ENSG00000234337	RP11-297L17.6	chr16	+	52689216	52689962	747	0	0	1	1	0	0	1	0	0	0	1	0	0	0	0.0697896	0.0830037	0	0	0.078791	0	0	0	0.0735138	0	0.0262637	0.0276679	0.0245046	0.0232632	0	1.06728	0	0	0	0.874989	0.022601	0.94905	NA	NA	1.03387	0	0	0	0.957595
ENSG00000261602	CTD-2033A16.1	chr16	+	69743777	69744486	575	0	0	0	0	0	0	0	0	0	0	0	0	0	0	0	0	0	0	0	0	0	0	0	0	0	0	0	0	0	0	0	0	0	0	NA	NA	NA	NA	0	0	0	0	0
ENSG00000119509	INVS	chr9	+	102861538	103063282	3709	405	386	411	267	375	284	375	322	348	267	220	261	5.88952	5.81926	5.77692	4.46347	6.11881	4.70012	5.95075	4.45131	4.84487	3.89881	3.25728	4.0548	5.08231	5.09413	3.73697	5.82857	282.605	234.803	293.719	362.713	364.127	359.621	-0.41551	0.007418	0.016904	TRUE	276.042	374.324	284.594	253.421	210.671
ENSG00000228949	UGT1A12P	chr2	+	234494085	234494937	853	0	0	0	0	0	0	0	0	0	0	0	0	0	0	0	0	0	0	0	0	0	0	0	0	0	0	0	0	0	0	0	0	0	0	NA	NA	NA	NA	0	0	0	0	0
ENSG00000228948	SLC25A6P5	chr9	+	108611991	108613706	1038	6	0	0	0	0	0	0	0	0	0	0	0	0.311771	0	0	0	0	0	0	0	0	0	0	0	0	0	0	0.103924	0	0	0	5.37353	0	0	-0.3325	0.3897	NA	NA	0	0	0	0	0
ENSG00000228945	CLUHP2	chrY	+	20442064	20446647	1303	0	0	0	0	0	0	0	0	0	0	0	0	0	0	0	0	0	0	0	0	0	0	0	0	0	0	0	0	0	0	0	0	0	0	NA	NA	NA	NA	0	0	0	0	0
ENSG00000228944	AC004485.3	chr7	-	24236281	24295338	527	0	0	0	0	0	0	0	0	0	0	0	0	0	0	0	0	0	0	0	0	0	0	0	0	0	0	0	0	0	0	0	0	0	0	NA	NA	NA	NA	0	0	0	0	0
ENSG00000228943	RP5-1053E7.2	chr1	+	28436250	28436809	235	0	0	0	0	0	0	0	0	0	0	0	0	0	0	0	0	0	0	0	0	0	0	0	0	0	0	0	0	0	0	0	0	0	0	NA	NA	NA	NA	0	0	0	0	0
ENSG00000228941	UBE3AP2	chr21	-	32432919	32435487	2259	0	0	0	0	0	0	0	0	0	0	0	0	0	0	0	0	0	0	0	0	0	0	0	0	0	0	0	0	0	0	0	0	0	0	NA	NA	NA	NA	0	0	0	0	0
ENSG00000228940	RP11-348A7.1	chr1	-	41403776	41405435	921	0	0	0	0	0	0	0	0	0	0	0	0	0	0	0	0	0	0	0	0	0	0	0	0	0	0	0	0	0	0	0	0	0	0	NA	NA	NA	NA	0	0	0	0	0
ENSG00000165309	ARMC3	chr10	+	23216953	23326518	2811	0	0	0	0	0	0	0	0	0	0	0	0	0	0	0	0	0	0	0	0	0	0	0	0	0	0	0	0	0	0	0	0	0	0	NA	NA	NA	NA	0	0	0	0	0
ENSG00000165304	MELK	chr9	+	36572859	36677678	2347	375	343	354	81	113	92	914	1044	1066	109	85	93	8.61787	8.17182	7.86323	2.13988	2.91379	2.40615	22.9208	22.8074	23.4533	2.51531	1.98882	2.28326	23.0605	2.48661	2.26246	8.21764	115.371	90.7192	104.658	335.846	323.563	309.746	-1.6021	4.4746e-17	3.4189e-16	TRUE	83.7431	112.796	92.1925	103.456	81.3955
ENSG00000165300	SLITRK5	chr13	+	88324870	88331868	4444	14	28	16	3	8	20	12	8	11	29	1	14	0.169917	0.352307	0.187697	0.0418567	0.108945	0.276251	0.158929	0.0923006	0.127814	0.353429	0.0123571	0.181526	0.126348	0.142351	0.182437	0.23664	30.695	1.06728	15.755	12.5382	26.4133	13.9998	-0.1063	0.85499	0.90422	FALSE	3.1016	7.98558	20.0418	27.5251	0.957595
ENSG00000101608	MYL12A	chr18	+	3247479	3256234	1229	7843	7052	7927	8836	8683	7875	3227	4128	4965	4858	5154	5475	344.201	320.847	336.254	445.781	427.573	393.32	154.541	172.217	208.606	214.084	230.294	256.695	178.455	422.225	233.691	333.767	5141.94	5500.79	6161.34	7024.1	6652.39	6936.04	-0.29444	1.038e-07	4.3391e-07	TRUE	9135.23	8667.35	7891.48	4610.93	4935.44
ENSG00000101605	MYOM1	chr18	-	3066805	3220106	5847	0	0	0	0	2	0	0	0	0	6	0	7	0	0	0	0	0.0207009	0	0	0	0	0.0555771	0	0.0689844	0	0.0069003	0.0415205	0	6.35068	0	7.87751	0	0	0	0.93887	0.085688	0.14826	FALSE	0	1.99639	0	5.69485	0
ENSG00000121335	PRB2	chr12	-	11544476	11653975	1427	0	3	11	1	0	0	0	1	3	0	2	4	0	0.117553	0.401865	0.0434504	0	0	0	0.0359306	0.108557	0	0.0769654	0.161518	0.0481625	0.0144835	0.0794946	0.173139	0	2.13457	4.50144	0	2.83	9.62488	-0.30491	0.60797	0.71196	FALSE	1.03387	0	0	0	1.91519
ENSG00000237026	RP11-328P23.2	chr7	-	64696164	64697097	312	0	0	0	0	0	0	0	0	0	0	0	0	0	0	0	0	0	0	0	0	0	0	0	0	0	0	0	0	0	0	0	0	0	0	NA	NA	NA	NA	0	0	0	0	0
ENSG00000198791	CNOT7	chr8	-	17086737	17104387	2649	1411	1351	1370	717	774	763	1220	1322	1339	778	912	820	28.7294	28.5175	26.9618	16.7824	17.6828	17.6803	27.1066	25.5881	26.1011	15.9065	18.9061	17.8368	26.2653	17.3819	17.5498	28.0696	823.472	973.364	922.794	1263.68	1274.44	1198.74	-0.45604	5.1772e-07	2.0255e-06	TRUE	741.281	772.605	764.596	738.432	873.326
ENSG00000198792	TMEM184B	chr22	-	38615298	38669040	3667	1907	1544	1955	1707	1680	1696	1090	1276	1338	2111	2223	1987	28.0493	23.5437	27.7937	28.8629	27.7262	28.3898	17.4949	17.8414	18.841	31.1785	33.2903	31.2229	18.0591	28.3263	31.8972	26.4622	2234.38	2372.57	2236.09	1707.89	1456.51	1710.6	0.48711	8.6716e-11	4.6079e-10	TRUE	1764.81	1676.97	1699.55	2003.64	2128.73
ENSG00000129472	RAB2B	chr14	-	21927179	21945132	2928	639	570	620	406	327	378	377	519	453	470	541	422	11.771	10.8853	11.039	8.59752	6.75879	7.92443	7.57822	9.08834	7.9889	8.6937	10.1465	8.30476	8.21849	7.76025	9.04832	11.2318	497.47	577.401	474.902	572.281	537.7	542.493	-0.091385	0.45895	0.57837	FALSE	419.749	326.411	378.791	446.097	518.059
ENSG00000198794	SCAMP5	chr15	+	75249560	75313837	3427	64	33	50	43	27	13	20	28	28	39	27	32	1.00727	0.53844	0.760619	0.777987	0.476806	0.23285	0.343489	0.418921	0.421894	0.616351	0.432653	0.538049	0.394768	0.495881	0.529018	0.768778	41.2794	28.8167	36.0115	57.3177	31.13	43.7495	-0.28263	0.47555	0.59486	FALSE	44.4562	26.9513	13.0272	37.0165	25.8551
ENSG00000198795	ZNF521	chr18	-	22641890	22932154	4871	476	513	449	201	144	189	673	745	570	301	287	279	5.27073	5.88893	4.80551	2.55856	1.78911	2.38172	8.13194	7.84199	6.0425	3.34677	3.23559	3.30044	7.33881	2.24313	3.29427	5.32172	318.593	306.311	313.975	426.3	483.93	392.87	-0.46606	0.001252	0.0032626	TRUE	207.807	143.74	189.395	285.692	274.83
ENSG00000197779	ZNF81	chrX	+	47696301	47861960	7933	78	102	59	29	28	40	55	61	38	48	30	72	0.530321	0.718953	0.387727	0.226662	0.213606	0.309507	0.408058	0.394258	0.247347	0.327704	0.20767	0.522975	0.349888	0.249925	0.352783	0.545667	50.8055	32.0185	81.0259	69.8559	96.22	51.6244	-0.3717	0.31333	0.43191	FALSE	29.9821	27.9495	40.0837	45.5588	28.7278
ENSG00000198797	FAM5B	chr1	+	177140633	177251558	3558	0	3	0	0	3	1	0	0	0	0	5	0	0	0.0471469	0	0	0.0510279	0.0172521	0	0	0	0	0.0771709	0	0	0.02276	0.0257236	0.0157156	0	5.33642	0	0	2.83	0	0.14758	0.75033	NA	NA	0	2.99459	1.00209	0	4.78797
ENSG00000198798	MAGEB3	chrX	+	30248553	30255607	2303	0	0	0	0	0	0	0	0	0	0	0	0	0	0	0	0	0	0	0	0	0	0	0	0	0	0	0	0	0	0	0	0	0	0	NA	NA	NA	NA	0	0	0	0	0
ENSG00000197776	KLHDC1	chr14	+	50159823	50219870	2691	85	26	23	20	39	45	23	11	25	22	19	27	1.70368	0.540253	0.445579	0.460823	0.877088	1.02647	0.50305	0.209588	0.479718	0.442779	0.38773	0.578144	0.397452	0.788127	0.469551	0.896503	23.2858	20.2784	30.3847	76.125	24.5267	20.1248	-0.58528	0.21987	0.32475	FALSE	20.6773	38.9297	45.0942	20.8811	18.1943
ENSG00000197775	DHRS4-AS1	chr14	+	24407940	24409196	1257	0	0	0	0	0	0	0	0	0	0	0	0	0	0	0	0	0	0	0	0	0	0	0	0	0	0	0	0	0	0	0	0	0	0	NA	NA	NA	NA	0	0	0	0	0
ENSG00000175550	DRAP1	chr11	+	65686728	65689032	989	5063	4044	4758	7514	8173	7791	5209	6807	7269	7539	7909	7668	276.117	228.64	250.807	471.078	500.124	483.553	309.995	352.897	379.523	412.853	439.152	446.757	347.472	484.918	432.921	251.855	7979.63	8441.15	8629.25	4534.36	3814.84	4163.2	0.99926	1.6051e-73	5.3398e-72	TRUE	7768.46	8158.27	7807.3	7155.58	7573.62
ENSG00000231422	RP11-80K21.3	chr10	+	25401987	25450165	2992	0	0	0	0	0	0	0	0	0	0	0	0	0	0	0	0	0	0	0	0	0	0	0	0	0	0	0	0	0	0	0	0	0	0	NA	NA	NA	NA	0	0	0	0	0
ENSG00000175556	LONRF3	chrX	+	118108581	118156888	3973	0	3	2	12	9	5	11	12	1	5	29	29	0	0.0422221	0.0262435	0.187275	0.137093	0.0772501	0.162956	0.154864	0.0129969	0.0681599	0.400838	0.420596	0.110272	0.133873	0.296531	0.0228219	5.29224	30.9513	32.6354	0	2.83	1.74998	2.2794	0.00018244	0.00053397	TRUE	12.4064	8.98378	5.01046	4.74571	27.7702
ENSG00000197771	MCMBP	chr10	-	121588972	121652068	4113	818	816	917	571	733	819	1572	1972	1922	596	722	457	10.727	11.0935	11.6231	8.60786	10.7854	12.2229	22.4953	24.5831	24.1298	7.84811	9.6398	6.40241	23.7361	10.5387	7.96344	11.1479	630.834	770.58	514.289	732.591	769.76	802.365	-0.26315	0.046248	0.087206	FALSE	590.337	731.679	820.714	565.688	691.383
ENSG00000231421	AC006050.2	chr17	-	28900489	28904018	1351	0	0	0	0	0	0	0	0	0	0	0	0	0	0	0	0	0	0	0	0	0	0	0	0	0	0	0	0	0	0	0	0	0	0	NA	NA	NA	NA	0	0	0	0	0
ENSG00000161682	FAM171A2	chr17	-	42430583	42441243	3160	437	521	447	281	317	246	466	649	583	393	416	335	7.45892	9.21909	7.37448	5.51363	6.07106	4.77854	8.67952	10.5304	9.52667	6.73571	7.22929	6.10863	9.57888	5.45441	6.69121	8.0175	415.97	443.99	376.995	391.372	491.477	391.12	-0.040934	0.77827	0.85028	FALSE	290.516	316.429	246.515	373.013	398.359
ENSG00000168297	PXK	chr3	+	58318607	58411748	2823	283	263	309	230	210	303	822	880	847	198	176	163	5.40701	5.20934	5.70635	5.05167	4.50195	6.58839	17.1379	15.9831	15.4929	3.79867	3.42367	3.32708	16.2046	5.38067	3.51647	5.4409	209.573	187.842	183.434	253.451	248.097	270.372	-0.40188	0.022881	0.046724	TRUE	237.789	209.621	303.634	187.93	168.537
ENSG00000179428	AC073072.5	chr7	-	22765014	22767239	1364	3	10	1	8	2	0	8	5	2	4	4	4	0.118628	0.409943	0.0382205	0.363658	0.0887377	0	0.345202	0.187951	0.0757139	0.158827	0.161041	0.168979	0.202955	0.150799	0.162949	0.188931	4.23379	4.26914	4.50144	2.68676	9.43333	0.874989	0.0034922	0.99556	0.99737	FALSE	8.27092	1.99639	0	3.79657	3.83038
ENSG00000100288	CHKB	chr22	-	51017378	51039884	2114	0	3	2	10	2	3	0	0	13	11	0	4	0	0.0793512	0.0493215	0.293301	0.0572555	0.0871091	0	0	0.31754	0.281816	0	0.109029	0.105847	0.145888	0.130282	0.0428909	11.6429	0	4.50144	0	2.83	1.74998	0.62203	0.30132	0.4188	FALSE	10.3387	1.99639	3.00628	10.4406	0
ENSG00000234389	AC007278.3	chr2	+	103055173	103056935	1327	0	0	0	0	0	0	0	0	0	0	0	0	0	0	0	0	0	0	0	0	0	0	0	0	0	0	0	0	0	0	0	0	0	0	NA	NA	NA	NA	0	0	0	0	0
ENSG00000183864	TOB2	chr22	-	41829496	41843027	4561	1379	1339	1422	1068	1241	925	1235	1494	1453	1485	1539	1361	16.3074	16.4156	16.2536	14.5187	16.4666	12.4488	15.9369	16.795	16.45	17.6337	18.5297	17.1943	16.3939	14.4781	17.7859	16.3256	1571.79	1642.55	1531.61	1235.02	1263.12	1244.24	0.34177	3.4028e-06	1.2263e-05	TRUE	1104.17	1238.76	926.935	1409.48	1473.74
ENSG00000183862	CNGA2	chrX	+	150906923	150913776	2834	0	0	0	0	0	0	0	0	0	0	0	0	0	0	0	0	0	0	0	0	0	0	0	0	0	0	0	0	0	0	0	0	0	0	NA	NA	NA	NA	0	0	0	0	0
ENSG00000167680	SEMA6B	chr19	-	4542600	4559820	3986	3	6	24	40	44	83	8	7	16	11	30	19	0.0405944	0.0841689	0.313895	0.622215	0.668048	1.27817	0.118127	0.0900428	0.207273	0.149463	0.413308	0.274664	0.138481	0.856144	0.279145	0.14622	11.6429	32.0185	21.3818	2.68676	5.66	20.9997	0.80349	0.16154	0.25171	FALSE	41.3546	43.9207	83.1737	10.4406	28.7278
ENSG00000124217	MOCS3	chr20	+	49575363	49577820	2458	308	255	307	272	221	292	339	341	338	334	257	262	6.7585	5.80091	6.5113	6.86128	5.4413	7.29203	8.11736	7.11313	7.10059	7.3594	5.7417	6.14194	7.4437	6.53154	6.41435	6.3569	353.521	274.292	294.844	275.841	240.55	268.622	0.22876	0.17183	0.2653	FALSE	281.211	220.602	292.611	317.013	246.102
ENSG00000124214	STAU1	chr20	-	47729878	47804904	3534	2656	2482	2963	2385	2247	2492	2349	2532	2543	2284	2561	2101	40.5362	39.2711	43.7095	41.8446	38.4795	43.2841	39.1213	36.7355	37.1569	35.0032	39.7954	34.2567	37.6712	41.2027	36.3517	41.1723	2417.49	2733.32	2364.38	2378.68	2341.35	2592.59	0.039276	0.57302	0.6825	FALSE	2465.77	2242.95	2497.21	2167.84	2452.4
ENSG00000124215	CDH26	chr20	+	58533471	58609066	3182	0	4	0	0	6	0	0	0	0	0	0	13	0	0.0702906	0	0	0.114115	0	0	0	0	0	0	0.235412	0	0.0380384	0.0784708	0.0234302	0	0	14.6297	0	3.77333	0	0.46204	0.39746	0.51894	FALSE	0	5.98918	0	0	0
ENSG00000124212	PTGIS	chr20	-	48120411	48184683	5579	7	5	21	9	2	3	24	32	42	2	5	2	0.0676743	0.0501131	0.196234	0.100024	0.0216953	0.0330075	0.253193	0.294091	0.388734	0.0194156	0.0492157	0.0206566	0.312006	0.0515756	0.0297626	0.104674	2.11689	5.33642	2.25072	6.26912	4.71667	18.3748	-0.88179	0.15752	0.24647	FALSE	9.30479	1.99639	3.00628	1.89828	4.78797
ENSG00000167685	ZNF444	chr19	+	56643968	56672262	5565	640	749	747	705	682	836	827	1028	1008	1113	1111	1152	6.20293	7.52583	6.99788	7.85492	7.41671	9.22122	8.74656	9.47145	9.35309	10.832	10.9632	11.9282	9.19037	8.16429	11.2411	6.90888	1178.05	1185.75	1296.41	573.177	706.557	653.617	0.91498	1.9538e-19	1.6654e-18	TRUE	728.875	680.771	837.749	1056.39	1063.89
ENSG00000247595	SPTY2D1-AS1	chr11	+	18621334	18631802	1454	4	9	0	7	3	0	0	8	8	12	0	4	0.148381	0.346111	0	0.298505	0.124867	0	0	0.282107	0.284109	0.446987	0	0.158519	0.188739	0.141124	0.201835	0.164831	12.7014	0	4.50144	3.58235	8.49	0	0.20794	0.73596	0.81761	FALSE	7.23706	2.99459	0	11.3897	0
ENSG00000161970	RPL26	chr17	-	8280838	8286531	1002	27	30	28	40	58	33	42	32	28	19	23	23	1.45338	1.67414	1.4568	2.4752	3.5031	2.02159	2.46705	1.63746	1.44295	1.02698	1.26052	1.32265	1.84915	2.66663	1.20339	1.52811	20.1105	24.5475	25.8833	24.1809	28.3	24.4997	-0.10704	0.81234	0.87492	FALSE	41.3546	57.8955	33.069	18.0337	22.0247
ENSG00000161973	CCDC42	chr17	-	8633252	8648537	1374	0	0	0	0	0	0	0	0	0	0	0	0	0	0	0	0	0	0	0	0	0	0	0	0	0	0	0	0	0	0	0	0	0	0	NA	NA	NA	NA	0	0	0	0	0
ENSG00000255279	RP11-375D13.4	chr11	+	41877470	41897547	533	0	0	0	0	0	0	0	0	0	0	0	0	0	0	0	0	0	0	0	0	0	0	0	0	0	0	0	0	0	0	0	0	0	0	NA	NA	NA	NA	0	0	0	0	0
ENSG00000255275	RP13-279N23.2	chr1	-	19175767	19247615	4369	0	0	0	0	0	0	0	0	0	0	0	0	0	0	0	0	0	0	0	0	0	0	0	0	0	0	0	0	0	0	0	0	0	0	NA	NA	NA	NA	0	0	0	0	0
ENSG00000255274	TMPRSS4-AS1	chr11	-	117886487	117957508	304	0	0	0	0	0	0	0	0	0	0	0	0	0	0	0	0	0	0	0	0	0	0	0	0	0	0	0	0	0	0	0	0	0	0	NA	NA	NA	NA	0	0	0	0	0
ENSG00000255277	ABCC6P2	chr16	-	14914649	14918563	717	5	0	5	7	2	4	7	0	0	10	0	2	0.376125	0	0.363548	0.605337	0.168812	0.342443	0.574614	0	0	0.755368	0	0.16073	0.191538	0.372197	0.305366	0.246558	10.5845	0	2.25072	4.47794	0	4.37495	0.19055	0.75181	0.8304	FALSE	7.23706	1.99639	4.00837	9.49142	0
ENSG00000255276	RRM1-AS1	chr11	-	4158346	4159487	346	0	0	0	0	0	0	0	0	0	0	0	0	0	0	0	0	0	0	0	0	0	0	0	0	0	0	0	0	0	0	0	0	0	0	NA	NA	NA	NA	0	0	0	0	0
ENSG00000255271	RP4-594L9.2	chr11	-	34554561	34579471	389	0	0	0	0	0	0	0	0	0	0	0	0	0	0	0	0	0	0	0	0	0	0	0	0	0	0	0	0	0	0	0	0	0	0	NA	NA	NA	NA	0	0	0	0	0
ENSG00000255270	NAV2-IT1	chr11	+	19402031	19406561	506	0	0	0	0	0	0	0	0	0	0	0	0	0	0	0	0	0	0	0	0	0	0	0	0	0	0	0	0	0	0	0	0	0	0	NA	NA	NA	NA	0	0	0	0	0
ENSG00000255273	AF238378.7	chr8	+	6940493	6940850	358	0	0	0	0	0	0	0	0	0	0	0	0	0	0	0	0	0	0	0	0	0	0	0	0	0	0	0	0	0	0	0	0	0	0	NA	NA	NA	NA	0	0	0	0	0
ENSG00000255272	RP11-646J21.6	chr11	+	33797734	33801041	486	0	0	0	0	0	4	0	0	0	0	0	0	0	0	0	0	0	0.505209	0	0	0	0	0	0	0	0.168403	0	0	0	0	0	0	0	0	NA	NA	NA	NA	0	0	4.00837	0	0
ENSG00000160087	UBE2J2	chr1	-	1189289	1209265	2455	1945	1561	1782	1581	1656	1483	2355	2906	2827	2321	2451	2225	42.7317	35.554	37.8414	39.9299	40.8227	37.0798	56.4594	60.6921	59.4613	51.2037	54.8254	52.2233	58.8709	39.2774	52.7508	38.709	2456.66	2615.91	2503.92	1741.92	1472.54	1559.23	0.66397	4.9198e-20	4.3305e-19	TRUE	1634.54	1653.02	1486.1	2202.96	2347.06
ENSG00000036054	TBC1D23	chr3	+	99979844	100044095	4054	808	853	926	832	965	1011	1061	1055	1101	589	535	498	10.75	11.7653	11.908	12.725	14.4058	15.3079	15.4038	13.3431	14.0237	7.86882	7.24702	7.07834	14.2569	14.1462	7.39806	11.4744	623.425	570.997	560.429	723.635	804.663	810.24	-0.41082	0.00015344	0.00045338	TRUE	860.176	963.261	1013.12	559.044	512.313
ENSG00000228349	RPS26P4	chr21	-	40863470	40863824	355	0	0	0	0	0	0	0	0	0	0	0	0	0	0	0	0	0	0	0	0	0	0	0	0	0	0	0	0	0	0	0	0	0	0	NA	NA	NA	NA	0	0	0	0	0
ENSG00000002587	HS3ST1	chr4	-	11394774	11431389	8031	1	0	0	0	0	0	3	2	3	0	0	0	0.00671602	0	0	0	0	0	0.0219861	0.0127688	0.0192891	0	0	0	0.0180147	0	0	0.00223867	0	0	0	0.895588	0	0	-0.060772	0.86359	NA	NA	0	0	0	0	0
ENSG00000002586	CD99	chrX	+	2609220	2659350	1245	11590	10875	11965	7623	7887	8094	6391	7865	7990	6726	6880	6555	502.107	488.424	501.019	379.642	383.385	399.063	302.132	323.905	331.388	292.594	303.465	303.382	319.142	387.363	299.814	497.183	7119.12	7342.92	7376.73	10379.9	10258.8	10469.2	-0.51012	2.9466e-50	6.4033e-49	TRUE	7881.15	7872.78	8110.93	6383.93	6588.25
ENSG00000265629	AC011897.1	chr2	+	14775215	14790933	2048	0	0	0	0	0	0	0	0	0	0	0	0	0	0	0	0	0	0	0	0	0	0	0	0	0	0	0	0	0	0	0	0	0	0	NA	NA	NA	NA	0	0	0	0	0
ENSG00000237868	AC097533.1	chr4	-	122998995	122999473	479	0	1	1	0	0	0	0	0	2	0	0	0	0	0.116735	0.108837	0	0	0	0	0	0.215603	0	0	0	0.0718676	0	0	0.0751907	0	0	0	0	0.943333	0.874989	-0.14414	0.68363	NA	NA	0	0	0	0	0
ENSG00000177954	RPS27	chr1	+	153963235	153964626	625	6429	5618	6842	8924	9147	7654	5029	5941	7372	4994	4710	5993	554.811	502.619	570.708	885.314	885.709	751.719	473.586	487.38	609.067	432.759	413.838	552.523	523.344	840.914	466.373	542.713	5285.88	5026.91	6744.28	5757.74	5299.65	5986.68	0.00098064	0.9939	0.99639	FALSE	9226.21	9130.51	7670.01	4740.01	4510.27
ENSG00000177951	BET1L	chr11	-	167784	207428	2916	639	662	647	634	627	576	301	417	448	691	699	703	11.8194	12.6943	11.5672	13.4809	13.0128	12.125	6.07542	7.33224	7.93324	12.8342	13.1637	13.8916	7.11363	12.8729	13.2965	12.027	731.387	746.032	791.127	572.281	624.487	566.118	0.36134	0.00068757	0.0018632	TRUE	655.47	625.87	577.205	655.857	669.359
ENSG00000198242	RPL23A	chr17	+	27046411	27051377	1562	514	429	442	894	815	626	478	495	668	691	596	683	17.7486	15.3573	14.752	35.4874	31.5769	24.6003	18.0113	16.2485	22.0829	23.9593	20.9534	25.1957	18.7809	30.5549	23.3695	15.9526	731.387	636.102	768.62	460.332	404.69	386.745	0.76296	1.363e-09	6.6491e-09	TRUE	924.275	813.531	627.31	655.857	570.726
ENSG00000237861	RP11-332L8.1	chr1	+	197191352	197192385	1034	0	0	0	0	0	0	0	0	0	0	0	0	0	0	0	0	0	0	0	0	0	0	0	0	0	0	0	0	0	0	0	0	0	0	NA	NA	NA	NA	0	0	0	0	0
ENSG00000237862	RP1-63G5.7	chr22	-	37748230	37750879	1965	0	0	0	0	0	0	0	0	0	0	0	0	0	0	0	0	0	0	0	0	0	0	0	0	0	0	0	0	0	0	0	0	0	0	NA	NA	NA	NA	0	0	0	0	0
ENSG00000237863	RP6-24A23.3	chrX	+	107979770	107982133	1142	0	0	4	0	0	0	0	0	3	0	0	0	0	0	0.182602	0	0	0	0	0	0.135648	0	0	0	0.0452162	0	0	0.0608672	0	0	0	0	0	3.49996	-0.25936	0.46752	NA	NA	0	0	0	0	0
ENSG00000198246	SLC29A3	chr10	+	73079015	73123142	2257	47	22	51	56	62	17	108	164	117	71	22	42	1.12318	0.54504	1.17801	1.53842	1.66247	0.462343	2.81637	3.72564	2.67679	1.70375	0.53528	1.07227	3.07293	1.22108	1.10376	0.948743	75.1497	23.4803	47.2651	42.0927	20.7533	44.6245	0.37881	0.38254	0.50474	FALSE	57.8964	61.8882	17.0356	67.3891	21.0671
ENSG00000092140	G2E3	chr14	+	31028329	31089269	5804	314	323	358	77	129	111	313	396	300	117	97	64	2.91799	3.11181	3.21563	0.822586	1.3451	1.17393	3.17405	3.49829	2.66903	1.09178	0.91777	0.635387	3.11379	1.11387	0.881647	3.08181	123.838	103.527	72.023	281.215	304.697	313.246	-1.5368	7.6224e-13	4.6212e-12	TRUE	79.6076	128.767	111.232	111.05	92.8867
ENSG00000135916	ITM2C	chr2	+	231729354	231743963	2078	7136	6605	7430	5197	5633	5662	4487	5899	5992	6570	6827	6564	185.221	177.732	186.404	155.069	164.054	167.252	127.089	145.553	148.897	171.237	180.416	182.016	140.513	162.125	177.889	183.119	6954	7286.35	7386.86	6390.92	6230.72	6501.17	0.17718	9.9487e-06	3.3863e-05	TRUE	5373	5622.85	5673.85	6235.86	6537.5
ENSG00000135914	HTR2B	chr2	-	231972944	231989832	2246	3	0	6	0	0	0	1	4	1	0	0	0	0.0720432	0	0.139268	0	0	0	0.0262052	0.0913143	0.0229906	0	0	0	0.0468367	0	0	0.0704372	0	0	0	2.68676	0	5.24994	-0.56383	0.23202	NA	NA	0	0	0	0	0
ENSG00000135913	USP37	chr2	-	219314974	219433084	8032	139	113	125	55	57	83	158	124	121	20	48	50	0.933411	0.786669	0.81133	0.424578	0.429481	0.63431	1.15779	0.791565	0.777896	0.13486	0.328176	0.358701	0.909084	0.496123	0.273912	0.843803	21.1689	51.2297	56.268	124.487	106.597	109.374	-1.2977	0.00010724	0.00032334	TRUE	56.8626	56.8973	83.1737	18.9828	45.9645
ENSG00000135912	TTLL4	chr2	+	219575568	219620139	4967	363	448	451	439	354	371	449	468	503	461	436	482	3.9418	5.04338	4.73362	5.4801	4.31322	4.58487	5.32046	4.83103	5.22918	5.02672	4.82039	5.59163	5.12689	4.79273	5.14625	4.57293	487.944	465.336	542.423	325.099	422.613	394.62	0.38383	0.0069811	0.015966	TRUE	453.867	353.362	371.776	437.554	417.511
ENSG00000092148	HECTD1	chr14	-	31569318	31677010	9134	1262	1169	1324	900	785	1074	1957	2308	2177	1053	1022	959	7.45213	7.15634	7.5568	6.10941	5.20117	7.21756	12.6103	12.9558	12.3071	6.24375	6.1444	6.04983	12.6244	6.17605	6.14599	7.38842	1114.54	1090.76	1079.22	1130.23	1102.76	1158.49	-0.046095	0.57075	0.68028	FALSE	930.479	783.585	1076.25	999.446	978.662
ENSG00000267675	RP11-1151B14.2	chr18	+	56083997	56084860	646	0	0	0	0	0	0	0	0	0	5	0	0	0	0	0	0	0	0	0	0	0	0.419194	0	0	0	0	0.139731	0	5.29224	0	0	0	0	0	0.33828	0.38058	NA	NA	0	0	0	4.74571	0
ENSG00000034693	PEX3	chr6	+	143771944	143811147	1969	207	121	204	243	197	185	135	143	186	133	141	82	5.67031	3.43619	5.40126	7.65206	6.05498	5.76731	4.03539	3.72373	4.87783	3.65834	3.93245	2.39968	4.21232	6.49145	3.33016	4.83592	140.773	150.487	92.2794	185.387	114.143	178.498	-0.30331	0.24274	0.35173	FALSE	251.229	196.645	185.387	126.236	135.021
ENSG00000135919	SERPINE2	chr2	-	224839829	224904036	5989	4083	3810	4033	5042	4871	5021	4958	5678	5694	6095	5866	5528	36.7711	35.572	35.1063	52.1995	49.2217	51.4616	48.7247	48.6104	49.0934	55.1185	53.787	53.1863	48.8095	50.9609	54.0306	35.8165	6451.24	6260.69	6220.98	3656.69	3594.1	3528.83	0.81174	6.3861e-80	2.3537e-78	TRUE	5212.75	4862.22	5031.51	5785.02	5617.25
ENSG00000230487	PSMG3-AS1	chr7	+	1609709	1629262	5701	126	131	114	107	113	136	145	163	149	138	140	120	1.19207	1.28487	1.04247	1.16373	1.19955	1.46432	1.49697	1.46597	1.34957	1.31101	1.34855	1.21288	1.4375	1.27587	1.29081	1.17314	146.066	149.42	135.043	112.844	123.577	99.7488	0.34547	0.13408	0.2162	FALSE	110.624	112.796	136.285	130.982	134.063
ENSG00000176395	CEACAM20	chr19	-	45005729	45033811	2120	0	0	0	0	0	0	0	0	0	0	0	0	0	0	0	0	0	0	0	0	0	0	0	0	0	0	0	0	0	0	0	0	0	0	NA	NA	NA	NA	0	0	0	0	0
ENSG00000176396	EID2	chr19	-	40028890	40030870	1981	394	327	405	449	471	330	358	442	436	312	223	311	10.7274	9.22998	10.6581	14.0534	14.3889	10.2253	10.6364	11.44	11.3648	8.52998	6.18173	9.04611	11.1471	12.8892	7.91927	10.2052	330.235	238.004	349.987	352.862	308.47	354.371	-0.14364	0.40301	0.52461	FALSE	464.205	470.151	330.69	296.132	213.544
ENSG00000230484	OR51A10P	chr11	-	5489716	5490652	937	0	0	0	0	0	0	0	0	0	0	0	0	0	0	0	0	0	0	0	0	0	0	0	0	0	0	0	0	0	0	0	0	0	0	NA	NA	NA	NA	0	0	0	0	0
ENSG00000176390	CRLF3	chr17	-	29096406	29151794	2957	189	225	187	92	99	85	211	217	220	162	216	203	3.4474	4.2547	3.29687	1.9291	2.02617	1.76447	4.1998	3.76268	3.84177	2.96716	4.01136	3.95577	3.93475	1.90658	3.64476	3.66632	171.468	230.533	228.448	169.266	212.25	163.623	0.2043	0.32169	0.44113	FALSE	95.1156	98.8215	85.1778	153.761	206.84
ENSG00000230482	ATP5G2P3	chr2	+	198127835	198128259	425	0	0	0	0	0	0	0	0	0	0	0	0	0	0	0	0	0	0	0	0	0	0	0	0	0	0	0	0	0	0	0	0	0	0	NA	NA	NA	NA	0	0	0	0	0
ENSG00000230481	IGKV1OR22-5	chr22	-	17385109	17385586	354	0	0	0	0	0	0	0	0	0	0	0	0	0	0	0	0	0	0	0	0	0	0	0	0	0	0	0	0	0	0	0	0	0	0	NA	NA	NA	NA	0	0	0	0	0
ENSG00000176393	RNPEP	chr1	+	201951500	201975275	2427	2587	2453	2619	2116	2136	2202	2725	3000	2947	2330	2386	2098	57.4921	56.5152	56.257	54.0585	53.2628	55.6923	66.0836	63.3782	62.7004	51.9953	53.9871	49.8106	64.0541	54.3378	51.931	56.7548	2466.18	2546.54	2361	2316.89	2314	2291.6	0.091106	0.12158	0.19918	FALSE	2187.66	2132.15	2206.61	2211.5	2284.82
ENSG00000176399	DMRTA1	chr9	+	22446840	22452472	2302	27	28	46	5	9	20	11	16	6	0	13	7	0.632616	0.680127	1.04175	0.134674	0.236608	0.533301	0.281245	0.356372	0.134588	0	0.310118	0.175218	0.257401	0.301527	0.161779	0.784831	0	13.8747	7.87751	24.1809	26.4133	40.2495	-1.4728	0.0090707	0.020256	TRUE	5.16933	8.98378	20.0418	0	12.4487
ENSG00000230489	VAV3-AS1	chr1	+	108507065	108537229	619	0	0	0	0	0	0	0	0	0	0	0	0	0	0	0	0	0	0	0	0	0	0	0	0	0	0	0	0	0	0	0	0	0	0	NA	NA	NA	NA	0	0	0	0	0
ENSG00000243902	RP1-63G5.5	chr22	-	37735624	37823505	1970	8	22	8	2	4	22	9	2	21	12	5	6	0.219031	0.624445	0.211707	0.062948	0.122881	0.685494	0.268889	0.0520538	0.550444	0.329908	0.139378	0.175498	0.290462	0.290441	0.214928	0.351727	12.7014	5.33642	6.75215	7.16471	20.7533	6.99992	-0.32369	0.58614	0.69338	FALSE	2.06773	3.99279	22.046	11.3897	4.78797
ENSG00000243903	RP11-285B24.1	chr3	-	59365750	59374430	696	0	0	0	0	0	0	0	0	0	0	0	0	0	0	0	0	0	0	0	0	0	0	0	0	0	0	0	0	0	0	0	0	0	0	NA	NA	NA	NA	0	0	0	0	0
ENSG00000243904	RP11-600F24.1	chr14	-	103840370	103841253	884	0	2	0	0	0	0	0	0	0	0	0	0	0	0.126507	0	0	0	0	0	0	0	0	0	0	0	0	0	0.0421691	0	0	0	0	1.88667	0	-0.14414	0.68363	NA	NA	0	0	0	0	0
ENSG00000083635	NUFIP1	chr13	-	45513384	45563618	3492	187	168	211	113	95	97	235	248	233	163	113	129	2.88835	2.69013	3.15006	2.00642	1.64642	1.70508	3.96087	3.64138	3.44541	2.52808	1.77703	2.12864	3.68255	1.78598	2.14458	2.90951	172.527	120.603	145.171	167.475	158.48	184.623	-0.2135	0.33062	0.45048	FALSE	116.827	94.8288	97.2029	154.71	108.208
ENSG00000248029	CTD-2313F11.3	chr5	+	54359007	54362058	567	0	0	0	0	0	0	0	0	0	0	0	0	0	0	0	0	0	0	0	0	0	0	0	0	0	0	0	0	0	0	0	0	0	0	NA	NA	NA	NA	0	0	0	0	0
ENSG00000248027	CTD-2383M3.1	chr11	-	100554893	100558686	1865	0	0	0	0	0	0	0	2	0	0	0	0	0	0	0	0	0	0	0	0.0549844	0	0	0	0	0.0183281	0	0	0	0	0	0	0	0	0	NA	NA	NA	NA	0	0	0	0	0
ENSG00000063515	GSC2	chr22	-	19136089	19137796	1033	0	0	0	0	0	0	0	0	0	0	0	0	0	0	0	0	0	0	0	0	0	0	0	0	0	0	0	0	0	0	0	0	0	0	NA	NA	NA	NA	0	0	0	0	0
ENSG00000247624	AC006296.3	chr4	-	14911585	15003669	1806	9	0	3	0	0	0	0	0	1	0	0	0	0.268786	0	0.0865993	0	0	0	0	0	0.0285918	0	0	0	0.00953061	0	0	0.118462	0	0	0	8.06029	0	2.62497	-0.71342	0.16099	0.25093	FALSE	0	0	0	0	0
ENSG00000247627	MTND4P12	chr5	-	134262350	134263726	1377	0	0	0	0	0	0	0	0	3	0	0	0	0	0	0	0	0	0	0	0	0.112499	0	0	0	0.0374995	0	0	0	0	0	0	0	0	0	NA	NA	NA	NA	0	0	0	0	0
ENSG00000167531	LALBA	chr12	-	48961467	48963849	1243	0	0	0	0	0	0	0	0	0	0	0	0	0	0	0	0	0	0	0	0	0	0	0	0	0	0	0	0	0	0	0	0	0	0	NA	NA	NA	NA	0	0	0	0	0
ENSG00000167536	DHRS13	chr17	-	27224799	27230089	2037	34	47	40	30	30	39	45	65	67	56	53	55	0.900264	1.29016	1.02372	0.913163	0.891297	1.17522	1.30023	1.6361	1.69841	1.48893	1.42881	1.55581	1.54491	0.993228	1.49119	1.07138	59.273	56.5661	61.8947	30.45	44.3367	34.9996	0.63502	0.074076	0.13104	FALSE	31.016	29.9459	39.0816	53.1519	50.7525
ENSG00000167535	CACNB3	chr12	+	49207577	49222724	4029	1155	1313	1351	722	730	983	1150	1396	1255	1091	1045	1021	15.462	18.2224	17.4811	11.1111	10.9652	14.9763	16.7995	17.7655	16.0845	14.6658	14.2432	14.6021	16.8832	12.3509	14.5037	17.0552	1154.77	1115.31	1148.99	1034.4	1238.6	1182.11	-0.014858	0.86864	0.91397	FALSE	746.451	728.684	985.057	1035.51	1000.69
ENSG00000236472	AC002401.1	chr17	+	48212951	48223541	468	1	0	0	0	0	0	0	0	0	0	0	0	0.115249	0	0	0	0	0	0	0	0	0	0	0	0	0	0	0.0384162	0	0	0	0.895588	0	0	-0.060772	0.86359	NA	NA	0	0	0	0	0
ENSG00000188886	ASTL	chr2	-	96789589	96804175	1296	0	0	0	0	0	0	0	0	0	0	0	0	0	0	0	0	0	0	0	0	0	0	0	0	0	0	0	0	0	0	0	0	0	0	NA	NA	NA	NA	0	0	0	0	0
ENSG00000188883	KLRG2	chr7	-	139137436	139168458	2197	0	4	0	0	0	0	0	0	0	0	0	0	0	0.101805	0	0	0	0	0	0	0	0	0	0	0	0	0	0.0339349	0	0	0	0	3.77333	0	-0.26972	0.45058	NA	NA	0	0	0	0	0
ENSG00000241506	PSMC1P1	chr3	+	68684856	68686175	1320	16	10	17	26	14	22	22	20	16	15	11	6	0.653774	0.423607	0.671407	1.22129	0.641869	1.02305	0.980948	0.776863	0.625901	0.615453	0.457624	0.261917	0.794571	0.962068	0.444998	0.58293	15.8767	11.7401	6.75215	14.3294	9.43333	14.8748	-0.12166	0.8284	0.88618	FALSE	26.8805	13.9748	22.046	14.2371	10.5335
ENSG00000188888	GPR179	chr17	-	36481413	36499730	7980	0	0	0	0	1	0	0	0	1	0	0	0	0	0	0	0	0.00758385	0	0	0	0.00647078	0	0	0	0.00215693	0.00252795	0	0	0	0	0	0	0	0	NA	NA	NA	NA	0	0.998197	0	0	0
ENSG00000233774	MED14P1	chrY	-	14730915	14746333	648	0	0	0	0	0	0	0	0	0	0	0	0	0	0	0	0	0	0	0	0	0	0	0	0	0	0	0	0	0	0	0	0	0	0	NA	NA	NA	NA	0	0	0	0	0
ENSG00000241505	RP11-161I10.1	chr1	+	190449509	190463427	506	0	0	0	0	0	0	0	0	0	0	0	0	0	0	0	0	0	0	0	0	0	0	0	0	0	0	0	0	0	0	0	0	0	0	NA	NA	NA	NA	0	0	0	0	0
ENSG00000094796	KRT31	chr17	-	39549976	39553844	1596	0	0	0	0	0	0	0	0	0	0	0	0	0	0	0	0	0	0	0	0	0	0	0	0	0	0	0	0	0	0	0	0	0	0	NA	NA	NA	NA	0	0	0	0	0
ENSG00000226453	RP11-379B8.1	chr6	-	82554902	82643197	822	0	0	0	0	7	9	2	0	0	0	0	0	0	0	0	0	0.515369	0.672075	0.143204	0	0	0	0	0	0.0477347	0.395815	0	0	0	0	0	0	0	0	NA	NA	NA	NA	0	6.98738	9.01883	0	0
ENSG00000237289	CKMT1B	chr15	+	43885252	43891604	2396	0	0	0	0	0	0	0	0	0	0	0	0	0	0	0	0	0	0	0	0	0	0	0	0	0	0	0	0	0	0	0	0	0	0	NA	NA	NA	NA	0	0	0	0	0
ENSG00000239739	RP11-373E16.4	chr3	-	170458140	170459154	263	0	0	0	0	0	0	0	0	0	0	0	0	0	0	0	0	0	0	0	0	0	0	0	0	0	0	0	0	0	0	0	0	0	0	NA	NA	NA	NA	0	0	0	0	0
ENSG00000237285	HNRNPA1P2	chr6	+	32292996	32293955	960	0	0	0	0	0	0	0	0	0	0	0	0	0	0	0	0	0	0	0	0	0	0	0	0	0	0	0	0	0	0	0	0	0	0	NA	NA	NA	NA	0	0	0	0	0
ENSG00000237286	AC004906.3	chr7	+	2983669	2986725	969	0	0	0	0	0	0	0	0	0	0	0	0	0	0	0	0	0	0	0	0	0	0	0	0	0	0	0	0	0	0	0	0	0	0	NA	NA	NA	NA	0	0	0	0	0
ENSG00000233775	RP4-811H24.9	chr1	-	32814795	32816264	687	0	0	0	0	0	0	0	2	5	0	0	0	0	0	0	0	0	0	0	0.149266	0.375814	0	0	0	0.175027	0	0	0	0	0	0	0	0	0	NA	NA	NA	NA	0	0	0	0	0
ENSG00000237281	AC021016.8	chr2	-	219191612	219222689	535	0	0	0	0	0	0	0	0	0	0	0	0	0	0	0	0	0	0	0	0	0	0	0	0	0	0	0	0	0	0	0	0	0	0	NA	NA	NA	NA	0	0	0	0	0
ENSG00000237282	LINC00851	chr20	+	18359693	18362128	727	0	0	0	0	0	0	0	0	0	0	0	0	0	0	0	0	0	0	0	0	0	0	0	0	0	0	0	0	0	0	0	0	0	0	NA	NA	NA	NA	0	0	0	0	0
ENSG00000237283	RP11-316I3.1	chr1	-	188674754	188680011	733	0	0	0	0	0	0	0	0	0	0	0	0	0	0	0	0	0	0	0	0	0	0	0	0	0	0	0	0	0	0	0	0	0	0	NA	NA	NA	NA	0	0	0	0	0
ENSG00000198366	HIST1H3A	chr6	+	26020718	26021186	469	0	0	4	0	13	0	3	8	0	0	0	7	0	0	0.444629	0	1.6775	0	0.376483	0.874592	0	0	0	0.860025	0.417025	0.559167	0.286675	0.14821	0	0	7.87751	0	0	3.49996	0.22257	0.65647	0.7512	FALSE	0	12.9766	0	0	0
ENSG00000101327	PDYN	chr20	-	1959403	1974732	2555	0	0	0	0	0	0	0	0	4	0	0	0	0	0	0	0	0	0	0	0	0.0808405	0	0	0	0.0269468	0	0	0	0	0	0	0	0	0	NA	NA	NA	NA	0	0	0	0	0
ENSG00000049192	ADAMTS6	chr5	-	64444563	64777747	7311	206	234	261	47	75	83	81	105	114	34	43	21	1.51975	1.78968	1.86112	0.398602	0.620836	0.696865	0.652087	0.736378	0.805171	0.251872	0.322984	0.165512	0.731212	0.572101	0.246789	1.72352	35.9872	45.8932	23.6325	184.491	220.74	228.372	-2.452	4.0114e-19	3.3764e-18	TRUE	48.5917	74.8648	83.1737	32.2708	41.1766
ENSG00000101323	HAO1	chr20	-	7863628	7921121	1777	0	0	0	0	0	0	0	0	0	0	0	0	0	0	0	0	0	0	0	0	0	0	0	0	0	0	0	0	0	0	0	0	0	0	NA	NA	NA	NA	0	0	0	0	0
ENSG00000237136	C4orf51	chr4	+	146601356	146692184	846	0	0	0	0	3	0	0	2	0	0	0	0	0	0	0	0	0.214607	0	0	0.121213	0	0	0	0	0.0404042	0.0715356	0	0	0	0	0	0	0	0	NA	NA	NA	NA	0	2.99459	0	0	0
ENSG00000129562	DAD1	chr14	-	23033805	23058175	731	4086	4010	4745	4813	4730	4793	3066	3668	3666	5772	5934	5586	301.483	306.736	338.4	408.241	391.594	402.474	246.861	257.277	258.961	427.648	445.779	440.321	254.366	400.77	437.916	315.539	6109.36	6333.27	6286.26	3659.37	3782.77	4151.83	0.69057	3.7403e-42	6.7297e-41	TRUE	4975.99	4721.47	4803.03	5478.45	5682.37
ENSG00000237135	DDX10P1	chr10	-	31207941	31210164	1933	0	0	4	0	0	0	0	0	1	2	0	10	0	0	0.10788	0	0	0	0	0	0.0267133	0.0560371	0	0.298095	0.00890444	0	0.118044	0.0359599	2.11689	0	11.2536	0	0	3.49996	0.51242	0.36537	0.48797	FALSE	0	0	0	1.89828	0
ENSG00000177047	IFNW1	chr9	-	21140631	21142144	1514	0	0	0	0	0	0	0	0	0	0	0	0	0	0	0	0	0	0	0	0	0	0	0	0	0	0	0	0	0	0	0	0	0	0	NA	NA	NA	NA	0	0	0	0	0
ENSG00000129566	TEP1	chr14	-	20833826	20881588	10695	474	353	477	189	239	247	354	385	383	265	276	315	2.39045	1.84557	2.32514	1.09572	1.35241	1.41763	1.94814	1.84573	1.84917	1.34197	1.41716	1.69713	1.88101	1.28859	1.48542	2.18705	280.488	294.571	354.488	424.509	332.997	417.37	-0.33356	0.037694	0.072657	FALSE	195.401	238.569	247.517	251.523	264.296
ENSG00000177045	SIX5	chr19	-	46268043	46272141	2975	50	42	40	30	51	27	55	87	88	95	140	85	0.906494	0.789405	0.700945	0.625248	1.03747	0.557088	1.08811	1.49941	1.52741	1.72948	2.58423	1.64633	1.37164	0.739936	1.98668	0.798948	100.552	149.42	95.6555	44.7794	39.62	34.9996	1.4339	3.8584e-06	1.3793e-05	TRUE	31.016	50.9081	27.0565	90.1685	134.063
ENSG00000237131	RP1-69E11.3	chr1	+	168184643	168184890	248	0	0	0	0	0	0	0	0	0	0	0	0	0	0	0	0	0	0	0	0	0	0	0	0	0	0	0	0	0	0	0	0	0	0	NA	NA	NA	NA	0	0	0	0	0
ENSG00000154252	GAL3ST2	chr2	+	242716240	242743623	1370	0	8	0	0	0	0	0	0	0	0	1	0	0	0.326518	0	0	0	0	0	0	0	0	0.0400838	0	0	0	0.0133613	0.108839	0	1.06728	0	0	7.54667	0	-0.39436	0.4029	NA	NA	0	0	0	0	0.957595
ENSG00000237138	AP000260.4	chr21	-	33393279	33394095	616	0	0	0	0	0	0	0	0	0	0	0	0	0	0	0	0	0	0	0	0	0	0	0	0	0	0	0	0	0	0	0	0	0	0	NA	NA	NA	NA	0	0	0	0	0
ENSG00000237139	RP11-137L10.5	chr10	+	75297561	75298149	284	0	0	0	0	0	0	0	1	0	0	0	0	0	0	0	0	0	0	0	0.180539	0	0	0	0	0.0601795	0	0	0	0	0	0	0	0	0	NA	NA	NA	NA	0	0	0	0	0
ENSG00000141232	TOB1	chr17	-	48939584	48945339	2229	870	873	844	420	445	404	529	565	571	340	333	354	21.0519	21.8999	19.7398	11.6831	12.0821	11.1255	13.9683	12.9965	13.2277	8.26127	8.20396	9.15122	13.3975	11.6302	8.53882	20.8972	359.872	355.406	398.377	779.162	823.53	738.491	-1.0627	1.7793e-19	1.5214e-18	TRUE	434.223	444.198	404.845	322.708	318.879
ENSG00000172673	THEMIS	chr6	-	128029217	128239776	4101	5	5	0	0	0	0	0	0	1	1	0	0	0.06576	0.0681738	0	0	0	0	0	0	0.0125913	0.0132065	0	0	0.0041971	0	0.00440217	0.0446446	1.05845	0	0	4.47794	4.71667	0	-0.5744	0.27459	0.38895	FALSE	0	0	0	0.949142	0
ENSG00000172671	ZFAND4	chr10	-	46111043	46168228	3265	43	54	63	12	14	37	53	55	70	37	41	13	0.710341	0.924801	1.00593	0.227885	0.2595	0.69561	0.95541	0.86371	1.10707	0.613757	0.689589	0.229428	0.975396	0.394332	0.510925	0.880358	39.1625	43.7587	14.6297	38.5103	50.94	55.1243	-0.49278	0.23974	0.34811	FALSE	12.4064	13.9748	37.0774	35.1182	39.2614
ENSG00000223760	CCDC74B-AS1	chr2	+	130887194	130896990	1841	0	0	0	0	0	0	0	0	0	0	0	0	0	0	0	0	0	0	0	0	0	0	0	0	0	0	0	0	0	0	0	0	0	0	NA	NA	NA	NA	0	0	0	0	0
ENSG00000223761	RP11-57C13.4	chr10	-	89351364	89365781	168	0	0	0	0	0	0	0	0	0	0	0	0	0	0	0	0	0	0	0	0	0	0	0	0	0	0	0	0	0	0	0	0	0	0	NA	NA	NA	NA	0	0	0	0	0
ENSG00000223764	RP11-54O7.3	chr1	-	852250	855072	1389	1	4	1	0	4	4	98	86	68	10	22	6	0.0388311	0.161026	0.0375326	0	0.174281	0.176769	4.15261	3.17457	2.52794	0.38992	0.869781	0.248906	3.28504	0.117017	0.502869	0.0791298	10.5845	23.4803	6.75215	0.895588	3.77333	0.874989	1.5957	0.010176	0.022473	TRUE	0	3.99279	4.00837	9.49142	21.0671
ENSG00000223765	RP1-288M22.2	chr6	+	72160537	72168577	452	0	0	0	0	0	0	0	0	1	0	0	0	0	0	0	0	0	0	0	0	0.114241	0	0	0	0.0380803	0	0	0	0	0	0	0	0	0	NA	NA	NA	NA	0	0	0	0	0
ENSG00000236423	RP13-15E13.1	chr1	+	3816936	3833789	3059	2	0	3	6	3	6	1	4	8	8	8	7	0.0352641	0	0.0511273	0.121616	0.0593518	0.120398	0.0192406	0.0670454	0.135042	0.141641	0.143615	0.131857	0.0737761	0.100455	0.139038	0.0287971	8.46758	8.53828	7.87751	1.79118	0	2.62497	1.1679	0.063142	0.11402	FALSE	6.20319	2.99459	6.01255	7.59313	7.66076
ENSG00000223768	LINC00205	chr21	+	46713200	46717269	1391	49	56	64	70	56	68	79	88	97	58	46	84	1.89999	2.25112	2.39863	3.12025	2.43643	3.00075	3.3427	3.24372	3.60085	2.25828	1.81602	3.47967	3.39576	2.85247	2.51799	2.18325	61.3899	49.0951	94.5302	43.8838	52.8267	55.9993	0.38844	0.26094	0.3729	FALSE	72.3706	55.8991	68.1423	55.0502	44.0493
ENSG00000236420	CHCHD3P1	chr10	+	8661896	8662571	676	0	0	0	0	0	0	0	0	0	0	0	0	0	0	0	0	0	0	0	0	0	0	0	0	0	0	0	0	0	0	0	0	0	0	NA	NA	NA	NA	0	0	0	0	0
ENSG00000236427	RP11-107M16.2	chr1	+	152178334	152179533	397	0	0	0	0	0	0	0	0	0	0	0	0	0	0	0	0	0	0	0	0	0	0	0	0	0	0	0	0	0	0	0	0	0	0	NA	NA	NA	NA	0	0	0	0	0
ENSG00000236426	RP11-79M19.2	chr10	-	121094006	121095639	706	4	0	0	3	10	2	0	1	4	0	5	13	0.305589	0	0	0.263472	0.857211	0.173889	0	0.0726246	0.29256	0	0.388915	1.06102	0.121728	0.431524	0.483313	0.101863	0	5.33642	14.6297	3.58235	0	0	0.77304	0.1939	0.29286	FALSE	3.1016	9.98197	2.00418	0	4.78797
ENSG00000236425	AC090018.1	chr3	-	195288085	195288450	366	0	0	0	0	0	0	0	0	0	0	0	0	0	0	0	0	0	0	0	0	0	0	0	0	0	0	0	0	0	0	0	0	0	0	NA	NA	NA	NA	0	0	0	0	0
ENSG00000236424	TSPY10	chrY	+	9365489	9368291	1895	0	0	0	0	0	0	0	0	0	0	0	0	0	0	0	0	0	0	0	0	0	0	0	0	0	0	0	0	0	0	0	0	0	0	NA	NA	NA	NA	0	0	0	0	0
ENSG00000136750	GAD2	chr10	+	26505236	26593487	5858	0	0	0	0	0	0	0	0	0	0	3	0	0	0	0	0	0	0	0	0	0	0	0.028123	0	0	0	0.00937433	0	0	3.20185	0	0	0	0	0.26988	0.44583	NA	NA	0	0	0	0	2.87278
ENSG00000270789	RP11-632K20.8	chr15	-	32753867	32754010	144	0	0	0	0	0	0	0	0	0	0	0	0	0	0	0	0	0	0	0	0	0	0	0	0	0	0	0	0	0	0	0	0	0	0	NA	NA	NA	NA	0	0	0	0	0
ENSG00000136754	ABI1	chr10	-	27035522	27150016	3728	1180	1077	1317	823	823	764	1105	1246	1262	839	805	845	17.0721	16.1539	18.4171	13.6881	13.3603	12.5795	17.4455	17.1368	17.4801	12.1889	11.8579	13.0607	17.3541	13.2093	12.3692	17.2144	888.037	859.164	950.928	1056.79	1015.97	1152.36	-0.25657	0.0057177	0.013307	TRUE	850.871	821.517	765.598	796.33	770.864
ENSG00000136758	YME1L1	chr10	-	27399383	27444195	3994	3591	3398	3482	1814	2109	2196	2775	3074	2999	2127	2047	1936	48.4941	47.5722	45.4498	28.1609	31.9566	33.7498	40.8933	39.4625	38.7729	28.8428	28.1449	27.9308	39.7095	31.2891	28.3062	47.172	2251.32	2184.73	2178.7	3216.06	3205.45	3046.71	-0.51619	3.4564e-20	3.065e-19	TRUE	1875.43	2105.2	2200.59	2018.82	1960.2
ENSG00000270781	RP11-501C14.9	chr17	+	46976493	46977110	301	0	0	0	0	0	1	1	0	0	0	9	0	0	0	0	0	0	0.20393	0.195538	0	0	0	1.64197	0	0.0651792	0.0679766	0.547324	0	0	9.60556	0	0	0	0	0.55234	0.23352	NA	NA	0	0	1.00209	0	8.61835
ENSG00000270782	RP11-500K19.2	chr3	-	120643459	120644005	201	0	0	0	0	0	0	0	0	0	0	0	0	0	0	0	0	0	0	0	0	0	0	0	0	0	0	0	0	0	0	0	0	0	0	NA	NA	NA	NA	0	0	0	0	0
ENSG00000270783	IGHD3OR15-3A	chr15	-	20211158	20211188	31	0	0	0	0	0	0	0	0	0	0	0	0	0	0	0	0	0	0	0	0	0	0	0	0	0	0	0	0	0	0	0	0	0	0	NA	NA	NA	NA	0	0	0	0	0
ENSG00000232508	MRPL45P1	chr2	-	88664214	88665127	914	0	0	0	0	0	0	0	0	0	0	0	0	0	0	0	0	0	0	0	0	0	0	0	0	0	0	0	0	0	0	0	0	0	0	NA	NA	NA	NA	0	0	0	0	0
ENSG00000232500	AP005273.1	chr11	+	64268325	64272858	522	0	0	0	0	0	0	0	0	0	0	0	0	0	0	0	0	0	0	0	0	0	0	0	0	0	0	0	0	0	0	0	0	0	0	NA	NA	NA	NA	0	0	0	0	0
ENSG00000232502	AC073464.7	chr2	-	95426519	95426861	343	0	0	0	0	0	0	0	0	0	0	0	0	0	0	0	0	0	0	0	0	0	0	0	0	0	0	0	0	0	0	0	0	0	0	NA	NA	NA	NA	0	0	0	0	0
ENSG00000232503	AC140481.9	chr2	+	131534219	131534530	312	0	0	0	0	0	0	0	0	0	0	0	0	0	0	0	0	0	0	0	0	0	0	0	0	0	0	0	0	0	0	0	0	0	0	NA	NA	NA	NA	0	0	0	0	0
ENSG00000232504	AC105053.4	chr2	+	86116403	86118103	783	0	0	0	0	4	0	0	0	0	0	3	0	0	0	0	0	0.309165	0	0	0	0	0	0.210402	0	0	0.103055	0.0701339	0	0	3.20185	0	0	0	0	0.26988	0.44583	NA	NA	0	3.99279	0	0	2.87278
ENSG00000232505	XXbac-BPG308J9.3	chr6	+	29191750	29234862	464	0	0	0	0	0	0	0	0	0	0	0	0	0	0	0	0	0	0	0	0	0	0	0	0	0	0	0	0	0	0	0	0	0	0	NA	NA	NA	NA	0	0	0	0	0
ENSG00000249087	C1orf213	chr1	+	23695490	23698332	2547	33	65	40	9	31	18	10	18	18	14	27	23	0.698822	1.42699	0.818733	0.219095	0.736589	0.433801	0.231083	0.362353	0.364925	0.297699	0.582136	0.520337	0.319454	0.463162	0.466724	0.981516	14.8183	28.8167	25.8833	29.5544	61.3167	34.9996	-0.73127	0.098626	0.16702	FALSE	9.30479	30.9441	18.0377	13.288	25.8551
ENSG00000116014	KISS1R	chr19	+	917287	921015	1680	5	0	3	0	0	1	0	0	0	1	8	0	0.160525	0	0.0930943	0	0	0.0365374	0	0	0	0.032238	0.261499	0	0	0.0121791	0.0979124	0.0845397	1.05845	8.53828	0	4.47794	0	2.62497	0.13464	0.81701	0.87857	FALSE	0	0	1.00209	0.949142	7.66076
ENSG00000116017	ARID3A	chr19	+	925781	975939	5983	1150	1148	1197	1950	2376	2233	868	1162	1080	1835	1615	1595	10.3672	10.729	10.43	20.2085	24.0337	22.9096	8.53882	9.95808	9.32104	16.611	14.8232	15.3613	9.27265	22.3839	15.5985	10.5088	1942.25	1723.66	1794.95	1029.93	1082.95	1047.36	0.78631	4.0812e-24	4.1974e-23	TRUE	2016.04	2371.72	2237.67	1741.68	1546.52
ENSG00000116016	EPAS1	chr2	+	46520806	46613836	5160	11638	11813	12419	2630	2635	2760	6312	6671	6509	2836	2615	2802	121.65	128.011	125.472	31.6027	30.9046	32.8327	71.997	66.2872	65.1365	29.7669	27.8299	31.2899	67.8069	31.78	29.6289	125.044	3001.76	2790.95	3153.26	10422.9	11143.6	10866.5	-1.8558	0	0	TRUE	2719.07	2630.25	2765.77	2691.77	2504.11
ENSG00000249082	CTC-276P9.1	chr5	-	134374528	134375737	836	1	0	0	0	0	0	3	0	2	0	4	5	0.0645172	0	0	0	0	0	0.211209	0	0.123533	0	0.26275	0.344627	0.111581	0	0.202459	0.0215057	0	4.26914	5.6268	0.895588	0	0	0.65105	0.22149	0.32651	FALSE	0	0	0	0	3.83038
ENSG00000249081	OR5M14P	chr4	-	41724555	41725529	618	0	0	0	0	0	0	0	0	0	0	0	0	0	0	0	0	0	0	0	0	0	0	0	0	0	0	0	0	0	0	0	0	0	0	NA	NA	NA	NA	0	0	0	0	0
ENSG00000234034	AP000959.2	chr21	-	23872924	23892377	977	0	0	0	0	0	0	0	0	0	0	0	0	0	0	0	0	0	0	0	0	0	0	0	0	0	0	0	0	0	0	0	0	0	0	NA	NA	NA	NA	0	0	0	0	0
ENSG00000249089	AIG1P1	chr5	+	39022513	39022660	148	0	0	0	0	0	0	0	0	0	0	0	0	0	0	0	0	0	0	0	0	0	0	0	0	0	0	0	0	0	0	0	0	0	0	NA	NA	NA	NA	0	0	0	0	0
ENSG00000234033	RAC1P8	chr13	+	62379283	62379809	527	0	0	0	0	0	0	0	0	0	0	0	0	0	0	0	0	0	0	0	0	0	0	0	0	0	0	0	0	0	0	0	0	0	0	NA	NA	NA	NA	0	0	0	0	0
ENSG00000234030	TMEM97P1	chr21	+	45203004	45203454	451	0	0	0	0	0	0	0	0	0	0	0	0	0	0	0	0	0	0	0	0	0	0	0	0	0	0	0	0	0	0	0	0	0	0	NA	NA	NA	NA	0	0	0	0	0
ENSG00000242861	RP11-285F7.2	chr1	-	226028584	226034223	348	4	6	5	0	6	0	12	3	13	4	1	2	0.619958	0.964072	0.749034	0	1.04343	0	2.02955	0.442008	1.92896	0.622528	0.157801	0.331159	1.46684	0.347811	0.370496	0.777688	4.23379	1.06728	2.25072	3.58235	5.66	4.37495	-0.37883	0.54475	0.65753	FALSE	0	5.98918	0	3.79657	0.957595
ENSG00000234031	RPS3AP44	chr13	+	27151023	27151812	790	0	0	0	0	0	0	0	0	0	0	0	0	0	0	0	0	0	0	0	0	0	0	0	0	0	0	0	0	0	0	0	0	0	0	NA	NA	NA	NA	0	0	0	0	0
ENSG00000249156	RP11-432M8.9	chr5	+	17611099	17611692	594	0	0	0	0	0	0	0	0	0	0	0	0	0	0	0	0	0	0	0	0	0	0	0	0	0	0	0	0	0	0	0	0	0	0	NA	NA	NA	NA	0	0	0	0	0
ENSG00000250560	RP11-598G2.1	chr4	+	76120077	76120289	213	0	0	0	0	0	0	0	0	0	0	0	0	0	0	0	0	0	0	0	0	0	0	0	0	0	0	0	0	0	0	0	0	0	0	NA	NA	NA	NA	0	0	0	0	0
ENSG00000231001	CCNB1IP1P3	chrX	-	94031738	94032566	829	0	0	0	0	0	0	0	0	0	0	0	0	0	0	0	0	0	0	0	0	0	0	0	0	0	0	0	0	0	0	0	0	0	0	NA	NA	NA	NA	0	0	0	0	0
ENSG00000271259	RP11-1109F11.5	chr12	+	89765597	89766136	540	0	0	2	0	0	0	0	0	2	0	0	0	0	0	0.193084	0	0	0	0	0	0.191248	0	0	0	0.0637492	0	0	0.0643615	0	0	0	0	0	1.74998	-0.14414	0.68363	NA	NA	0	0	0	0	0
ENSG00000242866	STRC	chr15	-	43891596	44010458	5680	0	0	0	0	0	0	0	0	0	0	0	0	0	0	0	0	0	0	0	0	0	0	0	0	0	0	0	0	0	0	0	0	0	0	NA	NA	NA	NA	0	0	0	0	0
ENSG00000271255	IGHD3OR15-3B	chr15	-	21217888	21217918	31	0	0	0	0	0	0	0	0	0	0	0	0	0	0	0	0	0	0	0	0	0	0	0	0	0	0	0	0	0	0	0	0	0	0	NA	NA	NA	NA	0	0	0	0	0
ENSG00000231004	CECR9	chr22	+	17809924	17810122	199	0	0	0	0	0	0	0	0	0	0	0	0	0	0	0	0	0	0	0	0	0	0	0	0	0	0	0	0	0	0	0	0	0	0	NA	NA	NA	NA	0	0	0	0	0
ENSG00000271257	CTD-2117L12.3	chr5	+	57799122	57799527	406	0	0	0	0	0	0	0	0	0	0	0	0	0	0	0	0	0	0	0	0	0	0	0	0	0	0	0	0	0	0	0	0	0	0	NA	NA	NA	NA	0	0	0	0	0
ENSG00000271251	RP11-543F8.3	chr10	+	8514682	8514915	234	0	0	0	0	0	0	0	0	0	0	0	0	0	0	0	0	0	0	0	0	0	0	0	0	0	0	0	0	0	0	0	0	0	0	NA	NA	NA	NA	0	0	0	0	0
ENSG00000271250	RP11-101P17.14	chr13	+	21790694	21790799	106	0	0	0	0	0	0	0	0	0	0	0	0	0	0	0	0	0	0	0	0	0	0	0	0	0	0	0	0	0	0	0	0	0	0	NA	NA	NA	NA	0	0	0	0	0
ENSG00000223867	AC098592.7	chr7	+	16977849	16978181	333	0	0	0	0	0	0	0	0	0	0	0	0	0	0	0	0	0	0	0	0	0	0	0	0	0	0	0	0	0	0	0	0	0	0	NA	NA	NA	NA	0	0	0	0	0
ENSG00000271252	RP11-286B14.2	chr1	+	96208652	96225026	287	0	0	0	0	0	0	0	0	0	0	0	0	0	0	0	0	0	0	0	0	0	0	0	0	0	0	0	0	0	0	0	0	0	0	NA	NA	NA	NA	0	0	0	0	0
ENSG00000270124	RP11-118F19.1	chr16	-	85613615	85617177	601	9	9	16	21	12	23	10	1	3	1	0	17	0.8077	0.837347	1.38789	2.16652	1.20837	2.3491	0.979315	0.0853127	0.257755	0.0901163	0	1.6299	0.440794	1.90799	0.573338	1.01098	1.05845	0	19.1311	8.06029	8.49	13.9998	-0.31736	0.61316	0.71623	FALSE	21.7112	11.9784	23.0481	0.949142	0
ENSG00000270126	RP11-501C14.8	chr17	-	47082093	47089888	160	0	0	0	0	0	0	0	0	0	0	0	0	0	0	0	0	0	0	0	0	0	0	0	0	0	0	0	0	0	0	0	0	0	0	NA	NA	NA	NA	0	0	0	0	0
ENSG00000270127	RP11-526I2.5	chr15	-	101087972	101090358	2387	3	1	0	0	0	0	2	2	0	0	0	2	0.0677877	0.0234253	0	0	0	0	0.0493145	0.0429602	0	0	0	0.0482796	0.0307582	0	0.0160932	0.0304043	0	0	2.25072	2.68676	0.943333	0	-0.10476	0.81657	NA	NA	0	0	0	0	0
ENSG00000270120	RP11-327F22.6	chr16	+	50746755	50747500	746	0	0	0	0	0	0	0	0	0	0	0	0	0	0	0	0	0	0	0	0	0	0	0	0	0	0	0	0	0	0	0	0	0	0	NA	NA	NA	NA	0	0	0	0	0
ENSG00000270122	PTPRN	chr2	-	220154948	220172175	2670	0	0	0	0	0	0	0	0	0	0	0	0	0	0	0	0	0	0	0	0	0	0	0	0	0	0	0	0	0	0	0	0	0	0	NA	NA	NA	NA	0	0	0	0	0
ENSG00000270123	VTRNA2-1	chr5	-	135416160	135416286	127	0	0	0	0	0	3	0	0	0	0	0	0	0	0	0	0	0	1.44999	0	0	0	0	0	0	0	0.48333	0	0	0	0	0	0	0	0	NA	NA	NA	NA	0	0	3.00628	0	0
ENSG00000174099	MSRB3	chr12	+	65672423	65882024	4417	4324	4187	4556	1552	1682	1575	1566	1804	1766	1597	1467	1512	52.8007	53.0045	53.7734	21.7862	23.0458	21.8877	20.8671	20.941	20.6454	19.5819	18.2386	19.7247	20.8178	22.2399	19.1818	53.1929	1690.34	1565.71	1701.54	3872.52	3949.74	3986.45	-1.2497	2.0366e-105	1.0023e-103	TRUE	1604.56	1678.97	1578.3	1515.78	1404.79
ENSG00000224233	OR2J4P	chr6	+	29149287	29150222	936	0	0	0	0	0	0	0	0	0	0	0	0	0	0	0	0	0	0	0	0	0	0	0	0	0	0	0	0	0	0	0	0	0	0	NA	NA	NA	NA	0	0	0	0	0
ENSG00000224232	AC110299.5	chr2	+	242417731	242418408	678	0	0	0	0	0	0	0	0	0	0	0	0	0	0	0	0	0	0	0	0	0	0	0	0	0	0	0	0	0	0	0	0	0	0	NA	NA	NA	NA	0	0	0	0	0
ENSG00000224235	RP5-1027O11.1	chr1	-	88365592	88371397	787	0	0	0	0	0	0	0	0	0	0	0	0	0	0	0	0	0	0	0	0	0	0	0	0	0	0	0	0	0	0	0	0	0	0	NA	NA	NA	NA	0	0	0	0	0
ENSG00000250568	RP11-333E13.2	chr4	-	39974748	39975062	315	0	0	0	0	0	0	0	0	2	0	0	0	0	0	0	0	0	0	0	0	0.327853	0	0	0	0.109284	0	0	0	0	0	0	0	0	0	NA	NA	NA	NA	0	0	0	0	0
ENSG00000137409	MTCH1	chr6	-	36935917	36954074	2057	13145	12240	13583	13609	14051	14421	9933	12129	11988	16185	16040	15483	344.674	332.724	344.249	410.213	413.395	430.337	284.213	302.329	300.935	426.144	428.213	433.717	295.825	417.982	429.358	340.549	17131	17119.2	17423.9	11772.5	11546.4	11885	0.55331	3.1309e-82	1.1853e-80	TRUE	14069.9	14025.7	14451.2	15361.9	15359.8
ENSG00000224236	MRRFP1	chrX	-	122249960	122251634	1675	0	0	0	0	0	0	0	0	0	0	0	0	0	0	0	0	0	0	0	0	0	0	0	0	0	0	0	0	0	0	0	0	0	0	NA	NA	NA	NA	0	0	0	0	0
ENSG00000224239	AC090044.2	chr3	+	898807	899774	497	0	0	0	0	0	0	0	0	0	0	0	0	0	0	0	0	0	0	0	0	0	0	0	0	0	0	0	0	0	0	0	0	0	0	NA	NA	NA	NA	0	0	0	0	0
ENSG00000224238	WARS2-IT1	chr1	+	119590028	119607408	2060	0	0	0	0	0	0	0	0	0	0	0	0	0	0	0	0	0	0	0	0	0	0	0	0	0	0	0	0	0	0	0	0	0	0	NA	NA	NA	NA	0	0	0	0	0
ENSG00000174093	TBC1D3	chr17	-	36337717	36421858	5098	594	473	559	585	668	659	360	486	472	658	686	473	6.28447	5.18799	5.71641	7.11499	7.92992	7.93474	4.15623	4.88793	4.78082	6.99043	7.38948	5.34622	4.60833	7.65988	6.57538	5.72962	696.458	732.157	532.295	531.979	446.197	489.119	0.41362	0.0025926	0.0064145	TRUE	604.811	666.796	660.379	624.535	656.91
ENSG00000137404	NRM	chr6	-	30655824	30659197	1755	410	349	434	315	346	254	958	990	1019	268	235	239	12.6005	11.1195	12.8921	11.1289	11.9314	8.88391	32.1281	28.9232	29.9817	8.27057	7.35327	7.84706	30.3444	10.6481	7.82363	12.204	283.664	250.812	268.961	367.191	329.223	379.745	-0.4156	0.0068812	0.015758	TRUE	325.668	345.376	254.531	254.37	225.035
ENSG00000235196	RP1-3E10.2	chrX	+	101166502	101167045	544	0	0	0	0	0	0	0	0	0	0	0	0	0	0	0	0	0	0	0	0	0	0	0	0	0	0	0	0	0	0	0	0	0	0	NA	NA	NA	NA	0	0	0	0	0
ENSG00000235197	ZNF33AP1	chr10	+	38183565	38185594	2030	0	0	0	0	0	0	0	0	0	0	0	0	0	0	0	0	0	0	0	0	0	0	0	0	0	0	0	0	0	0	0	0	0	0	NA	NA	NA	NA	0	0	0	0	0
ENSG00000235194	PPP1R3E	chr14	-	23765112	23772057	4513	36	79	53	30	16	25	40	34	27	18	56	21	0.430248	0.978812	0.61224	0.412168	0.214559	0.340034	0.521665	0.38628	0.308929	0.216016	0.681416	0.268127	0.405625	0.322254	0.388519	0.673767	19.052	59.7679	23.6325	32.2412	74.5233	46.3744	-0.49416	0.2635	0.37578	FALSE	31.016	15.9712	25.0523	17.0846	53.6253
ENSG00000264236	RP11-861L17.2	chr18	-	66659955	66660612	658	0	0	0	0	0	0	0	0	0	0	0	0	0	0	0	0	0	0	0	0	0	0	0	0	0	0	0	0	0	0	0	0	0	0	NA	NA	NA	NA	0	0	0	0	0
ENSG00000220685	RP11-530A18.1	chr6	-	5066029	5067216	1188	0	0	0	0	0	0	0	2	0	0	0	0	0	0	0	0	0	0	0	0.0863181	0	0	0	0	0.0287727	0	0	0	0	0	0	0	0	0	NA	NA	NA	NA	0	0	0	0	0
ENSG00000060138	YBX3	chr12	-	10851683	10875911	6393	6103	6263	6673	6515	6319	6262	5458	5683	5848	6203	5723	5843	51.4897	54.7791	54.4161	63.187	59.8186	60.1251	50.2488	45.5786	47.2348	52.5503	49.1596	52.6644	47.6874	61.0436	51.4581	53.5617	6565.55	6108.07	6575.47	5465.78	5908.1	5838.8	0.1611	0.00049032	0.0013595	TRUE	6735.63	6307.61	6275.1	5887.53	5480.31
ENSG00000253570	RNF5P1	chr8	-	38458179	38458718	540	5	1	0	0	0	0	0	1	1	1	1	3	0.499411	0.103548	0	0	0	0	0	0.0949499	0.0956238	0.100296	0.101694	0.32012	0.0635246	0	0.174037	0.200986	1.05845	1.06728	3.37608	4.47794	0.943333	0	0.0045549	0.99353	0.99623	FALSE	0	0	0	0.949142	0.957595
ENSG00000044012	GUCA2B	chr1	+	42619092	42621495	597	0	0	0	0	0	0	0	0	0	0	0	0	0	0	0	0	0	0	0	0	0	0	0	0	0	0	0	0	0	0	0	0	0	0	NA	NA	NA	NA	0	0	0	0	0
ENSG00000231857	MORF4L1P5	chrX	-	64547868	64551113	961	0	0	0	0	0	0	0	0	0	0	0	0	0	0	0	0	0	0	0	0	0	0	0	0	0	0	0	0	0	0	0	0	0	0	NA	NA	NA	NA	0	0	0	0	0
ENSG00000231856	RP11-327P2.5	chr13	+	52378433	52387356	569	0	0	1	0	6	2	7	5	5	0	0	6	0	0	0.0916218	0	0.638163	0.215757	0.724074	0.450553	0.453751	0	0	0.60761	0.542793	0.28464	0.202537	0.0305406	0	0	6.75215	0	0	0.874989	0.38132	0.40529	NA	NA	0	5.98918	2.00418	0	0
ENSG00000130758	MAP3K10	chr19	+	40697651	40721482	3436	691	580	595	806	937	1027	413	559	518	1017	887	979	10.8469	9.4387	9.02765	14.5445	16.5036	18.347	7.07447	8.34156	7.7846	16.0304	14.1762	16.4178	7.73354	16.465	15.5415	9.77109	1076.44	946.682	1101.73	618.852	547.133	520.619	0.88288	3.4247e-16	2.5002e-15	TRUE	833.295	935.311	1029.15	965.277	849.386
ENSG00000231852	CYP21A2	chr6	+	32006042	32009447	2182	0	0	0	0	0	0	0	0	0	0	0	0	0	0	0	0	0	0	0	0	0	0	0	0	0	0	0	0	0	0	0	0	0	0	NA	NA	NA	NA	0	0	0	0	0
ENSG00000231851	AC104655.2	chr2	-	105713510	105719402	565	0	0	0	0	4	0	0	3	2	0	5	0	0	0	0	0	0.428454	0	0	0.272246	0.182785	0	0.485972	0	0.151677	0.142818	0.161991	0	0	5.33642	0	0	0	0	0.3406	0.37864	NA	NA	0	3.99279	0	0	4.78797
ENSG00000231850	GAGE2B	chrX	+	49235708	49242997	509	0	0	0	0	0	0	0	0	0	0	0	0	0	0	0	0	0	0	0	0	0	0	0	0	0	0	0	0	0	0	0	0	0	0	NA	NA	NA	NA	0	0	0	0	0
ENSG00000130751	NPAS1	chr19	+	47523077	47549033	2117	357	244	286	316	356	421	32	42	50	96	87	88	9.09555	6.44476	7.04298	9.25517	10.177	12.207	0.889664	1.01722	1.21958	2.456	2.25677	2.39523	1.04216	10.5464	2.36934	7.52776	101.611	92.8538	99.0316	319.725	230.173	250.247	-1.4044	4.2031e-11	2.2812e-10	TRUE	326.701	355.358	421.881	91.1176	83.3107
ENSG00000236641	CTA-221G9.7	chr22	+	25608709	25609652	482	0	0	0	0	0	0	0	0	0	0	0	0	0	0	0	0	0	0	0	0	0	0	0	0	0	0	0	0	0	0	0	0	0	0	NA	NA	NA	NA	0	0	0	0	0
ENSG00000231859	AC007875.2	chr7	+	97535741	97536134	394	0	0	0	0	0	0	0	0	0	0	0	0	0	0	0	0	0	0	0	0	0	0	0	0	0	0	0	0	0	0	0	0	0	0	NA	NA	NA	NA	0	0	0	0	0
ENSG00000130755	GMFG	chr19	-	39818993	39833012	1028	19	19	26	75	45	61	56	81	71	89	100	93	0.996879	1.03347	1.31853	4.52362	2.64918	3.64237	3.20621	4.03999	3.56636	4.68894	5.34191	5.21286	3.60419	3.60506	5.08124	1.11629	94.2018	106.728	104.658	17.0162	17.9233	22.7497	2.211	7.4462e-11	3.9769e-10	TRUE	77.5399	44.9189	61.1276	84.4736	95.7595
ENSG00000009694	TENM1	chrX	-	123509753	124097666	12891	0	0	0	0	0	0	0	1	0	0	0	0	0	0	0	0	0	0	0	0.00397742	0	0	0	0	0.00132581	0	0	0	0	0	0	0	0	0	NA	NA	NA	NA	0	0	0	0	0
ENSG00000110756	HPS5	chr11	-	18300223	18343745	4717	706	662	679	469	537	433	741	758	811	666	588	487	8.07273	7.84747	7.50438	6.16488	6.88971	5.63468	9.2459	8.23933	8.87799	7.64691	6.84544	5.94907	8.78774	6.22976	6.81381	7.80819	704.926	627.563	548.05	632.285	624.487	594.118	0.023411	0.84533	0.89864	FALSE	484.883	536.032	433.906	632.128	563.066
ENSG00000248840	RP11-357G3.2	chr4	+	3314239	3314785	324	0	0	0	0	0	0	0	0	0	4	0	0	0	0	0	0	0	0	0	0	0	0.668641	0	0	0	0	0.22288	0	4.23379	0	0	0	0	0	0.28441	0.42878	NA	NA	0	0	0	3.79657	0
ENSG00000248842	CTB-1H10.1	chr5	+	145780544	145786922	312	0	0	0	0	0	0	0	0	0	0	0	0	0	0	0	0	0	0	0	0	0	0	0	0	0	0	0	0	0	0	0	0	0	0	NA	NA	NA	NA	0	0	0	0	0
ENSG00000248843	RP11-357G3.1	chr4	-	3325704	3326489	786	0	0	0	0	0	0	0	0	0	0	0	0	0	0	0	0	0	0	0	0	0	0	0	0	0	0	0	0	0	0	0	0	0	0	NA	NA	NA	NA	0	0	0	0	0
ENSG00000248844	RP11-626H12.3	chr11	-	69902336	69911477	1755	0	0	0	0	0	0	0	0	0	0	0	0	0	0	0	0	0	0	0	0	0	0	0	0	0	0	0	0	0	0	0	0	0	0	NA	NA	NA	NA	0	0	0	0	0
ENSG00000248846	CTD-2016O11.1	chr5	-	65502040	65505275	562	0	0	0	0	0	0	0	0	0	0	0	0	0	0	0	0	0	0	0	0	0	0	0	0	0	0	0	0	0	0	0	0	0	0	NA	NA	NA	NA	0	0	0	0	0
ENSG00000248847	RP11-26C10.1	chr4	-	63355213	63355936	724	0	0	0	0	0	0	0	0	0	0	0	0	0	0	0	0	0	0	0	0	0	0	0	0	0	0	0	0	0	0	0	0	0	0	NA	NA	NA	NA	0	0	0	0	0
ENSG00000248848	PPBPP2	chr4	-	74919755	74921116	1362	0	0	0	0	0	0	0	0	0	0	0	0	0	0	0	0	0	0	0	0	0	0	0	0	0	0	0	0	0	0	0	0	0	0	NA	NA	NA	NA	0	0	0	0	0
ENSG00000134278	SPIRE1	chr18	-	12446511	12658133	5665	419	320	370	333	404	396	325	379	402	362	327	370	3.98929	3.15855	3.40497	3.6447	4.31592	4.29084	3.37661	3.43027	3.66426	3.46088	3.16984	3.76346	3.49038	4.08382	3.46473	3.5176	383.158	349.002	416.383	375.251	301.867	323.746	0.19494	0.19789	0.29797	FALSE	344.277	403.272	396.829	343.589	313.133
ENSG00000230812	RP4-794H19.4	chr1	+	59486059	59510286	530	4	4	3	4	2	17	0	5	6	0	7	2	0.407067	0.422009	0.295091	0.467953	0.228374	1.96889	0	0.483707	0.584568	0	0.72529	0.21744	0.356092	0.888404	0.314243	0.374722	0	7.47099	2.25072	3.58235	3.77333	2.62497	-0.014296	0.98143	0.98876	FALSE	4.13546	1.99639	17.0356	0	6.70316
ENSG00000230813	RP11-690C23.5	chr1	+	246690332	246691457	417	0	0	0	0	0	0	0	0	0	0	0	0	0	0	0	0	0	0	0	0	0	0	0	0	0	0	0	0	0	0	0	0	0	0	NA	NA	NA	NA	0	0	0	0	0
ENSG00000230814	USP9YP24	chrY	+	24674428	24682786	697	0	0	0	0	0	0	0	0	0	0	0	0	0	0	0	0	0	0	0	0	0	0	0	0	0	0	0	0	0	0	0	0	0	0	NA	NA	NA	NA	0	0	0	0	0
ENSG00000230815	RP11-49O14.3	chr9	+	97586554	97587055	424	0	0	0	0	0	0	0	0	0	0	0	0	0	0	0	0	0	0	0	0	0	0	0	0	0	0	0	0	0	0	0	0	0	0	NA	NA	NA	NA	0	0	0	0	0
ENSG00000064726	BTBD1	chr15	-	83685174	83736106	3297	1576	1611	1579	428	455	372	1142	1253	1275	1074	1059	1056	25.7821	27.3221	24.9675	8.04902	8.35189	6.92582	20.3866	19.4859	19.9688	17.6426	17.6387	18.4557	19.9471	7.77558	17.9123	26.0239	1136.77	1130.25	1188.38	1411.45	1519.71	1381.61	-0.31839	5.9195e-05	0.0001838	TRUE	442.494	454.18	372.778	1019.38	1014.09
ENSG00000230818	MTND2P16	chr10	+	20036752	20037550	799	0	0	0	0	0	0	0	0	0	0	0	0	0	0	0	0	0	0	0	0	0	0	0	0	0	0	0	0	0	0	0	0	0	0	NA	NA	NA	NA	0	0	0	0	0
ENSG00000230819	ZNF736P5Y	chrY	-	27164646	27165450	805	0	0	0	0	0	0	0	0	0	0	0	0	0	0	0	0	0	0	0	0	0	0	0	0	0	0	0	0	0	0	0	0	0	0	NA	NA	NA	NA	0	0	0	0	0
ENSG00000217791	ASS1P9	chr5	+	53154996	53156231	1236	0	0	0	0	0	0	0	0	0	0	0	0	0	0	0	0	0	0	0	0	0	0	0	0	0	0	0	0	0	0	0	0	0	0	NA	NA	NA	NA	0	0	0	0	0
ENSG00000072506	HSD17B10	chrX	-	53458206	53461320	960	1168	1191	1310	2203	2111	2058	1023	1297	1355	1834	1686	1634	65.6226	69.371	71.1395	142.286	133.079	131.59	62.7193	69.2719	72.8833	103.468	96.4442	98.0769	68.2915	135.651	99.3297	68.7111	1941.19	1799.44	1838.84	1046.05	1123.51	1146.24	0.74811	4.5636e-23	4.5051e-22	TRUE	2277.6	2107.19	2062.31	1740.73	1614.5
ENSG00000259838	TCEB1P2	chr15	+	41849225	41849633	332	0	0	0	0	0	0	0	0	0	1	0	0	0	0	0	0	0	0	0	0	0	0.163132	0	0	0	0	0.0543774	0	1.05845	0	0	0	0	0	0.10597	0.76448	NA	NA	0	0	0	0.949142	0
ENSG00000072501	SMC1A	chrX	-	53401070	53449677	9784	1486	1460	1455	549	624	579	2642	2724	2645	923	782	716	8.19189	8.34399	7.75278	3.47916	3.85976	3.63253	15.8933	14.2751	13.9595	5.10932	4.38915	4.2168	14.7093	3.65715	4.57175	8.09622	976.947	834.617	805.757	1330.84	1377.27	1273.11	-0.60112	1.5955e-10	8.3195e-10	TRUE	567.592	622.875	580.211	876.058	748.839
ENSG00000134183	GNAT2	chr1	-	110145889	110155679	1339	11	9	19	20	11	6	6	17	18	5	29	3	0.443092	0.375837	0.739748	0.92612	0.49717	0.275054	0.263735	0.650964	0.694147	0.20224	1.18934	0.1291	0.536282	0.566115	0.506894	0.519559	5.29224	30.9513	3.37608	9.85147	8.49	16.6248	0.11895	0.84204	0.89604	FALSE	20.6773	10.9802	6.01255	4.74571	27.7702
ENSG00000069712	KIAA1107	chr1	+	92632542	92650280	4622	94	28	27	21	26	36	37	39	43	17	13	11	1.09693	0.338739	0.30454	0.281713	0.340436	0.478101	0.47116	0.432636	0.480395	0.199203	0.154455	0.137135	0.461397	0.36675	0.163598	0.580071	17.9936	13.8747	12.3789	84.1853	26.4133	23.6247	-1.2962	0.0083367	0.018783	TRUE	21.7112	25.9531	36.0753	16.1354	12.4487
ENSG00000270587	RP11-51F16.9	chr17	-	61688132	61688544	413	2	1	2	4	0	4	9	11	9	22	15	2	0.261193	0.13539	0.252459	0.600521	0	0.594507	1.28259	1.36562	1.12526	2.88503	1.99449	0.27904	1.25783	0.398343	1.71952	0.216347	23.2858	16.0093	2.25072	1.79118	0.943333	1.74998	1.6833	0.0070115	0.016032	TRUE	4.13546	0	4.00837	20.8811	14.3639
ENSG00000134186	PRPF38B	chr1	+	109234945	109244425	3728	431	383	426	265	297	270	543	591	563	323	257	283	6.23567	5.74461	5.95723	4.40746	4.8214	4.44565	8.57277	8.1283	7.79816	4.6925	3.78571	4.37418	8.16641	4.55817	4.28413	5.97917	341.878	274.292	318.477	385.999	361.297	372.746	-0.25745	0.085705	0.14827	FALSE	273.974	296.465	270.565	306.573	246.102
ENSG00000134184	GSTM1	chr1	+	110230436	110251661	1161	0	0	0	1	0	0	0	0	0	0	0	0	0	0	0	0.0534055	0	0	0	0	0	0	0	0	0	0.0178018	0	0	0	0	0	0	0	0	NA	NA	NA	NA	1.03387	0	0	0	0
ENSG00000262712	RP11-295D4.1	chr16	-	4385871	4387819	1949	0	13	0	10	6	2	7	6	0	1	20	0	0	0.372966	0	0.318131	0.186308	0.0629891	0.211389	0.157844	0	0.0277886	0.563518	0	0.123078	0.189143	0.197102	0.124322	1.05845	21.3457	0	0	12.2633	0	0.10066	0.80393	0.86917	FALSE	10.3387	5.98918	2.00418	0.949142	19.1519
ENSG00000262714	RP11-44F14.8	chr16	+	53420856	53422997	2142	0	0	0	0	0	0	0	0	0	0	0	0	0	0	0	0	0	0	0	0	0	0	0	0	0	0	0	0	0	0	0	0	0	0	NA	NA	NA	NA	0	0	0	0	0
ENSG00000259833	RP11-23E19.1	chr16	+	71114769	71127570	586	0	0	0	0	0	0	0	0	0	0	0	0	0	0	0	0	0	0	0	0	0	0	0	0	0	0	0	0	0	0	0	0	0	0	NA	NA	NA	NA	0	0	0	0	0
ENSG00000248210	RP11-24I21.1	chr4	+	150075447	150199275	2520	0	0	0	0	0	0	0	0	0	0	0	0	0	0	0	0	0	0	0	0	0	0	0	0	0	0	0	0	0	0	0	0	0	0	NA	NA	NA	NA	0	0	0	0	0
ENSG00000248213	CICP16	chr4	-	119557056	119559937	2813	0	8	0	0	2	2	0	0	1	5	3	0	0	0.159022	0	0	0.0430281	0.0436423	0	0	0.0183565	0.0962671	0.0585654	0	0.00611884	0.0288901	0.0516108	0.0530074	5.29224	3.20185	0	0	7.54667	0	0.049388	0.92967	0.95466	FALSE	0	1.99639	2.00418	4.74571	2.87278
ENSG00000037042	TUBG2	chr17	+	40811323	40819024	1776	289	366	288	326	287	251	132	166	157	404	327	307	8.77681	11.5233	8.45397	11.3813	9.77983	8.67517	4.3745	4.79241	4.56474	12.3202	10.111	9.9605	4.57722	9.94544	10.7972	9.58468	427.613	349.002	345.485	258.825	345.26	251.997	0.38431	0.024344	0.049375	TRUE	337.04	286.483	251.525	383.453	313.133
ENSG00000260622	RP11-690I21.3	chr2	-	232675058	232675554	497	0	0	0	0	0	0	0	0	0	0	0	0	0	0	0	0	0	0	0	0	0	0	0	0	0	0	0	0	0	0	0	0	0	0	NA	NA	NA	NA	0	0	0	0	0
ENSG00000260620	RP11-883G14.4	chr16	-	51088639	51090310	511	0	0	0	0	0	0	0	0	0	0	0	0	0	0	0	0	0	0	0	0	0	0	0	0	0	0	0	0	0	0	0	0	0	0	NA	NA	NA	NA	0	0	0	0	0
ENSG00000260621	RP11-413H22.2	chr16	+	56443232	56445595	549	0	0	0	0	0	0	0	0	0	0	0	0	0	0	0	0	0	0	0	0	0	0	0	0	0	0	0	0	0	0	0	0	0	0	NA	NA	NA	NA	0	0	0	0	0
ENSG00000260626	RP11-23E10.3	chr16	-	33336283	33337443	560	0	0	0	0	0	0	0	0	0	0	0	0	0	0	0	0	0	0	0	0	0	0	0	0	0	0	0	0	0	0	0	0	0	0	NA	NA	NA	NA	0	0	0	0	0
ENSG00000078487	ZCWPW1	chr7	-	99998449	100026615	2356	17	29	39	25	9	16	27	24	70	25	11	31	0.389184	0.688272	0.862979	0.657935	0.231185	0.416862	0.674506	0.522305	1.5342	0.574702	0.256394	0.75818	0.910338	0.435327	0.529758	0.646812	26.4612	11.7401	34.8861	15.225	27.3567	34.1246	-0.058537	0.9045	0.93831	FALSE	25.8466	8.98378	16.0335	23.7285	10.5335
ENSG00000260625	RP11-452L6.7	chr16	+	31519792	31520569	647	0	0	3	8	0	0	4	0	0	0	3	0	0	0	0.241729	0.766662	0	0	0.363875	0	0	0	0.254628	0	0.121292	0.255554	0.0848761	0.0805762	0	3.20185	0	0	0	2.62497	0.036948	0.93044	NA	NA	8.27092	0	0	0	2.87278
ENSG00000248215	RP11-722M1.1	chr4	-	36498159	36643522	788	0	0	0	0	0	0	0	0	0	0	0	0	0	0	0	0	0	0	0	0	0	0	0	0	0	0	0	0	0	0	0	0	0	0	NA	NA	NA	NA	0	0	0	0	0
ENSG00000260628	RP11-1166P10.1	chr16	+	31987124	32015049	1670	18	34	26	17	14	22	19	26	30	14	22	26	0.58135	1.13841	0.811648	0.631176	0.507346	0.808637	0.669629	0.798262	0.927608	0.454035	0.723429	0.897104	0.7985	0.649053	0.691523	0.843804	14.8183	23.4803	29.2593	16.1206	32.0733	22.7497	-0.058207	0.90357	0.9377	FALSE	17.5757	13.9748	22.046	13.288	21.0671
ENSG00000260629	CTD-2643I7.1	chr11	-	5265784	5266777	994	0	0	0	0	0	0	0	0	0	0	0	0	0	0	0	0	0	0	0	0	0	0	0	0	0	0	0	0	0	0	0	0	0	0	NA	NA	NA	NA	0	0	0	0	0
ENSG00000042753	AP2S1	chr19	-	47341393	47354249	935	5343	4788	5425	6933	6880	6631	3081	4001	4469	7493	7981	7776	308.216	286.339	302.482	459.756	445.317	435.326	193.944	219.404	246.808	434.032	468.744	479.215	220.052	446.8	460.664	299.012	7930.94	8518	8750.79	4785.13	4516.68	4746.82	0.84162	5.4965e-76	1.8885e-74	TRUE	7167.79	6867.6	6644.87	7111.92	7642.56
ENSG00000183542	KLRC4	chr12	-	10559983	10562356	928	0	0	0	0	0	0	0	0	0	0	0	0	0	0	0	0	0	0	0	0	0	0	0	0	0	0	0	0	0	0	0	0	0	0	NA	NA	NA	NA	0	0	0	0	0
ENSG00000259834	RP11-284N8.3	chr1	-	111196182	111199662	3481	0	0	0	2	0	0	0	0	0	0	0	0	0	0	0	0.0356241	0	0	0	0	0	0	0	0	0	0.0118747	0	0	0	0	0	0	0	0	NA	NA	NA	NA	2.06773	0	0	0	0
ENSG00000105855	ITGB8	chr7	+	20370325	20450419	5573	30	24	21	8	0	3	7	2	6	15	5	8	0.290345	0.240802	0.196445	0.0890059	0	0.033043	0.0739275	0.0184005	0.0555932	0.145774	0.0492686	0.0827155	0.0493071	0.040683	0.092586	0.242531	15.8767	5.33642	9.00287	26.8676	22.64	18.3748	-0.89028	0.094735	0.16136	FALSE	8.27092	0	3.00628	14.2371	4.78797
ENSG00000105854	PON2	chr7	-	95034175	95064510	1779	1661	1461	1639	1123	1122	1063	751	767	818	880	875	853	50.3588	45.921	48.0302	39.1401	38.1689	36.6779	24.8463	22.1059	23.7431	26.7907	27.0098	27.6286	23.5651	37.9956	27.1431	48.1033	931.433	933.874	959.931	1487.57	1378.21	1434.11	-0.60368	7.2124e-14	4.6204e-13	TRUE	1161.03	1119.98	1065.22	835.245	837.895
ENSG00000111481	COPZ1	chr12	+	54694986	54745633	1897	3787	3584	3921	3031	3140	2964	2428	2971	2985	3652	3756	3512	107.674	105.642	107.756	99.0687	100.174	95.9087	75.3318	80.3015	81.2525	104.266	108.73	106.678	78.9619	98.3838	106.558	107.024	3865.45	4008.72	3952.26	3391.59	3380.91	3430.83	0.21261	6.9305e-06	2.3985e-05	TRUE	3133.65	3134.34	2970.2	3466.27	3596.73
ENSG00000105856	HBP1	chr7	+	106809406	106842974	2829	536	528	627	521	831	793	858	1019	849	607	705	713	10.2191	10.4361	11.5544	11.4189	17.7771	17.2063	17.8505	18.4684	15.4965	11.6207	13.685	14.5225	17.2718	15.4674	13.2761	10.7365	642.477	752.436	802.381	480.035	498.08	548.618	0.51971	1.8399e-05	6.0581e-05	TRUE	538.644	829.502	794.659	576.129	675.104
ENSG00000105851	PIK3CG	chr7	+	106505723	106547590	5377	5	0	2	7	8	4	8	14	15	11	4	19	0.0501547	0	0.019391	0.080719	0.0900414	0.0456633	0.0875683	0.133499	0.144049	0.110798	0.0408516	0.20361	0.121705	0.0721413	0.11842	0.0231819	11.6429	4.26914	21.3818	4.47794	0	1.74998	1.3404	0.032348	0.063546	FALSE	7.23706	7.98558	4.00837	10.4406	3.83038
ENSG00000079689	SCGN	chr6	+	25652464	25702011	1447	0	0	0	0	0	0	0	0	0	0	0	0	0	0	0	0	0	0	0	0	0	0	0	0	0	0	0	0	0	0	0	0	0	0	NA	NA	NA	NA	0	0	0	0	0
ENSG00000105852	PON3	chr7	-	94989256	95025680	2433	0	0	0	0	0	0	0	7	0	0	0	0	0	0	0	0	0	0	0	0.147518	0	0	0	0	0.0491726	0	0	0	0	0	0	0	0	0	NA	NA	NA	NA	0	0	0	0	0
ENSG00000142252	GEMIN7	chr19	+	45582453	45594782	1657	164	108	128	340	274	313	130	143	118	285	206	251	5.3383	3.64451	4.02716	12.7226	10.0074	11.595	4.61762	4.42488	3.67722	9.31537	6.82707	8.72845	4.23991	11.4416	8.2903	4.33665	301.657	219.861	282.465	146.876	101.88	111.999	1.1207	1.779e-07	7.2764e-07	TRUE	351.514	273.506	313.655	270.505	197.264
ENSG00000012174	MBTPS2	chrX	+	21857754	21903542	4457	548	604	506	251	236	255	628	668	664	376	378	385	6.63162	7.5776	5.9186	3.4918	3.20451	3.51192	8.29305	7.68462	7.69281	4.56902	4.65735	4.97742	7.89016	3.40274	4.7346	6.70927	397.976	403.434	433.263	490.782	569.773	442.745	-0.28022	0.041129	0.078536	FALSE	259.5	235.575	255.534	356.877	361.971
ENSG00000131002	TXLNG2P	chrY	+	21729199	21768160	7299	0	1	1	0	0	0	0	0	1	2	0	1	0	0.0076608	0.00714246	0	0	0	0	0	0.00707451	0.0148404	0	0.00789446	0.00235817	0	0.00757827	0.00493442	2.11689	0	1.12536	0	0.943333	0.874989	0.12882	0.77779	NA	NA	0	0	0	1.89828	0
ENSG00000012171	SEMA3B	chr3	+	50304990	50314977	3283	522	490	484	280	286	259	432	517	474	295	238	233	8.57593	8.3457	7.68574	5.28817	5.27215	4.84257	7.74479	8.07436	7.45534	4.86664	3.98103	4.08951	7.75816	5.1343	4.31239	8.20246	312.242	254.014	262.209	467.497	462.233	423.495	-0.69737	2.4408e-06	8.9115e-06	TRUE	289.482	285.484	259.542	279.997	227.907
ENSG00000220447	RP1-276J11.2	chr6	+	121702618	121703006	389	0	0	0	0	0	0	0	0	0	0	0	0	0	0	0	0	0	0	0	0	0	0	0	0	0	0	0	0	0	0	0	0	0	0	NA	NA	NA	NA	0	0	0	0	0
ENSG00000131007	TTTY9B	chrY	-	20743092	20752407	1637	0	0	0	0	0	0	0	0	0	0	0	0	0	0	0	0	0	0	0	0	0	0	0	0	0	0	0	0	0	0	0	0	0	0	NA	NA	NA	NA	0	0	0	0	0
ENSG00000135587	SMPD2	chr6	+	109761966	109765122	1645	72	98	68	62	65	47	86	140	127	169	115	111	2.36074	3.33118	2.15503	2.33692	2.39133	1.7538	3.07701	4.36366	3.98655	5.56415	3.83903	3.88815	3.80908	2.16068	4.43044	2.61565	178.878	122.738	124.915	64.4824	92.4467	59.4993	0.9304	0.00081883	0.0021936	TRUE	64.0996	64.8828	47.0983	160.405	110.123
ENSG00000131009	TTTY9A	chrY	+	20891768	20901083	1637	0	0	0	0	0	0	0	0	0	0	0	0	0	0	0	0	0	0	0	0	0	0	0	0	0	0	0	0	0	0	0	0	0	0	NA	NA	NA	NA	0	0	0	0	0
ENSG00000251593	MSNP1	chr5	+	25909612	25911343	1732	0	0	0	0	1	0	0	3	0	7	0	4	0	0	0	0	0.0349417	0	0	0.08881	0	0.218891	0	0.133075	0.0296033	0.0116472	0.117322	0	7.40913	0	4.50144	0	0	0	0.81347	0.12141	0.19896	FALSE	0	0.998197	0	6.64399	0
ENSG00000214111	RP1-258N20.3	chrX	+	25047662	25048352	691	0	0	0	0	0	0	0	0	0	0	0	0	0	0	0	0	0	0	0	0	0	0	0	0	0	0	0	0	0	0	0	0	0	0	NA	NA	NA	NA	0	0	0	0	0
ENSG00000257022	RP11-729I10.2	chr12	+	21980144	22040891	522	0	0	0	0	0	0	0	0	0	0	0	0	0	0	0	0	0	0	0	0	0	0	0	0	0	0	0	0	0	0	0	0	0	0	NA	NA	NA	NA	0	0	0	0	0
ENSG00000240021	TEX35	chr1	+	178482212	178517734	2452	0	7	0	0	0	4	0	0	0	0	0	0	0	0.15963	0	0	0	0.100135	0	0	0	0	0	0	0	0.0333784	0	0.0532101	0	0	0	0	6.60333	0	-0.39415	0.34008	NA	NA	0	0	4.00837	0	0
ENSG00000257023	RP11-268P4.4	chr12	-	22762162	22777949	862	0	0	0	0	0	0	0	0	0	0	0	0	0	0	0	0	0	0	0	0	0	0	0	0	0	0	0	0	0	0	0	0	0	0	NA	NA	NA	NA	0	0	0	0	0
ENSG00000071082	RPL31	chr2	+	101618177	101640494	2328	6025	5404	6332	7460	7822	7805	4866	6602	6959	3881	4392	4108	139.591	129.799	141.798	198.689	203.342	205.796	123.023	145.406	154.356	90.2898	103.602	101.679	140.928	202.609	98.5238	137.062	4107.83	4687.51	4622.97	5395.92	5097.77	5540.43	-0.2567	3.0667e-06	1.1102e-05	TRUE	7712.63	7807.9	7821.33	3683.62	4205.76
ENSG00000247315	AL034548.1	chr20	+	278214	280961	2253	0	0	0	0	0	0	0	0	0	0	0	0	0	0	0	0	0	0	0	0	0	0	0	0	0	0	0	0	0	0	0	0	0	0	NA	NA	NA	NA	0	0	0	0	0
ENSG00000139780	METTL21C	chr13	-	103338094	103346854	1088	0	0	0	0	0	0	0	0	0	0	0	0	0	0	0	0	0	0	0	0	0	0	0	0	0	0	0	0	0	0	0	0	0	0	NA	NA	NA	NA	0	0	0	0	0
ENSG00000180660	MAB21L1	chr13	-	36047926	36050832	2907	5	0	0	8	0	4	0	3	1	0	0	0	0.0927698	0	0	0.170633	0	0.0844622	0	0.0529133	0.0177629	0	0	0	0.0235587	0.0850317	0	0.0309233	0	0	0	4.47794	0	0	-0.28444	0.43303	NA	NA	8.27092	0	4.00837	0	0
ENSG00000135638	EMX1	chr2	+	73143389	73162020	2188	0	0	0	0	0	0	0	0	0	0	0	0	0	0	0	0	0	0	0	0	0	0	0	0	0	0	0	0	0	0	0	0	0	0	NA	NA	NA	NA	0	0	0	0	0
ENSG00000180662	RPL21P8	chr14	-	65934525	65935059	535	0	0	0	0	0	0	0	0	0	0	0	0	0	0	0	0	0	0	0	0	0	0	0	0	0	0	0	0	0	0	0	0	0	0	NA	NA	NA	NA	0	0	0	0	0
ENSG00000180667	YOD1	chr1	-	207217194	207226325	6291	116	130	152	107	116	113	112	98	128	108	103	58	0.994535	1.15548	1.25961	1.05459	1.11591	1.10257	1.04784	0.79872	1.05063	0.929784	0.899098	0.531244	0.965731	1.09102	0.786709	1.13654	114.312	109.93	65.2708	103.888	122.633	132.998	-0.29524	0.28286	0.39821	FALSE	110.624	115.791	113.236	102.507	98.6322
ENSG00000188419	CHM	chrX	-	85116185	85302566	5442	518	599	618	422	359	472	404	465	431	495	451	410	5.13397	6.15468	5.92026	4.80808	3.99235	5.32391	4.36938	4.3811	4.08958	4.92634	4.55101	4.34121	4.28002	4.70811	4.60619	5.7363	523.931	481.345	461.397	463.915	565.057	540.743	-0.096376	0.45424	0.57453	FALSE	436.291	358.353	472.988	469.825	431.875
ENSG00000135632	SMYD5	chr2	+	73441350	73454365	2593	755	760	905	548	663	598	684	747	835	659	657	670	15.7046	16.3889	18.1952	13.1038	15.474	14.1562	15.5257	14.7709	16.6281	13.7645	13.914	14.8887	15.6416	14.2447	14.1891	16.7629	697.517	701.206	753.991	676.169	716.933	791.865	-0.021755	0.8385	0.89355	FALSE	566.558	661.805	599.251	625.484	629.14
ENSG00000135631	RAB11FIP5	chr2	-	73300510	73383849	4342	4233	3783	4236	4890	5116	5173	2795	3195	2963	4376	3977	3982	52.5824	48.7174	50.8601	69.8292	71.3072	73.1307	37.8869	37.7285	35.2372	54.584	50.2985	52.8442	36.9509	71.4224	52.5756	50.72	4631.76	4244.59	4481.18	3791.03	3568.63	3706.46	0.27095	9.0017e-08	3.7845e-07	TRUE	5055.6	5106.78	5183.82	4153.44	3808.35
ENSG00000135636	DYSF	chr2	+	71680852	71913898	6796	320	265	313	234	177	246	39	57	30	21	40	28	2.53968	2.18037	2.40105	2.13491	1.5762	2.22192	0.33776	0.430041	0.227944	0.167357	0.323219	0.237405	0.331915	1.97768	0.24266	2.3737	22.2274	42.6914	31.5101	286.588	249.983	273.872	-2.9353	4.0577e-30	5.183e-29	TRUE	241.924	176.681	246.515	19.932	38.3038
ENSG00000135637	CCDC142	chr2	-	74699113	74710535	3406	78	96	58	84	93	73	120	134	122	157	147	157	1.23518	1.57603	0.887758	1.52916	1.65246	1.31561	2.07364	2.0172	1.84959	2.49651	2.37008	2.65608	1.98014	1.49907	2.50755	1.23299	166.176	156.891	176.681	69.8559	90.56	50.7494	1.1883	5.6079e-06	1.966e-05	TRUE	86.8447	92.8324	73.1527	149.015	140.766
ENSG00000147155	EBP	chrX	+	48379546	48387104	1775	635	657	740	733	695	749	569	793	700	371	371	404	19.2955	20.6969	21.7342	25.6049	23.6962	25.9019	18.8674	22.9067	20.3638	11.3202	11.478	13.115	20.7126	25.0677	11.9711	20.5755	392.684	395.963	454.645	568.699	619.77	647.492	-0.55731	9.1615e-06	3.1292e-05	TRUE	757.823	693.747	750.567	352.132	355.268
ENSG00000270584	RP11-362B23.1	chr7	+	156056241	156056496	256	0	0	0	0	0	0	0	0	0	0	0	0	0	0	0	0	0	0	0	0	0	0	0	0	0	0	0	0	0	0	0	0	0	0	NA	NA	NA	NA	0	0	0	0	0
ENSG00000250033	SLC7A11-AS1	chr4	+	138978618	139099331	4654	0	2	1	0	3	0	1	1	0	0	0	0	0	0.0240293	0.0112017	0	0.039011	0	0.0126465	0.011017	0	0	0	0	0.00788783	0.0130037	0	0.0117437	0	0	0	0	1.88667	0.874989	-0.21861	0.53827	NA	NA	0	2.99459	0	0	0
ENSG00000263443	RP11-973F15.2	chr8	-	123712508	123715662	501	0	0	0	0	0	0	0	0	0	0	0	0	0	0	0	0	0	0	0	0	0	0	0	0	0	0	0	0	0	0	0	0	0	0	NA	NA	NA	NA	0	0	0	0	0
ENSG00000114503	NCBP2	chr3	-	196662273	196669468	4161	698	646	873	664	569	723	669	825	786	756	845	779	9.04773	8.68105	10.9377	9.89438	8.27574	10.6657	9.46293	10.1659	9.75404	9.84015	11.1519	10.7876	9.79428	9.61193	10.5932	9.55551	800.186	901.856	876.655	625.121	609.393	763.866	0.36413	0.0013883	0.0035954	TRUE	686.486	567.974	724.513	717.551	809.167
ENSG00000258629	CTD-2014B16.1	chr14	-	66346310	66347788	1479	0	0	0	0	0	0	0	0	0	0	0	0	0	0	0	0	0	0	0	0	0	0	0	0	0	0	0	0	0	0	0	0	0	0	NA	NA	NA	NA	0	0	0	0	0
ENSG00000259767	RP11-90B9.2	chr15	-	83690988	83693088	454	0	0	0	0	0	0	0	2	0	0	0	0	0	0	0	0	0	0	0	0.225872	0	0	0	0	0.0752907	0	0	0	0	0	0	0	0	0	NA	NA	NA	NA	0	0	0	0	0
ENSG00000224296	MRPL49P1	chr5	+	63970680	63971214	535	0	0	0	0	0	0	0	0	0	0	0	0	0	0	0	0	0	0	0	0	0	0	0	0	0	0	0	0	0	0	0	0	0	0	NA	NA	NA	NA	0	0	0	0	0
ENSG00000115677	HDLBP	chr2	-	242166679	242256476	6372	21337	21704	21928	15181	15007	14573	17048	17519	17076	17516	16422	15661	180.609	190.459	179.405	147.721	142.531	140.385	157.469	140.968	138.379	148.88	141.527	141.622	145.605	143.546	144.01	183.491	18539.8	17526.9	17624.2	19109.2	20474.1	19186.8	-0.13019	0.00014562	0.00043166	TRUE	15695.1	14979.9	14603.5	16625.2	15725.6
ENSG00000259763	RP11-327J17.1	chr15	+	96779014	96779932	447	0	0	0	0	0	10	0	0	0	0	0	0	0	0	0	0	0	1.37322	0	0	0	0	0	0	0	0.45774	0	0	0	0	0	0	0	0	NA	NA	NA	NA	0	0	10.0209	0	0
ENSG00000259762	RP11-158M2.4	chr15	-	86293567	86296132	494	0	3	0	0	0	0	0	0	0	0	0	0	0	0.339572	0	0	0	0	0	0	0	0	0	0	0	0	0	0.113191	0	0	0	0	2.83	0	-0.22207	0.53205	NA	NA	0	0	0	0	0
ENSG00000259761	RP11-138H10.2	chr15	+	87585285	87590392	509	0	0	0	0	0	0	0	0	0	0	0	0	0	0	0	0	0	0	0	0	0	0	0	0	0	0	0	0	0	0	0	0	0	0	NA	NA	NA	NA	0	0	0	0	0
ENSG00000259760	RP11-20G13.2	chr15	-	99936818	99941520	198	0	0	0	0	0	0	0	0	0	0	0	0	0	0	0	0	0	0	0	0	0	0	0	0	0	0	0	0	0	0	0	0	0	0	NA	NA	NA	NA	0	0	0	0	0
ENSG00000233545	CYCSP33	chr13	+	24974841	24975167	327	0	0	0	0	0	0	0	0	0	0	0	0	0	0	0	0	0	0	0	0	0	0	0	0	0	0	0	0	0	0	0	0	0	0	NA	NA	NA	NA	0	0	0	0	0
ENSG00000259769	RP11-1360M22.2	chr15	-	20251549	20253247	1699	0	0	0	0	0	0	0	0	0	0	0	0	0	0	0	0	0	0	0	0	0	0	0	0	0	0	0	0	0	0	0	0	0	0	NA	NA	NA	NA	0	0	0	0	0
ENSG00000259768	RP5-991G20.1	chr16	+	72699069	72821143	462	0	5	0	0	0	0	1	3	2	0	4	0	0	0.605153	0	0	0	0	0.127396	0.332941	0.223536	0	0.475453	0	0.227958	0	0.158484	0.201718	0	4.26914	0	0	4.71667	0	-0.022983	0.96131	NA	NA	0	0	0	0	3.83038
ENSG00000261971	RP11-473M20.7	chr16	-	3101992	3109371	2163	26	9	15	12	12	10	8	17	19	24	11	17	0.648334	0.232661	0.361531	0.343988	0.335751	0.283786	0.217686	0.402978	0.453583	0.600942	0.279271	0.452875	0.358082	0.321175	0.444363	0.414175	25.4027	11.7401	19.1311	23.2853	8.49	13.1248	0.24856	0.64022	0.73881	FALSE	12.4064	11.9784	10.0209	22.7794	10.5335
ENSG00000258625	OR11H5P	chr14	+	20677399	20678369	971	0	0	0	0	0	0	0	0	0	0	0	0	0	0	0	0	0	0	0	0	0	0	0	0	0	0	0	0	0	0	0	0	0	0	NA	NA	NA	NA	0	0	0	0	0
ENSG00000258624	AC145436.1	chr15	+	27585671	27585951	281	0	0	0	0	0	0	0	0	0	0	0	0	0	0	0	0	0	0	0	0	0	0	0	0	0	0	0	0	0	0	0	0	0	0	NA	NA	NA	NA	0	0	0	0	0
ENSG00000261978	CTD-2529O21.2	chr17	+	77997693	77999906	415	0	0	0	0	0	0	1	0	0	0	0	0	0	0	0	0	0	0	0.141824	0	0	0	0	0	0.0472746	0	0	0	0	0	0	0	0	0	NA	NA	NA	NA	0	0	0	0	0
ENSG00000258627	RP11-76E17.1	chr15	-	94368287	94368388	102	0	0	0	0	0	0	0	0	0	0	0	0	0	0	0	0	0	0	0	0	0	0	0	0	0	0	0	0	0	0	0	0	0	0	NA	NA	NA	NA	0	0	0	0	0
ENSG00000112531	QKI	chr6	+	163835032	163999628	9463	1537	1543	1713	953	941	931	1431	1555	1611	751	728	749	8.76046	9.11748	9.43712	6.24428	6.01801	6.03904	8.90037	8.42539	8.79076	4.29822	4.22466	4.56078	8.70551	6.10044	4.36122	9.10502	794.894	776.983	842.894	1376.52	1455.56	1498.86	-0.83923	6.7561e-23	6.6305e-22	TRUE	985.273	939.304	932.948	712.805	697.129
ENSG00000267594	CYP4F24P	chr19	-	15870144	15890797	2469	0	0	0	0	0	0	0	0	0	0	0	0	0	0	0	0	0	0	0	0	0	0	0	0	0	0	0	0	0	0	0	0	0	0	NA	NA	NA	NA	0	0	0	0	0
ENSG00000258623	CTD-2325P2.3	chr14	-	69150128	69152282	461	2	0	0	1	1	0	0	2	1	1	0	11	0.233997	0	0	0.134498	0.131278	0	0	0.222442	0.112011	0.117484	0	1.37492	0.111484	0.0885921	0.497468	0.0779991	1.05845	0	12.3789	1.79118	0	0	0.67247	0.22671	0.33271	FALSE	1.03387	0.998197	0	0.949142	0
ENSG00000263196	CTD-2318B16.3	chr16	-	10817281	10817623	343	0	0	0	0	0	0	0	0	0	0	0	0	0	0	0	0	0	0	0	0	0	0	0	0	0	0	0	0	0	0	0	0	0	0	NA	NA	NA	NA	0	0	0	0	0
ENSG00000263199	RP11-372K20.1	chr17	+	52780297	52780791	495	0	0	0	0	0	0	0	0	0	0	0	0	0	0	0	0	0	0	0	0	0	0	0	0	0	0	0	0	0	0	0	0	0	0	NA	NA	NA	NA	0	0	0	0	0
ENSG00000263198	RP11-517A5.4	chr16	-	16386035	16388663	2278	0	0	0	0	0	0	0	0	0	0	0	0	0	0	0	0	0	0	0	0	0	0	0	0	0	0	0	0	0	0	0	0	0	0	NA	NA	NA	NA	0	0	0	0	0
ENSG00000219747	RP1-292B18.1	chr6	+	151420665	151421069	405	0	0	0	0	0	0	2	0	0	0	0	0	0	0	0	0	0	0	0.290651	0	0	0	0	0	0.0968837	0	0	0	0	0	0	0	0	0	NA	NA	NA	NA	0	0	0	0	0
ENSG00000267596	CCL15	chr17	-	34323476	34329084	1080	0	0	0	0	0	0	0	0	0	0	0	0	0	0	0	0	0	0	0	0	0	0	0	0	0	0	0	0	0	0	0	0	0	0	NA	NA	NA	NA	0	0	0	0	0
ENSG00000162591	MEGF6	chr1	-	3406484	3528059	5455	378	373	350	90	128	81	195	275	299	143	140	117	3.73748	3.82342	3.34491	1.02298	1.42006	0.91146	2.10396	2.5848	2.83032	1.41977	1.40936	1.23588	2.50636	1.11817	1.35501	3.63527	151.358	149.42	131.667	338.532	351.863	306.246	-1.179	3.1223e-11	1.7101e-10	TRUE	93.0479	127.769	81.1695	135.727	134.063
ENSG00000227258	SMIM2-AS1	chr13	+	44716682	44813010	499	0	0	0	0	4	0	5	0	0	0	0	0	0	0	0	0	0.485123	0	0.589748	0	0	0	0	0	0.196583	0.161708	0	0	0	0	0	0	0	0	NA	NA	NA	NA	0	3.99279	0	0	0
ENSG00000227259	HMGN2P22	chr2	-	101207612	101207786	175	0	0	0	0	0	0	0	0	0	0	0	0	0	0	0	0	0	0	0	0	0	0	0	0	0	0	0	0	0	0	0	0	0	0	NA	NA	NA	NA	0	0	0	0	0
ENSG00000227256	MIS18A-AS1	chr21	+	33650174	33653299	769	0	0	2	0	0	0	0	0	2	0	2	0	0	0	0.135586	0	0	0	0	0	0.134296	0	0.142821	0	0.0447654	0	0.0476071	0.0451953	0	2.13457	0	0	0	1.74998	0.027565	0.94103	NA	NA	0	0	0	0	1.91519
ENSG00000227257	RP11-330M2.3	chr9	+	99681210	99681600	391	0	0	0	0	0	0	0	0	0	0	0	2	0	0	0	0	0	0	0	0	0	0	0	0.29474	0	0	0.0982467	0	0	0	2.25072	0	0	0	0.18935	0.59244	NA	NA	0	0	0	0	0
ENSG00000227254	VDAC1P12	chr13	-	34656566	34657447	882	0	0	0	0	0	0	0	0	0	0	0	0	0	0	0	0	0	0	0	0	0	0	0	0	0	0	0	0	0	0	0	0	0	0	NA	NA	NA	NA	0	0	0	0	0
ENSG00000227255	CDRT15P2	chr17	+	15668017	15668978	416	0	0	0	0	0	0	0	0	0	0	0	0	0	0	0	0	0	0	0	0	0	0	0	0	0	0	0	0	0	0	0	0	0	0	NA	NA	NA	NA	0	0	0	0	0
ENSG00000227252	AC105760.2	chr2	-	237968077	237994460	2341	15	0	11	0	8	0	3	5	9	4	7	10	0.345598	0	0.244964	0	0.206814	0	0.0754253	0.109511	0.198518	0.0925415	0.164205	0.246141	0.127818	0.0689382	0.167629	0.196854	4.23379	7.47099	11.2536	13.4338	0	9.62488	-0.0064738	0.99175	0.99502	FALSE	0	7.98558	0	3.79657	6.70316
ENSG00000227253	RP11-166N17.1	chr10	+	32555217	32558402	696	0	0	0	0	0	0	0	3	0	4	0	0	0	0	0	0	0	0	0	0.221004	0	0.311264	0	0	0.073668	0	0.103755	0	4.23379	0	0	0	0	0	0.28441	0.42878	NA	NA	0	0	0	3.79657	0
ENSG00000227251	TRIM60P9Y	chrY	+	25204177	25205333	816	0	0	0	0	0	0	0	0	0	0	0	0	0	0	0	0	0	0	0	0	0	0	0	0	0	0	0	0	0	0	0	0	0	0	NA	NA	NA	NA	0	0	0	0	0
ENSG00000105143	SLC1A6	chr19	-	15060846	15133802	3264	0	0	0	1	0	0	0	0	0	0	0	0	0	0	0	0.0189962	0	0	0	0	0	0	0	0	0	0.00633208	0	0	0	0	0	0	0	0	NA	NA	NA	NA	1.03387	0	0	0	0
ENSG00000267639	AC092299.1	chr19	+	193236	196008	2067	0	0	0	0	0	0	0	0	0	0	0	0	0	0	0	0	0	0	0	0	0	0	0	0	0	0	0	0	0	0	0	0	0	0	NA	NA	NA	NA	0	0	0	0	0
ENSG00000105141	CASP14	chr19	+	15160195	15169104	3241	1	2	0	0	1	0	0	1	0	0	0	0	0.0166419	0.0345055	0	0	0.018673	0	0	0.0158201	0	0	0	0	0.00527337	0.00622432	0	0.0170491	0	0	0	0.895588	1.88667	0	-0.21967	0.53637	NA	NA	0	0.998197	0	0	0
ENSG00000105146	AURKC	chr19	+	57742377	57746916	1610	11	4	23	9	24	6	11	5	12	11	7	23	0.368509	0.138922	0.744754	0.346605	0.902148	0.228756	0.402128	0.159233	0.384871	0.370037	0.23876	0.823167	0.31541	0.492503	0.477321	0.417395	11.6429	7.47099	25.8833	9.85147	3.77333	20.1248	0.28157	0.62825	0.72856	FALSE	9.30479	23.9567	6.01255	10.4406	6.70316
ENSG00000267630	AC005758.1	chr19	+	28409851	28420278	625	0	0	0	0	0	0	0	0	0	0	0	0	0	0	0	0	0	0	0	0	0	0	0	0	0	0	0	0	0	0	0	0	0	0	NA	NA	NA	NA	0	0	0	0	0
ENSG00000267631	CGB1	chr19	-	49538831	49552006	786	0	0	0	0	0	0	0	0	0	0	0	0	0	0	0	0	0	0	0	0	0	0	0	0	0	0	0	0	0	0	0	0	0	0	NA	NA	NA	NA	0	0	0	0	0
ENSG00000267632	RP11-400F19.18	chr17	+	40661802	40663537	1736	3	3	0	6	6	6	5	3	1	3	0	1	0.093208	0.0966293	0	0.214299	0.209167	0.212153	0.169519	0.0886053	0.0297447	0.0935943	0	0.0331922	0.0959562	0.211873	0.0422622	0.0632791	3.17534	0	1.12536	2.68676	2.83	0	-0.084756	0.87467	NA	NA	6.20319	5.98918	6.01255	2.84743	0
ENSG00000267633	CTB-5E10.3	chr19	-	13882932	13884932	565	0	0	0	0	0	0	0	0	0	0	0	0	0	0	0	0	0	0	0	0	0	0	0	0	0	0	0	0	0	0	0	0	0	0	NA	NA	NA	NA	0	0	0	0	0
ENSG00000142920	ADC	chr1	+	33546705	33586131	5848	83	104	109	105	132	105	54	75	70	82	106	106	0.765513	0.994405	0.971695	1.11327	1.36603	1.10212	0.54348	0.65757	0.618088	0.759424	0.995378	1.04444	0.60638	1.19381	0.933081	0.910538	86.7927	113.132	119.288	74.3338	98.1067	95.3739	0.24062	0.37343	0.49588	FALSE	108.556	131.762	105.22	77.8296	101.505
ENSG00000267636	AC008992.1	chr19	+	31912903	31918208	446	0	0	0	0	0	0	0	0	0	0	0	0	0	0	0	0	0	0	0	0	0	0	0	0	0	0	0	0	0	0	0	0	0	0	NA	NA	NA	NA	0	0	0	0	0
ENSG00000267637	RP11-619I22.1	chr17	+	57862174	57862396	223	0	0	0	0	0	0	0	0	0	0	0	0	0	0	0	0	0	0	0	0	0	0	0	0	0	0	0	0	0	0	0	0	0	0	NA	NA	NA	NA	0	0	0	0	0
ENSG00000186543	CROCCP5	chr1	+	21760811	21764051	830	0	0	0	0	0	0	0	0	0	0	0	0	0	0	0	0	0	0	0	0	0	0	0	0	0	0	0	0	0	0	0	0	0	0	NA	NA	NA	NA	0	0	0	0	0
ENSG00000235949	AC061961.2	chr2	-	155552974	155554329	432	0	0	0	0	0	0	0	0	0	0	0	0	0	0	0	0	0	0	0	0	0	0	0	0	0	0	0	0	0	0	0	0	0	0	NA	NA	NA	NA	0	0	0	0	0
ENSG00000235940	MTND1P21	chr10	+	21093222	21093506	285	0	0	0	0	0	0	0	0	0	0	0	0	0	0	0	0	0	0	0	0	0	0	0	0	0	0	0	0	0	0	0	0	0	0	NA	NA	NA	NA	0	0	0	0	0
ENSG00000235943	TMEM212-IT1	chr3	+	171612226	171613030	470	0	0	0	0	0	0	0	0	0	0	0	0	0	0	0	0	0	0	0	0	0	0	0	0	0	0	0	0	0	0	0	0	0	0	NA	NA	NA	NA	0	0	0	0	0
ENSG00000235942	LCE6A	chr1	+	152815344	152816459	628	0	0	0	9	0	0	0	0	0	0	0	1	0	0	0	0.888589	0	0	0	0	0	0	0	0.0917543	0	0.296196	0.0305848	0	0	0	1.12536	0	0	0	0.10597	0.76448	NA	NA	9.30479	0	0	0	0
ENSG00000146205	ANO7	chr2	+	242127924	242164792	4128	63	28	108	99	100	92	34	52	59	149	148	178	0.823157	0.379276	1.36394	1.48701	1.46606	1.36803	0.484771	0.64588	0.738027	1.9549	1.96885	2.48466	0.622893	1.44037	2.13613	0.855458	157.709	157.958	200.314	56.4221	26.4133	94.4989	1.4254	1.2438e-05	4.1817e-05	TRUE	102.353	99.8197	92.1925	141.422	141.724
ENSG00000235944	ZNF815P	chr7	+	5862791	5894066	2750	41	52	50	25	23	35	22	64	39	13	25	18	0.804142	1.05732	0.947869	0.563671	0.50616	0.781237	0.470855	1.19326	0.732305	0.256029	0.499226	0.37716	0.798807	0.617022	0.377471	0.936445	13.7598	26.6821	20.2565	36.7191	49.0533	43.7495	-0.94536	0.027659	0.055289	FALSE	25.8466	22.9585	35.0732	12.3388	23.9399
ENSG00000235947	EGOT	chr3	-	4790876	4793274	1464	0	0	0	0	1	0	0	0	1	0	0	0	0	0	0	0	0.0413382	0	0	0	0.0352711	0	0	0	0.011757	0.0137794	0	0	0	0	0	0	0	0	NA	NA	NA	NA	0	0.998197	0	0	0
ENSG00000235946	LL0XNC01-240C2.1	chrX	-	103317106	103317601	496	0	0	2	0	0	0	2	3	0	0	0	0	0	0	0.210213	0	0	0	0.237326	0.310119	0	0	0	0	0.182482	0	0	0.070071	0	0	0	0	0	1.74998	-0.14414	0.68363	NA	NA	0	0	0	0	0
ENSG00000164418	GRIK2	chr6	+	101846664	102517958	4921	220	220	208	59	54	85	140	119	123	23	48	32	2.4113	2.49981	2.20354	0.74339	0.664099	1.06026	1.67445	1.23989	1.29066	0.253135	0.535646	0.374699	1.40166	0.822583	0.387827	2.37155	24.3443	51.2297	36.0115	197.029	207.533	181.998	-2.2674	6.0942e-16	4.3785e-15	TRUE	60.998	53.9027	85.1778	21.8303	45.9645
ENSG00000270585	RP11-568G11.4	chr1	+	220380960	220381624	665	0	0	1	0	0	0	0	0	0	0	0	0	0	0	0.0783952	0	0	0	0	0	0	0	0	0	0	0	0	0.0261317	0	0	0	0	0	0.874989	-0.060772	0.86359	NA	NA	0	0	0	0	0
ENSG00000164411	GJB7	chr6	-	87992696	88038996	2281	0	0	0	0	0	0	0	1	0	0	0	0	0	0	0	0	0	0	0	0.0224783	0	0	0	0	0.00749276	0	0	0	0	0	0	0	0	0	NA	NA	NA	NA	0	0	0	0	0
ENSG00000242500	RP11-24O6.2	chrX	-	19931267	19934282	1237	0	0	0	0	0	0	0	0	0	0	0	0	0	0	0	0	0	0	0	0	0	0	0	0	0	0	0	0	0	0	0	0	0	0	NA	NA	NA	NA	0	0	0	0	0
ENSG00000164414	SLC35A1	chr6	+	88180341	88222054	1851	77	90	63	91	63	66	42	49	70	45	50	53	2.24371	2.71878	1.77437	3.04827	2.05981	2.18869	1.33549	1.35731	1.95277	1.31669	1.48338	1.64989	1.54852	2.43226	1.48332	2.24562	47.6301	53.3642	59.644	68.9603	84.9	55.1243	-0.35135	0.28327	0.39864	FALSE	94.0817	62.8864	66.1381	42.7114	47.8797
ENSG00000100532	CGRRF1	chr14	+	54976530	55005567	2309	267	203	199	198	269	253	292	233	282	134	167	143	6.2369	4.91597	4.49304	5.31691	7.05051	6.7258	7.44314	5.17393	6.30645	3.1431	3.97175	3.5686	6.30784	6.36441	3.56115	5.21531	141.832	178.237	160.926	239.122	191.497	174.123	-0.32087	0.12677	0.20621	FALSE	204.705	268.515	253.529	127.185	159.918
ENSG00000077454	LRCH4	chr7	-	100169855	100183776	4754	2209	1915	2213	1825	2065	1832	1893	2339	2264	3542	3321	3080	25.0622	22.5241	24.268	23.8025	26.2877	23.6545	23.4363	25.2266	24.591	40.3522	38.3618	37.3317	24.418	24.5816	38.6819	23.9514	3749.02	3544.45	3466.11	1978.35	1806.48	1936.35	0.90901	7.637e-52	1.7084e-50	TRUE	1886.8	2061.28	1835.83	3361.86	3180.17
ENSG00000263606	RP11-737O24.3	chr18	-	2945548	2946888	1264	5	0	0	0	0	0	0	0	0	0	0	0	0.213356	0	0	0	0	0	0	0	0	0	0	0	0	0	0	0.0711186	0	0	0	4.47794	0	0	-0.28444	0.43303	NA	NA	0	0	0	0	0
ENSG00000077458	FAM76B	chr11	-	95502106	95523573	3952	130	94	86	17	60	46	82	105	148	7	50	16	1.77422	1.32999	1.13447	0.266717	0.918812	0.714477	1.22122	1.36226	1.93377	0.095931	0.694773	0.233286	1.50575	0.633335	0.34133	1.41289	7.40913	53.3642	18.0057	116.426	88.6733	75.2491	-1.5723	0.00031072	0.00088439	TRUE	17.5757	59.8918	46.0962	6.64399	47.8797
ENSG00000259168	RP11-100M12.3	chr15	-	27728181	27787137	1100	0	0	0	0	0	0	0	0	0	0	0	0	0	0	0	0	0	0	0	0	0	0	0	0	0	0	0	0	0	0	0	0	0	0	NA	NA	NA	NA	0	0	0	0	0
ENSG00000262953	EIF4A1P9	chr17	-	2489624	2491160	1207	0	0	0	0	0	0	0	0	0	0	0	0	0	0	0	0	0	0	0	0	0	0	0	0	0	0	0	0	0	0	0	0	0	0	NA	NA	NA	NA	0	0	0	0	0
ENSG00000212658	KRTAP29-1	chr17	-	39458078	39459103	1026	0	0	0	0	0	0	0	0	0	0	0	0	0	0	0	0	0	0	0	0	0	0	0	0	0	0	0	0	0	0	0	0	0	0	NA	NA	NA	NA	0	0	0	0	0
ENSG00000212659	KRTAP9-6	chr17	+	39421591	39422893	1303	0	0	0	0	0	0	0	0	0	0	0	0	0	0	0	0	0	0	0	0	0	0	0	0	0	0	0	0	0	0	0	0	0	0	NA	NA	NA	NA	0	0	0	0	0
ENSG00000265908	RP11-20B24.6	chr17	+	27271814	27272412	599	0	0	0	0	0	0	2	0	0	0	0	3	0	0	0	0	0	0	0.196517	0	0	0	0	0.288589	0.0655057	0	0.0961965	0	0	0	3.37608	0	0	0	0.27317	0.44088	NA	NA	0	0	0	0	0
ENSG00000152056	AP1S3	chr2	-	224616403	224702744	2515	110	105	146	35	10	12	46	6	10	23	18	25	2.35905	2.33447	3.0264	0.862875	0.240633	0.292881	1.07651	0.122321	0.205316	0.495299	0.393029	0.57278	0.468048	0.465463	0.487036	2.57331	24.3443	19.2111	28.134	98.5147	99.05	127.748	-2.0151	1.6641e-09	8.0477e-09	TRUE	36.1853	9.98197	12.0251	21.8303	17.2367
ENSG00000212657	KRTAP16-1	chr17	-	39463952	39465505	1554	0	0	0	0	0	0	0	0	0	0	0	0	0	0	0	0	0	0	0	0	0	0	0	0	0	0	0	0	0	0	0	0	0	0	NA	NA	NA	NA	0	0	0	0	0
ENSG00000253140	RP11-567J20.3	chr8	-	49428412	49429649	537	0	0	0	0	0	0	1	0	0	0	0	0	0	0	0	0	0	0	0.109603	0	0	0	0	0	0.0365344	0	0	0	0	0	0	0	0	0	NA	NA	NA	NA	0	0	0	0	0
ENSG00000260367	RP11-264B17.4	chr16	-	28986294	28990145	467	0	0	2	0	0	0	0	0	2	5	0	1	0	0	0.223267	0	0	0	0	0	0.221143	0.57987	0	0.123387	0.0737143	0	0.234419	0.0744223	5.29224	0	1.12536	0	0	1.74998	0.32954	0.50386	NA	NA	0	0	0	4.74571	0
ENSG00000260366	CTD-2639E6.4	chr19	+	49429428	49429701	274	0	1	0	3	1	0	3	6	0	0	0	0	0	0.204074	0	0.678873	0.220873	0	0.644418	1.12277	0	0	0	0	0.589061	0.299915	0	0.0680246	0	0	0	0	0.943333	0	-0.060772	0.86359	NA	NA	3.1016	0.998197	0	0	0
ENSG00000260364	RP11-256I9.3	chr16	+	65266959	65466723	781	0	0	0	0	0	0	0	0	0	0	0	0	0	0	0	0	0	0	0	0	0	0	0	0	0	0	0	0	0	0	0	0	0	0	NA	NA	NA	NA	0	0	0	0	0
ENSG00000260362	RP11-297M9.1	chr16	-	9760742	9770700	660	0	0	0	0	0	0	0	0	0	0	0	0	0	0	0	0	0	0	0	0	0	0	0	0	0	0	0	0	0	0	0	0	0	0	NA	NA	NA	NA	0	0	0	0	0
ENSG00000260361	CTD-2313J17.5	chr15	-	93322987	93324722	1736	0	4	0	0	0	0	9	0	4	0	4	1	0	0.128839	0	0	0	0	0.305133	0	0.118979	0	0.126532	0.0331922	0.141371	0	0.0532414	0.0429464	0	4.26914	1.12536	0	3.77333	0	0.10422	0.83565	NA	NA	0	0	0	0	3.83038
ENSG00000260360	RP11-533E19.5	chr1	-	179922319	179923575	1257	0	0	3	0	7	0	6	4	8	0	7	0	0	0	0.124422	0	0.33702	0	0.28094	0.16316	0.328636	0	0.30581	0	0.257578	0.11234	0.101937	0.041474	0	7.47099	0	0	0	2.62497	0.26661	0.58559	NA	NA	0	6.98738	0	0	6.70316
ENSG00000260369	CTD-2526A2.2	chr17	-	78427535	78428529	995	6	4	1	0	8	0	1	3	0	0	0	0	0.325244	0.224789	0.0523948	0	0.486586	0	0.0591526	0.154592	0	0	0	0	0.0712482	0.162195	0	0.200809	0	0	0	5.37353	3.77333	0.874989	-0.79485	0.13166	NA	NA	0	7.98558	0	0	0
ENSG00000260368	RP11-521I2.3	chr8	-	101925475	101926616	1142	0	0	0	0	0	4	1	0	4	3	2	4	0	0	0	0	0	0.215001	0.0515384	0	0.180865	0.142276	0.0961731	0.201827	0.0774677	0.0716671	0.146759	0	3.17534	2.13457	4.50144	0	0	0	0.83231	0.11617	NA	NA	0	0	4.00837	2.84743	1.91519
ENSG00000021300	PLEKHB1	chr11	+	73357223	73373864	2380	28	21	6	7	10	19	16	13	12	16	0	7	0.634546	0.493378	0.131427	0.182364	0.254282	0.490031	0.395676	0.280062	0.260354	0.3641	0	0.169476	0.312031	0.308892	0.177859	0.419784	16.9352	0	7.87751	25.0765	19.81	5.24994	-0.62167	0.30917	0.42737	FALSE	7.23706	9.98197	19.0398	15.1863	0
ENSG00000261015	RP1-90J20.11	chr6	+	3025025	3027659	2635	3	0	8	0	0	0	10	8	0	0	1	7	0.0614076	0	0.158278	0	0	0	0.223366	0.155667	0	0	0.0208405	0.153075	0.126344	0	0.0579717	0.0732285	0	1.06728	7.87751	2.68676	0	6.99992	-0.041042	0.94442	0.96471	FALSE	0	0	0	0	0.957595
ENSG00000217026	RPL10P1	chr21	-	28792699	28793342	644	0	0	0	0	0	0	0	0	0	0	0	0	0	0	0	0	0	0	0	0	0	0	0	0	0	0	0	0	0	0	0	0	0	0	NA	NA	NA	NA	0	0	0	0	0
ENSG00000217027	RP1-83M4.2	chr6	-	144521584	144522102	519	0	1	5	0	0	0	0	0	0	0	0	0	0	0.107738	0.502243	0	0	0	0	0	0	0	0	0	0	0	0	0.203327	0	0	0	0	0.943333	4.37495	-0.39373	0.34156	NA	NA	0	0	0	0	0
ENSG00000261012	RP11-116D2.1	chr2	-	21222185	21223789	1605	0	0	0	0	0	0	0	0	0	0	0	0	0	0	0	0	0	0	0	0	0	0	0	0	0	0	0	0	0	0	0	0	0	0	NA	NA	NA	NA	0	0	0	0	0
ENSG00000213333	NPM1P50	chr11	-	74790310	74791176	867	0	0	0	0	0	0	1	0	0	0	0	0	0	0	0	0	0	0	0.0678856	0	0	0	0	0	0.0226285	0	0	0	0	0	0	0	0	0	NA	NA	NA	NA	0	0	0	0	0
ENSG00000100399	CHADL	chr22	-	41625517	41636938	2533	14	59	7	16	12	8	50	25	74	10	16	12	0.298109	1.30243	0.14407	0.391654	0.286707	0.193866	1.1618	0.50605	1.50854	0.213817	0.346876	0.272981	1.0588	0.290743	0.277891	0.581536	10.5845	17.0766	13.5043	12.5382	55.6567	6.12493	-0.6106	0.27908	0.39414	FALSE	16.5418	11.9784	8.01674	9.49142	15.3215
ENSG00000261010	RP11-244B22.2	chr16	-	34489563	34490004	442	0	0	0	0	0	0	0	0	0	0	0	0	0	0	0	0	0	0	0	0	0	0	0	0	0	0	0	0	0	0	0	0	0	0	NA	NA	NA	NA	0	0	0	0	0
ENSG00000216378	RP3-344J20.1	chr6	+	100625085	100626068	984	0	0	0	0	0	0	0	0	0	0	0	0	0	0	0	0	0	0	0	0	0	0	0	0	0	0	0	0	0	0	0	0	0	0	NA	NA	NA	NA	0	0	0	0	0
ENSG00000100393	EP300	chr22	+	41487790	41576081	9585	1003	1173	1074	620	734	613	1630	1717	1487	1062	915	1009	5.64405	6.84295	5.84148	4.01068	4.63443	3.92569	10.009	9.18473	8.01085	6.00081	5.24226	6.06576	9.06821	4.19026	5.76961	6.10949	1124.07	976.566	1135.49	898.275	1106.53	939.739	0.13559	0.18749	0.28539	FALSE	640.996	732.677	614.283	1007.99	876.199
ENSG00000261011	RP11-96C23.11	chr10	+	88761393	88769662	1740	0	0	0	0	0	0	0	0	0	0	0	0	0	0	0	0	0	0	0	0	0	0	0	0	0	0	0	0	0	0	0	0	0	0	NA	NA	NA	NA	0	0	0	0	0
ENSG00000100395	L3MBTL2	chr22	+	41601209	41627275	5875	557	605	531	622	643	522	518	637	672	774	736	739	5.11363	5.75818	4.71192	6.56448	6.62362	5.45394	5.18942	5.5593	5.90638	7.13528	6.87954	7.24807	5.5517	6.21401	7.08763	5.19457	819.238	785.522	831.64	498.843	570.717	464.619	0.66244	5.226e-09	2.4298e-08	TRUE	643.064	641.841	523.092	734.636	704.79
ENSG00000259164	RP11-463C8.4	chr14	+	77564654	77691805	603	0	0	0	0	0	0	0	0	0	0	0	0	0	0	0	0	0	0	0	0	0	0	0	0	0	0	0	0	0	0	0	0	0	0	NA	NA	NA	NA	0	0	0	0	0
ENSG00000259166	RP11-1029J19.2	chr14	+	101913979	101923454	513	0	0	0	0	0	0	0	0	0	0	0	0	0	0	0	0	0	0	0	0	0	0	0	0	0	0	0	0	0	0	0	0	0	0	NA	NA	NA	NA	0	0	0	0	0
ENSG00000196559	LINC00610	chr11	-	36290834	36294971	2738	14	21	15	27	45	31	23	15	17	36	10	23	0.275789	0.428868	0.285607	0.611432	0.994653	0.694985	0.494415	0.280896	0.320609	0.71211	0.200565	0.484039	0.365307	0.767023	0.465571	0.330088	38.1041	10.6728	25.8833	12.5382	19.81	13.1248	0.56355	0.27426	0.38851	FALSE	27.9144	44.9189	31.0649	34.1691	9.57595
ENSG00000261018	LL09NC01-254D11.1	chr9	-	136476920	136498221	1990	0	0	0	0	0	0	0	0	0	0	0	0	0	0	0	0	0	0	0	0	0	0	0	0	0	0	0	0	0	0	0	0	0	0	NA	NA	NA	NA	0	0	0	0	0
ENSG00000196550	FAM72A	chr1	+	206136916	206155151	2398	2	10	1	9	7	6	34	20	25	8	4	1	0.0449845	0.233178	0.0217401	0.232708	0.176661	0.153585	0.834501	0.427631	0.538333	0.180684	0.091601	0.0240291	0.600155	0.187651	0.0987712	0.0999677	8.46758	4.26914	1.12536	1.79118	9.43333	0.874989	0.092349	0.88253	0.92331	FALSE	9.30479	6.98738	6.01255	7.59313	3.83038
ENSG00000196553	LINC00238	chr14	+	66953072	66965271	1142	0	0	0	0	0	0	0	0	0	0	0	0	0	0	0	0	0	0	0	0	0	0	0	0	0	0	0	0	0	0	0	0	0	0	NA	NA	NA	NA	0	0	0	0	0
ENSG00000196557	CACNA1H	chr16	+	1203241	1271771	8084	4	13	13	2	18	29	63	55	49	7	18	17	0.026688	0.0899196	0.0838355	0.0153399	0.134753	0.220201	0.458682	0.348839	0.312989	0.0468975	0.122274	0.121174	0.373503	0.123431	0.0967819	0.0668144	7.40913	19.2111	19.1311	3.58235	12.2633	11.3749	0.5231	0.36424	0.48673	FALSE	2.06773	17.9676	29.0607	6.64399	17.2367
ENSG00000197208	SLC22A4	chr5	+	131630136	131679899	2201	95	134	113	129	122	154	251	283	300	299	354	320	2.32801	3.40426	2.67651	3.63402	3.35453	4.29485	6.71198	6.59257	7.03819	7.35748	8.83228	8.37753	6.78091	3.76114	8.1891	2.80293	316.476	377.819	360.115	85.0809	126.407	98.8738	1.7212	2.6999e-18	2.1931e-17	TRUE	133.369	121.78	154.322	283.793	338.988
ENSG00000239462	CTD-2021J15.1	chr3	+	98621268	98737406	395	12	4	8	10	6	18	0	2	7	1	11	1	1.63857	0.56624	1.05585	1.56972	0.919277	2.7972	0	0.25961	0.915084	0.137114	1.52927	0.145878	0.391565	1.76206	0.604088	1.08689	1.05845	11.7401	1.12536	10.7471	3.77333	6.99992	-0.31918	0.61151	0.7148	FALSE	10.3387	5.98918	18.0377	0.949142	10.5335
ENSG00000151292	CSNK1G3	chr5	+	122847793	122952739	4462	485	444	434	213	227	216	414	435	387	199	195	175	5.86265	5.56405	5.07074	2.95984	3.07885	2.97147	5.46095	4.9986	4.47859	2.41547	2.39991	2.25993	4.97938	3.00339	2.35843	5.49915	210.631	208.121	196.938	434.36	418.84	379.745	-0.98586	2.0788e-10	1.0743e-09	TRUE	220.213	226.591	216.452	188.879	186.731
ENSG00000113141	IK	chr5	+	140026643	140042064	1964	1145	1034	1263	1453	1400	1320	2069	1999	2137	1161	1304	1252	31.4446	29.4386	33.5253	45.8714	43.1399	41.2553	62.0035	52.1867	56.1853	32.0161	36.4608	36.7324	56.7918	43.4222	35.0697	31.4695	1228.86	1391.74	1408.95	1025.45	975.407	1105.11	0.37313	2.8363e-05	9.1392e-05	TRUE	1502.21	1397.48	1322.76	1101.95	1248.7
ENSG00000239465	RP11-330L19.2	chr15	-	64923308	64924113	485	0	0	0	0	0	0	0	0	0	0	0	0	0	0	0	0	0	0	0	0	0	0	0	0	0	0	0	0	0	0	0	0	0	0	NA	NA	NA	NA	0	0	0	0	0
ENSG00000217686	NUS1P4	chr13	-	99262546	99263130	585	0	0	0	0	0	0	0	0	0	0	0	0	0	0	0	0	0	0	0	0	0	0	0	0	0	0	0	0	0	0	0	0	0	0	NA	NA	NA	NA	0	0	0	0	0
ENSG00000217684	RP11-65C6.1	chr6	+	141082666	141083399	734	0	0	0	0	0	0	0	0	0	0	0	0	0	0	0	0	0	0	0	0	0	0	0	0	0	0	0	0	0	0	0	0	0	0	NA	NA	NA	NA	0	0	0	0	0
ENSG00000217680	RP11-415D17.1	chr6	+	76174839	76175286	448	0	0	0	0	0	0	0	0	0	0	0	0	0	0	0	0	0	0	0	0	0	0	0	0	0	0	0	0	0	0	0	0	0	0	NA	NA	NA	NA	0	0	0	0	0
ENSG00000253638	CTC-369M3.1	chr8	-	134404454	134404933	480	0	0	0	0	0	0	0	0	0	0	0	0	0	0	0	0	0	0	0	0	0	0	0	0	0	0	0	0	0	0	0	0	0	0	NA	NA	NA	NA	0	0	0	0	0
ENSG00000211947	IGHV3-21	chr14	-	106691673	106692203	430	0	0	0	0	0	0	0	0	0	0	0	0	0	0	0	0	0	0	0	0	0	0	0	0	0	0	0	0	0	0	0	0	0	0	NA	NA	NA	NA	0	0	0	0	0
ENSG00000026652	AGPAT4	chr6	-	161551011	161695093	7865	97	86	148	96	110	120	296	279	260	85	71	81	0.665204	0.611417	0.981011	0.756816	0.846421	0.936548	2.21508	1.81884	1.707	0.585326	0.495735	0.593434	1.91364	0.846595	0.558165	0.752544	89.968	75.7772	91.1541	86.8721	81.1267	129.498	-0.20148	0.47993	0.59828	FALSE	99.2511	109.802	120.251	80.677	67.9892
ENSG00000205955	HSP90AA5P	chr3	+	183833140	183835686	2192	0	0	0	0	0	0	0	2	0	0	0	0	0	0	0	0	0	0	0	0.0467819	0	0	0	0	0.015594	0	0	0	0	0	0	0	0	0	NA	NA	NA	NA	0	0	0	0	0
ENSG00000100490	CDKL1	chr14	-	50796310	50883179	2982	18	33	37	22	7	14	28	29	8	8	13	7	0.325572	0.618791	0.646852	0.457439	0.142064	0.288183	0.552647	0.49863	0.138529	0.145298	0.239401	0.135262	0.396602	0.295895	0.17332	0.530405	8.46758	13.8747	7.87751	16.1206	31.13	32.3746	-1.0896	0.035577	0.069126	FALSE	22.745	6.98738	14.0293	7.59313	12.4487
ENSG00000205959	RP11-689P11.2	chr4	+	8483997	8514337	3204	0	0	0	0	0	0	0	0	0	0	0	0	0	0	0	0	0	0	0	0	0	0	0	0	0	0	0	0	0	0	0	0	0	0	NA	NA	NA	NA	0	0	0	0	0
ENSG00000185158	LRRC37B	chr17	+	30334891	30380523	3162	93	69	63	36	55	47	38	65	69	46	51	38	1.58636	1.22018	1.0387	0.705925	1.05267	0.912396	0.707325	1.054	1.1268	0.787905	0.885723	0.692481	0.962708	0.890331	0.788703	1.28175	48.6886	54.4315	42.7636	83.2897	65.09	55.1243	-0.44254	0.18624	0.28379	FALSE	37.2191	54.9009	47.0983	43.6605	48.8373
ENSG00000211681	IGLJ5	chr22	+	23256408	23256479	72	0	0	0	0	0	0	0	0	0	0	0	0	0	0	0	0	0	0	0	0	0	0	0	0	0	0	0	0	0	0	0	0	0	0	NA	NA	NA	NA	0	0	0	0	0
ENSG00000211682	IGLJ6	chr22	+	23260304	23260373	70	0	0	0	0	0	0	0	0	0	0	0	0	0	0	0	0	0	0	0	0	0	0	0	0	0	0	0	0	0	0	0	0	0	0	NA	NA	NA	NA	0	0	0	0	0
ENSG00000211683	AP000346.2	chr22	-	23974071	23981128	674	0	0	0	0	0	0	0	0	1	0	0	0	0	0	0	0	0	0	0	0	0.0766126	0	0	0	0.0255375	0	0	0	0	0	0	0	0	0	NA	NA	NA	NA	0	0	0	0	0
ENSG00000211684	IGLJ7	chr22	+	23263562	23263607	46	0	0	0	0	0	0	0	0	0	0	0	0	0	0	0	0	0	0	0	0	0	0	0	0	0	0	0	0	0	0	0	0	0	0	NA	NA	NA	NA	0	0	0	0	0
ENSG00000211685	IGLC7	chr22	+	23264766	23265085	320	0	0	0	0	0	0	0	0	0	0	0	0	0	0	0	0	0	0	0	0	0	0	0	0	0	0	0	0	0	0	0	0	0	0	NA	NA	NA	NA	0	0	0	0	0
ENSG00000211687	TRGJ2	chr7	-	38292981	38293030	50	0	0	0	0	0	0	0	0	0	0	0	0	0	0	0	0	0	0	0	0	0	0	0	0	0	0	0	0	0	0	0	0	0	0	NA	NA	NA	NA	0	0	0	0	0
ENSG00000211688	TRGJP2	chr7	-	38295938	38295997	60	0	0	0	0	0	0	0	0	0	0	0	0	0	0	0	0	0	0	0	0	0	0	0	0	0	0	0	0	0	0	0	0	0	0	NA	NA	NA	NA	0	0	0	0	0
ENSG00000211689	TRGC1	chr7	-	38297480	38305279	2730	0	0	0	0	0	0	0	0	0	0	0	0	0	0	0	0	0	0	0	0	0	0	0	0	0	0	0	0	0	0	0	0	0	0	NA	NA	NA	NA	0	0	0	0	0
ENSG00000185155	MIXL1	chr1	+	226411319	226414755	2005	0	0	0	0	0	0	0	0	0	0	0	0	0	0	0	0	0	0	0	0	0	0	0	0	0	0	0	0	0	0	0	0	0	0	NA	NA	NA	NA	0	0	0	0	0
ENSG00000185156	MFSD6L	chr17	-	8700436	8702667	2232	0	0	0	0	0	0	0	0	0	0	0	0	0	0	0	0	0	0	0	0	0	0	0	0	0	0	0	0	0	0	0	0	0	0	NA	NA	NA	NA	0	0	0	0	0
ENSG00000229567	RP4-717I23.2	chr1	-	93744518	93744686	169	0	0	0	0	0	0	0	0	0	0	0	0	0	0	0	0	0	0	0	0	0	0	0	0	0	0	0	0	0	0	0	0	0	0	NA	NA	NA	NA	0	0	0	0	0
ENSG00000229565	AC108056.1	chr4	+	118755556	118791103	576	0	0	0	0	0	0	0	0	0	0	0	0	0	0	0	0	0	0	0	0	0	0	0	0	0	0	0	0	0	0	0	0	0	0	NA	NA	NA	NA	0	0	0	0	0
ENSG00000229562	ZFYVE9P1	chrX	+	136742678	136744401	1724	0	0	0	0	0	0	0	0	0	0	0	0	0	0	0	0	0	0	0	0	0	0	0	0	0	0	0	0	0	0	0	0	0	0	NA	NA	NA	NA	0	0	0	0	0
ENSG00000229563	RP11-245M24.1	chrX	+	45364633	45489447	2214	7	4	0	17	11	30	0	0	0	7	8	4	0.170531	0.101023	0	0.47609	0.300682	0.831747	0	0	0	0.171237	0.198428	0.104104	0	0.536173	0.157923	0.0905178	7.40913	8.53828	4.50144	6.26912	3.77333	0	0.49798	0.42806	0.54941	FALSE	17.5757	10.9802	30.0628	6.64399	7.66076
ENSG00000229560	AC105761.1	chr2	-	82495551	82497051	1501	0	0	0	0	0	0	0	0	0	0	0	0	0	0	0	0	0	0	0	0	0	0	0	0	0	0	0	0	0	0	0	0	0	0	NA	NA	NA	NA	0	0	0	0	0
ENSG00000255043	NAV2-AS5	chr11	-	19524219	19528776	3307	0	0	0	0	0	0	0	0	0	0	0	0	0	0	0	0	0	0	0	0	0	0	0	0	0	0	0	0	0	0	0	0	0	0	NA	NA	NA	NA	0	0	0	0	0
ENSG00000255040	RP11-677N16.1	chr11	-	14695152	14696101	950	0	0	0	0	0	0	0	0	0	0	0	0	0	0	0	0	0	0	0	0	0	0	0	0	0	0	0	0	0	0	0	0	0	0	NA	NA	NA	NA	0	0	0	0	0
ENSG00000229568	AC010146.1	chr2	+	137302282	137303112	527	0	0	0	0	0	0	0	0	0	0	0	0	0	0	0	0	0	0	0	0	0	0	0	0	0	0	0	0	0	0	0	0	0	0	NA	NA	NA	NA	0	0	0	0	0
ENSG00000229569	RP11-481G8.2	chr10	-	80760241	80763560	2018	0	0	0	0	0	0	0	0	0	0	0	0	0	0	0	0	0	0	0	0	0	0	0	0	0	0	0	0	0	0	0	0	0	0	NA	NA	NA	NA	0	0	0	0	0
ENSG00000213260	YWHAZP5	chr10	+	107446080	107446809	730	0	0	0	0	0	0	0	0	0	0	0	0	0	0	0	0	0	0	0	0	0	0	0	0	0	0	0	0	0	0	0	0	0	0	NA	NA	NA	NA	0	0	0	0	0
ENSG00000106635	BCL7B	chr7	-	72950686	72972332	1975	1145	1031	1174	923	924	809	870	995	949	1264	1179	1165	31.2694	29.1897	30.9893	28.9769	28.3137	25.1437	25.9268	25.8312	24.8118	34.6623	32.7821	33.9895	25.5233	27.4781	33.8113	30.4828	1337.88	1258.33	1311.04	1025.45	972.577	1027.24	0.36733	6.165e-06	2.15e-05	TRUE	954.258	922.334	810.693	1199.72	1129
ENSG00000106636	YKT6	chr7	+	44240567	44253893	2696	5958	5569	6210	5238	5565	5375	3645	4302	4619	7301	7159	7106	119.196	115.503	120.083	120.466	124.922	122.379	79.5746	81.8161	88.4683	146.67	145.822	151.877	83.2864	122.589	148.123	118.261	7727.72	7640.69	7996.8	5335.92	5253.42	5433.68	0.54351	3.7005e-44	7.0685e-43	TRUE	5415.39	5554.97	5386.25	6929.68	6855.42
ENSG00000255041	RP11-430H10.4	chr11	-	45408766	45535352	606	0	0	0	0	0	0	0	0	0	0	0	0	0	0	0	0	0	0	0	0	0	0	0	0	0	0	0	0	0	0	0	0	0	0	NA	NA	NA	NA	0	0	0	0	0
ENSG00000213264	NIP7P2	chr3	+	132120097	132120640	544	0	0	0	0	0	0	0	0	0	0	0	0	0	0	0	0	0	0	0	0	0	0	0	0	0	0	0	0	0	0	0	0	0	0	NA	NA	NA	NA	0	0	0	0	0
ENSG00000106631	MYL7	chr7	-	44178463	44180931	791	0	0	0	3	4	0	0	0	0	0	0	0	0	0	0	0.23516	0.306038	0	0	0	0	0	0	0	0	0.180399	0	0	0	0	0	0	0	0	NA	NA	NA	NA	3.1016	3.99279	0	0	0
ENSG00000106633	GCK	chr7	-	44183872	44237769	2729	13	1	27	17	25	8	9	29	15	19	13	6	0.256934	0.0204896	0.515788	0.386245	0.554407	0.179943	0.194105	0.544857	0.283823	0.377075	0.261595	0.126687	0.340928	0.373532	0.255119	0.264404	20.1105	13.8747	6.75215	11.6426	0.943333	23.6247	0.10875	0.85627	0.90494	FALSE	17.5757	24.9549	8.01674	18.0337	12.4487
ENSG00000261108	RP11-586K12.5	chr16	-	32750948	32751487	226	0	0	0	0	0	0	0	0	0	0	0	0	0	0	0	0	0	0	0	0	0	0	0	0	0	0	0	0	0	0	0	0	0	0	NA	NA	NA	NA	0	0	0	0	0
ENSG00000213269	AC004386.4	chrX	-	73595960	73596720	761	0	0	0	0	0	0	0	0	0	0	0	0	0	0	0	0	0	0	0	0	0	0	0	0	0	0	0	0	0	0	0	0	0	0	NA	NA	NA	NA	0	0	0	0	0
ENSG00000106638	TBL2	chr7	-	72983990	72993121	2430	1121	1144	1204	988	1112	1044	1378	1577	1622	1567	1352	1379	24.8818	26.3243	25.8304	25.2098	27.6943	26.3719	33.3764	33.2747	34.4671	34.9253	30.5534	32.6997	33.7061	26.4253	32.7262	25.6788	1658.59	1442.97	1551.87	1003.95	1079.17	1053.49	0.56677	7.4613e-12	4.2582e-11	TRUE	1021.46	1110	1046.18	1487.31	1294.67
ENSG00000255047	HNRNPRP2	chr11	-	29690433	29691175	743	0	0	0	0	0	0	0	0	0	0	0	0	0	0	0	0	0	0	0	0	0	0	0	0	0	0	0	0	0	0	0	0	0	0	NA	NA	NA	NA	0	0	0	0	0
ENSG00000255045	RP11-677M14.2	chr11	-	124614530	124616233	445	0	0	0	0	0	0	0	1	0	0	0	0	0	0	0	0	0	0	0	0.11522	0	0	0	0	0.0384067	0	0	0	0	0	0	0	0	0	NA	NA	NA	NA	0	0	0	0	0
ENSG00000123584	MAGEA9B	chrX	-	148663309	148669116	1814	0	0	0	0	0	0	0	0	0	0	0	0	0	0	0	0	0	0	0	0	0	0	0	0	0	0	0	0	0	0	0	0	0	0	NA	NA	NA	NA	0	0	0	0	0
ENSG00000152670	DDX4	chr5	+	55033845	55112985	2884	0	0	0	0	0	0	0	1	0	0	0	0	0	0	0	0	0	0	0	0.0177784	0	0	0	0	0.00592614	0	0	0	0	0	0	0	0	0	NA	NA	NA	NA	0	0	0	0	0
ENSG00000152672	CLEC4F	chr2	-	71035775	71047732	2475	0	0	0	1	0	0	0	0	0	0	0	0	0	0	0	0.025052	0	0	0	0	0	0	0	0	0	0.00835067	0	0	0	0	0	0	0	0	NA	NA	NA	NA	1.03387	0	0	0	0
ENSG00000143643	TTC13	chr1	-	231041989	231114621	3253	255	242	244	292	241	284	320	345	410	209	227	179	4.22803	4.15977	3.91036	5.56566	4.48358	5.35897	5.78979	5.4378	6.50818	3.47969	3.83205	3.1707	5.91193	5.13607	3.49415	4.09938	221.215	242.274	201.439	228.375	228.287	213.497	-0.010439	0.95338	0.97055	FALSE	301.889	240.566	284.594	198.371	217.374
ENSG00000124588	NQO2	chr6	+	2988221	3019996	1515	468	640	569	354	316	321	547	663	722	391	306	301	16.6615	23.6214	19.5799	14.488	12.6231	13.0059	21.2506	22.4383	24.6085	13.9779	11.0917	11.4483	22.7658	13.3723	12.1726	19.9543	413.853	326.589	338.733	419.135	603.733	497.869	-0.486	0.0022205	0.0055589	TRUE	365.988	315.43	321.672	371.114	293.024
ENSG00000143641	GALNT2	chr1	+	230193536	230417870	4454	4263	3617	3970	2594	3091	2929	3064	3559	3639	2162	2076	2231	51.6234	45.4084	46.4677	36.1109	41.9992	40.3661	40.4889	40.97	42.1883	26.2896	25.5957	28.8626	41.2157	39.492	26.9159	47.8332	2288.36	2215.68	2510.68	3817.89	3412.04	3473.71	-0.60839	4.894e-21	4.47e-20	TRUE	2681.85	3085.43	2935.13	2052.04	1987.97
ENSG00000124587	PEX6	chr6	-	42931608	42946958	3478	1169	1058	1197	1643	1764	1617	789	1136	844	1804	1931	1699	18.1287	17.0096	17.9422	29.2904	30.6946	28.5383	13.3519	16.747	12.5306	28.0921	30.4889	28.1481	14.2099	29.5078	28.9097	17.6935	1909.44	2060.93	1911.98	1046.94	998.047	1047.36	0.92431	1.3466e-35	2.0263e-34	TRUE	1698.64	1760.82	1620.38	1712.25	1849.12
ENSG00000167332	OR51E2	chr11	-	4701401	4719084	2781	7	0	2	0	0	0	0	0	0	0	0	0	0.135762	0	0.0374921	0	0	0	0	0	0	0	0	0	0	0	0	0.0577514	0	0	0	6.26912	0	1.74998	-0.56215	0.23286	NA	NA	0	0	0	0	0
ENSG00000167333	TRIM68	chr11	-	4619902	4629489	3352	192	226	195	119	152	165	270	288	368	141	135	112	3.08943	3.77001	3.03279	2.20121	2.7443	3.02153	4.74086	4.40531	5.66896	2.27821	2.21167	1.92531	4.93838	2.65568	2.13839	3.29741	149.241	144.083	126.04	171.953	213.193	170.623	-0.39305	0.0645	0.11615	FALSE	123.03	151.726	165.345	133.829	129.275
ENSG00000009830	POMT2	chr14	-	77741299	77787227	5647	673	576	650	912	921	1018	923	1028	1100	1047	991	1200	6.42805	5.70351	6.00076	10.0137	9.87039	11.0657	9.62013	9.33391	10.0585	10.0417	9.63708	12.2447	9.67086	10.3166	10.6412	6.04411	1108.19	1057.68	1350.43	602.731	543.36	568.743	1.0273	1.419e-20	1.2752e-19	TRUE	942.885	919.34	1020.13	993.751	948.976
ENSG00000220161	RP1-37N7.3	chr17	+	18314473	18317694	1871	0	0	0	2	0	0	0	1	0	0	0	0	0	0	0	0.0662787	0	0	0	0.027404	0	0	0	0	0.00913468	0.0220929	0	0	0	0	0	0	0	0	NA	NA	NA	NA	2.06773	0	0	0	0
ENSG00000258056	RP11-644F5.11	chr12	+	56122888	56124467	1274	66	55	55	31	23	62	57	58	48	47	49	48	2.79419	2.41396	2.25063	1.50873	1.09257	2.98724	2.63331	2.33425	1.9455	1.99805	2.11211	2.17099	2.30435	1.86285	2.09372	2.48626	49.747	52.297	54.0172	59.1088	51.8833	48.1244	-0.025941	0.93863	0.96097	FALSE	32.0498	22.9585	62.1297	44.6097	46.9221
ENSG00000178927	C17orf62	chr17	-	80400465	80408705	4327	1279	1122	1247	815	779	863	1374	1525	1757	1684	1513	1374	15.9428	14.4992	15.0242	11.6785	10.8954	12.2425	18.6895	18.0705	20.9674	21.0782	19.2018	18.2972	19.2425	11.6055	19.5257	15.1554	1782.42	1614.8	1546.24	1145.46	1058.42	1091.11	0.58288	1.1097e-12	6.6483e-12	TRUE	842.6	777.596	864.806	1598.35	1448.84
ENSG00000178921	PFAS	chr17	+	8150936	8173809	5371	401	411	382	240	348	302	775	804	822	482	357	356	4.0269	4.27882	3.70783	2.7706	3.92118	3.45143	8.49266	7.67519	7.90272	4.86037	3.65008	3.81927	8.02352	3.38107	4.10991	4.00452	510.172	381.021	400.628	359.131	387.71	334.246	0.25386	0.094896	0.16155	FALSE	248.128	347.373	302.632	457.486	341.861
ENSG00000178922	HYI	chr1	-	43916824	43919660	2173	635	624	583	399	321	370	808	967	913	914	696	860	15.7614	16.0569	13.9868	11.385	8.94	10.4518	21.8851	22.8168	21.6956	22.7806	17.5889	22.8047	22.1325	10.2589	21.0581	15.2684	967.421	742.83	967.809	568.699	588.64	510.119	0.67709	3.5246e-08	1.5315e-07	TRUE	412.512	320.421	370.774	867.516	666.486
ENSG00000178928	TPRX1	chr19	-	48304500	48322308	2059	0	0	0	0	0	0	0	0	0	0	0	0	0	0	0	0	0	0	0	0	0	0	0	0	0	0	0	0	0	0	0	0	0	0	NA	NA	NA	NA	0	0	0	0	0
ENSG00000266341	RP5-890E16.4	chr17	-	46137745	46138031	192	0	0	0	0	0	0	0	0	0	0	0	0	0	0	0	0	0	0	0	0	0	0	0	0	0	0	0	0	0	0	0	0	0	0	NA	NA	NA	NA	0	0	0	0	0
ENSG00000266340	RP11-848P1.4	chr17	-	29305628	29307268	668	0	0	0	0	0	0	0	0	0	0	0	0	0	0	0	0	0	0	0	0	0	0	0	0	0	0	0	0	0	0	0	0	0	0	NA	NA	NA	NA	0	0	0	0	0
ENSG00000168310	IRF2	chr4	-	185308867	185395734	2303	300	270	270	337	342	295	250	358	210	306	308	323	7.02602	6.55552	6.11196	9.07306	8.9872	7.86277	6.38915	7.97035	4.70853	7.19623	7.34423	8.08155	6.35601	8.64101	7.54067	6.5645	323.885	328.724	363.491	268.676	254.7	236.247	0.41289	0.0083391	0.018783	TRUE	348.413	341.384	295.617	290.437	294.939
ENSG00000258057	BCDIN3D-AS1	chr12	+	50222325	50234926	3078	5	0	4	7	3	0	0	0	2	0	0	0	0.087616	0	0.0677489	0.141009	0.0589855	0	0	0	0.0335522	0	0	0	0.0111841	0.0666649	0	0.0517883	0	0	0	4.47794	0	3.49996	-0.56855	0.22949	NA	NA	7.23706	2.99459	0	0	0
ENSG00000168314	MOBP	chr3	+	39508689	39570970	5675	0	0	0	0	0	0	0	0	0	0	0	0	0	0	0	0	0	0	0	0	0	0	0	0	0	0	0	0	0	0	0	0	0	0	NA	NA	NA	NA	0	0	0	0	0
ENSG00000262456	RP1-59D14.1	chr17	+	2288141	2289958	1065	0	0	0	0	0	0	0	0	0	0	0	0	0	0	0	0	0	0	0	0	0	0	0	0	0	0	0	0	0	0	0	0	0	0	NA	NA	NA	NA	0	0	0	0	0
ENSG00000262454	RP11-65J21.3	chr16	+	14396145	14420210	651	31	21	22	16	22	13	23	21	29	10	8	4	2.5684	1.80375	1.76178	1.5239	2.04519	1.22577	2.07943	1.65397	2.30026	0.831949	0.674837	0.35405	2.01122	1.59829	0.620279	2.04464	10.5845	8.53828	4.50144	27.7632	19.81	19.2498	-1.1257	0.037211	0.071825	FALSE	16.5418	21.9603	13.0272	9.49142	7.66076
ENSG00000241073	RP4-714D9.2	chr1	-	100523546	100550027	384	0	0	0	0	0	0	0	0	0	0	0	0	0	0	0	0	0	0	0	0	0	0	0	0	0	0	0	0	0	0	0	0	0	0	NA	NA	NA	NA	0	0	0	0	0
ENSG00000268416	CTD-2626G11.2	chr19	-	20929729	20938056	8328	0	0	0	0	0	0	0	0	0	0	0	0	0	0	0	0	0	0	0	0	0	0	0	0	0	0	0	0	0	0	0	0	0	0	NA	NA	NA	NA	0	0	0	0	0
ENSG00000114268	PFKFB4	chr3	-	48555117	48599448	3586	191	209	239	1370	1425	1320	255	255	249	700	576	677	2.8728	3.25892	3.47455	23.688	24.049	22.5949	4.1853	3.64601	3.58549	10.5722	8.82068	10.8784	3.8056	23.444	10.0904	3.20209	740.913	614.756	761.868	171.057	197.157	209.122	1.8493	2.8946e-37	4.5436e-36	TRUE	1416.4	1422.43	1322.76	664.399	551.574
ENSG00000268413	AC003043.1	chr17	+	42335297	42355825	57	0	0	0	0	0	0	0	0	0	0	0	0	0	0	0	0	0	0	0	0	0	0	0	0	0	0	0	0	0	0	0	0	0	0	NA	NA	NA	NA	0	0	0	0	0
ENSG00000268412	AC013449.1	chr2	-	26251074	26251481	408	1	0	0	1	0	0	0	0	1	0	0	0	0.132197	0	0	0.15197	0	0	0	0	0.126561	0	0	0	0.042187	0.0506567	0	0.0440657	0	0	0	0.895588	0	0	-0.060772	0.86359	NA	NA	1.03387	0	0	0	0
ENSG00000040487	PQLC2	chr1	+	19638820	19655794	2153	433	413	584	480	606	541	604	700	747	1360	1424	1192	10.8474	10.7261	14.141	13.8234	17.0342	15.4241	16.5116	16.6703	17.9158	34.2115	36.3208	31.902	17.0326	15.4272	34.1448	11.9048	1439.49	1519.81	1341.43	387.79	389.597	510.994	1.7239	5.9762e-52	1.3477e-50	TRUE	496.255	604.908	542.132	1290.83	1363.61
ENSG00000204709	C6orf100	chr6	+	28911654	28912314	466	0	0	0	0	0	0	0	0	0	0	0	0	0	0	0	0	0	0	0	0	0	0	0	0	0	0	0	0	0	0	0	0	0	0	NA	NA	NA	NA	0	0	0	0	0
ENSG00000204703	OR2B3	chr6	-	29053985	29055090	1106	0	0	0	0	0	0	0	0	0	0	0	0	0	0	0	0	0	0	0	0	0	0	0	0	0	0	0	0	0	0	0	0	0	0	NA	NA	NA	NA	0	0	0	0	0
ENSG00000204702	OR2J1	chr6	+	29068386	29069658	1273	0	0	0	0	0	0	0	0	0	0	0	0	0	0	0	0	0	0	0	0	0	0	0	0	0	0	0	0	0	0	0	0	0	0	NA	NA	NA	NA	0	0	0	0	0
ENSG00000204701	OR2J3	chr6	+	29079668	29080603	936	0	0	0	0	0	0	0	0	0	0	0	0	0	0	0	0	0	0	0	0	0	0	0	0	0	0	0	0	0	0	0	0	0	0	NA	NA	NA	NA	0	0	0	0	0
ENSG00000204700	OR2J2	chr6	+	29141311	29142351	1041	0	0	0	0	0	0	0	0	0	0	0	0	0	0	0	0	0	0	0	0	0	0	0	0	0	0	0	0	0	0	0	0	0	0	NA	NA	NA	NA	0	0	0	0	0
ENSG00000204706	RP11-195E11.2	chr9	-	72700732	72790804	2097	10	7	21	2	1	1	3	2	9	5	0	1	0.257207	0.186654	0.522074	0.0591357	0.0288598	0.0292718	0.0842015	0.0489013	0.221617	0.129137	0	0.0274781	0.11824	0.0390891	0.0522049	0.321978	5.29224	0	1.12536	8.95588	6.60333	18.3748	-1.221	0.051626	0.095813	FALSE	2.06773	0.998197	1.00209	4.74571	0
ENSG00000204705	UBTFL5	chr2	-	96111911	96122840	8312	0	0	0	0	0	0	0	0	0	0	0	0	0	0	0	0	0	0	0	0	0	0	0	0	0	0	0	0	0	0	0	0	0	0	NA	NA	NA	NA	0	0	0	0	0
ENSG00000204704	OR2W1	chr6	-	29011990	29013017	1028	0	0	0	0	0	0	0	0	0	0	0	0	0	0	0	0	0	0	0	0	0	0	0	0	0	0	0	0	0	0	0	0	0	0	NA	NA	NA	NA	0	0	0	0	0
ENSG00000153107	ANAPC1	chr2	-	112523848	112642267	8259	392	502	399	346	333	318	676	751	725	389	337	243	2.56	3.39871	2.51858	2.59757	2.44011	2.36345	4.81744	4.66231	4.53284	2.55094	2.24074	1.69537	4.67086	2.46704	2.16235	2.82576	411.736	359.675	273.462	351.071	473.553	349.121	-0.16296	0.35753	0.47974	FALSE	357.717	332.4	318.665	369.216	322.709
ENSG00000228778	RP11-129J12.1	chr10	+	101286838	101288018	392	0	0	0	0	0	0	0	0	0	0	0	0	0	0	0	0	0	0	0	0	0	0	0	0	0	0	0	0	0	0	0	0	0	0	NA	NA	NA	NA	0	0	0	0	0
ENSG00000228779	Z69666.2	chr16	+	175736	177218	801	0	0	0	2	3	0	0	2	0	0	0	0	0	0	0	0.154816	0.226663	0	0	0.128022	0	0	0	0	0.0426741	0.12716	0	0	0	0	0	0	0	0	NA	NA	NA	NA	2.06773	2.99459	0	0	0
ENSG00000228775	RP5-894A10.5	chr7	-	141404138	141438146	2262	0	5	12	1	4	0	18	7	13	3	0	1	0	0.123599	0.276567	0.027411	0.107019	0	0.468357	0.15867	0.296764	0.0718301	0	0.0254738	0.30793	0.0448099	0.0324346	0.133389	3.17534	0	1.12536	0	4.71667	10.4999	-0.59142	0.32113	0.44067	FALSE	1.03387	3.99279	0	2.84743	0
ENSG00000228776	RP11-319C21.1	chr1	+	42606306	42607062	454	0	0	0	0	0	0	5	0	0	0	0	0	0	0	0	0	0	0	0.648203	0	0	0	0	0	0.216068	0	0	0	0	0	0	0	0	0	NA	NA	NA	NA	0	0	0	0	0
ENSG00000228777	RP11-282C5.1	chr6	-	115954706	115955355	283	0	0	0	0	0	0	0	0	0	0	0	0	0	0	0	0	0	0	0	0	0	0	0	0	0	0	0	0	0	0	0	0	0	0	NA	NA	NA	NA	0	0	0	0	0
ENSG00000228770	AC007327.6	chr7	-	36268230	36268493	264	0	0	0	0	0	0	0	0	0	0	0	0	0	0	0	0	0	0	0	0	0	0	0	0	0	0	0	0	0	0	0	0	0	0	NA	NA	NA	NA	0	0	0	0	0
ENSG00000228771	RP11-552J9.1	chrX	+	52613039	52615362	306	0	0	0	0	0	0	0	0	0	0	0	0	0	0	0	0	0	0	0	0	0	0	0	0	0	0	0	0	0	0	0	0	0	0	NA	NA	NA	NA	0	0	0	0	0
ENSG00000228772	RP1-309H15.2	chr6	-	22589366	22594062	743	0	0	0	0	0	0	0	0	0	0	0	0	0	0	0	0	0	0	0	0	0	0	0	0	0	0	0	0	0	0	0	0	0	0	NA	NA	NA	NA	0	0	0	0	0
ENSG00000242134	RPL5P13	chr4	-	143208070	143208778	709	0	0	0	0	0	0	0	0	0	0	0	0	0	0	0	0	0	0	0	0	0	0	0	0	0	0	0	0	0	0	0	0	0	0	NA	NA	NA	NA	0	0	0	0	0
ENSG00000226646	RP11-382K22.1	chr10	+	35986228	35986965	738	0	0	0	0	0	0	0	0	0	0	0	0	0	0	0	0	0	0	0	0	0	0	0	0	0	0	0	0	0	0	0	0	0	0	NA	NA	NA	NA	0	0	0	0	0
ENSG00000226647	RP11-336A10.2	chr10	-	5754137	5786030	945	0	0	0	0	0	0	0	0	0	0	0	0	0	0	0	0	0	0	0	0	0	0	0	0	0	0	0	0	0	0	0	0	0	0	NA	NA	NA	NA	0	0	0	0	0
ENSG00000226644	RP11-128M1.1	chr20	+	2187863	2193797	536	0	0	0	0	0	0	0	0	0	0	0	0	0	0	0	0	0	0	0	0	0	0	0	0	0	0	0	0	0	0	0	0	0	0	NA	NA	NA	NA	0	0	0	0	0
ENSG00000226645	AP006216.10	chr11	+	116644105	116644921	419	0	0	3	0	5	5	1	0	6	5	0	0	0	0	0.373266	0	0.722185	0.732493	0.14047	0	0.73943	0.646299	0	0	0.2933	0.484893	0.215433	0.124422	5.29224	0	0	0	0	2.62497	0.15787	0.73188	NA	NA	0	4.99099	5.01046	4.74571	0
ENSG00000226642	ACTG1P12	chr3	+	12111695	12112860	1166	0	0	0	0	0	0	0	0	0	0	0	0	0	0	0	0	0	0	0	0	0	0	0	0	0	0	0	0	0	0	0	0	0	0	NA	NA	NA	NA	0	0	0	0	0
ENSG00000226643	RP11-358H9.1	chr1	-	222626082	222628047	316	0	2	4	0	0	0	0	0	0	0	0	0	0	0.3539	0.659909	0	0	0	0	0	0	0	0	0	0	0	0	0.337936	0	0	0	0	1.88667	3.49996	-0.40431	0.33376	NA	NA	0	0	0	0	0
ENSG00000226640	RP11-21J7.1	chr1	+	193648024	193696313	549	0	0	0	0	0	0	0	0	0	0	0	0	0	0	0	0	0	0	0	0	0	0	0	0	0	0	0	0	0	0	0	0	0	0	NA	NA	NA	NA	0	0	0	0	0
ENSG00000226641	RP13-13A3.1	chrX	-	41181854	41182364	511	0	0	0	0	0	0	0	0	0	0	0	0	0	0	0	0	0	0	0	0	0	0	0	0	0	0	0	0	0	0	0	0	0	0	NA	NA	NA	NA	0	0	0	0	0
ENSG00000198721	ECI2	chr6	-	4115923	4135831	3870	203	234	233	396	410	301	287	301	333	157	196	309	2.82922	3.38098	3.13874	6.34457	6.41158	4.77422	4.36484	3.9879	4.44317	2.19718	2.78122	4.6008	4.2653	5.84346	3.19307	3.11631	166.176	209.188	347.736	181.804	220.74	203.873	0.24354	0.30233	0.4199	FALSE	409.411	409.261	301.63	149.015	187.689
ENSG00000256692	AC139099.1	chr17	-	81165854	81165944	90	0	0	0	0	0	0	0	0	0	0	0	0	0	0	0	0	0	0	0	0	0	0	0	0	0	0	0	0	0	0	0	0	0	0	NA	NA	NA	NA	0	0	0	0	0
ENSG00000167004	PDIA3	chr15	+	44038590	44065477	3727	7210	6823	7295	6016	5560	5205	5545	6227	6424	6946	6981	6507	104.342	102.365	102.042	100.084	90.2834	85.7252	87.5667	85.6659	89.0033	100.938	102.86	100.602	87.412	92.031	101.467	102.916	7351.97	7450.71	7322.71	6457.19	6436.36	6383.05	0.19873	3.5768e-08	1.5534e-07	TRUE	6219.73	5549.98	5215.89	6592.74	6684.97
ENSG00000226648	RP1-1J6.2	chr20	-	39726969	39766643	1462	0	0	0	4	2	0	0	0	0	0	0	0	0	0	0	0.169641	0.0827895	0	0	0	0	0	0	0	0	0.0841435	0	0	0	0	0	0	0	0	NA	NA	NA	NA	4.13546	1.99639	0	0	0
ENSG00000226649	AC019118.4	chr2	+	3160527	3161568	435	0	0	0	0	0	0	0	0	0	0	0	0	0	0	0	0	0	0	0	0	0	0	0	0	0	0	0	0	0	0	0	0	0	0	NA	NA	NA	NA	0	0	0	0	0
ENSG00000158022	TRIM63	chr1	-	26377795	26394927	1770	0	0	0	0	0	0	0	0	0	3	2	0	0	0	0	0	0	0	0	0	0	0.0917964	0.0620507	0	0	0	0.0512824	0	3.17534	2.13457	0	0	0	0	0.41289	0.3225	NA	NA	0	0	0	2.84743	1.91519
ENSG00000158023	WDR66	chr12	+	122355768	122441833	4675	478	405	475	375	332	364	205	169	191	294	208	200	5.51478	4.84408	5.29692	4.97356	4.29783	4.77933	2.58089	1.8535	2.10966	3.40599	2.44327	2.4651	2.18135	4.68357	2.77145	5.21859	311.183	221.995	225.072	428.091	382.05	415.62	-0.67993	4.7794e-05	0.00015018	TRUE	387.699	331.402	364.762	279.048	199.18
ENSG00000183242	WT1-AS	chr11	+	32457064	32480315	3828	0	0	0	0	0	0	0	0	0	0	0	0	0	0	0	0	0	0	0	0	0	0	0	0	0	0	0	0	0	0	0	0	0	0	NA	NA	NA	NA	0	0	0	0	0
ENSG00000198723	C19orf45	chr19	+	7557862	7573336	1679	0	0	0	0	0	0	0	0	0	0	0	0	0	0	0	0	0	0	0	0	0	0	0	0	0	0	0	0	0	0	0	0	0	0	NA	NA	NA	NA	0	0	0	0	0
ENSG00000167800	TBX10	chr11	-	67398774	67407031	1548	0	0	0	0	0	0	0	0	0	0	0	0	0	0	0	0	0	0	0	0	0	0	0	0	0	0	0	0	0	0	0	0	0	0	NA	NA	NA	NA	0	0	0	0	0
ENSG00000227412	STK33P1	chr9	+	88107494	88109009	1218	0	0	0	0	0	0	0	0	0	0	0	0	0	0	0	0	0	0	0	0	0	0	0	0	0	0	0	0	0	0	0	0	0	0	NA	NA	NA	NA	0	0	0	0	0
ENSG00000183248	FLJ22184	chr19	-	7933605	7939326	4518	13	4	10	7	5	1	2	0	6	5	3	4	0.155195	0.0495053	0.115389	0.096066	0.0669755	0.0135863	0.0260544	0	0.0685748	0.0599379	0.036464	0.0510152	0.0315431	0.058876	0.049139	0.106697	5.29224	3.20185	4.50144	11.6426	3.77333	8.74989	-0.51491	0.40706	0.52869	FALSE	7.23706	4.99099	1.00209	4.74571	2.87278
ENSG00000183249	NF1P3	chr21	+	15373248	15377600	450	0	0	0	0	0	0	0	0	0	0	0	0	0	0	0	0	0	0	0	0	0	0	0	0	0	0	0	0	0	0	0	0	0	0	NA	NA	NA	NA	0	0	0	0	0
ENSG00000127774	EMC6	chr17	+	3572109	3572962	762	4	0	5	16	5	4	5	1	5	8	3	9	0.283131	0	0.342079	1.30192	0.397107	0.32222	0.3862	0.0672874	0.338825	0.568608	0.2162	0.680571	0.264104	0.673748	0.48846	0.208403	8.46758	3.20185	10.1282	3.58235	0	4.37495	0.68621	0.27465	0.38901	FALSE	16.5418	4.99099	4.00837	7.59313	2.87278
ENSG00000239926	PRDX3P4	chr3	+	64160077	64160823	747	0	0	0	0	0	0	2	0	0	0	0	0	0	0	0	0	0	0	0.157582	0	0	0	0	0	0.0525273	0	0	0	0	0	0	0	0	0	NA	NA	NA	NA	0	0	0	0	0
ENSG00000239924	RPL29P22	chr11	-	62883352	62883810	459	0	0	0	0	0	0	0	0	0	0	0	0	0	0	0	0	0	0	0	0	0	0	0	0	0	0	0	0	0	0	0	0	0	0	NA	NA	NA	NA	0	0	0	0	0
ENSG00000239922	RP11-71N10.1	chr3	+	147657791	147724542	2569	0	0	0	0	0	0	0	0	0	0	0	0	0	0	0	0	0	0	0	0	0	0	0	0	0	0	0	0	0	0	0	0	0	0	NA	NA	NA	NA	0	0	0	0	0
ENSG00000239921	RP11-59J16.1	chr3	-	127199533	127255655	3039	0	0	0	0	0	0	0	0	0	0	0	0	0	0	0	0	0	0	0	0	0	0	0	0	0	0	0	0	0	0	0	0	0	0	NA	NA	NA	NA	0	0	0	0	0
ENSG00000239920	AC015691.13	chr11	-	5593552	5646126	535	0	0	0	0	0	0	0	0	0	0	0	0	0	0	0	0	0	0	0	0	0	0	0	0	0	0	0	0	0	0	0	0	0	0	NA	NA	NA	NA	0	0	0	0	0
ENSG00000233924	AL160471.6	chr14	-	55471531	55472405	875	2	0	0	0	0	0	0	0	0	0	0	0	0.123283	0	0	0	0	0	0	0	0	0	0	0	0	0	0	0.0410944	0	0	0	1.79118	0	0	-0.14414	0.68363	NA	NA	0	0	0	0	0
ENSG00000233927	RPS28	chr19	+	8386042	8388224	1523	7035	7536	7314	9510	9482	9954	4636	5706	5483	8780	8426	7890	249.141	276.68	250.361	387.167	376.784	401.185	179.16	192.097	185.899	312.228	303.816	298.513	185.719	388.379	304.853	258.728	9293.17	8992.94	8879.08	6300.46	7108.96	6399.67	0.45523	5.8809e-23	5.7851e-22	TRUE	9832.06	9464.91	9974.83	8333.46	8068.69
ENSG00000233926	RP11-154D17.1	chr9	+	84304628	84391815	1449	12	0	2	5	5	0	2	5	1	0	0	0	0.446678	0	0.0719569	0.213954	0.208831	0	0.0812379	0.176925	0.0356362	0	0	0	0.0979331	0.140928	0	0.172878	0	0	0	10.7471	0	1.74998	-0.78944	0.13209	0.21359	FALSE	5.16933	4.99099	0	0	0
ENSG00000233921	RPS15AP40	chrX	-	36392908	36393298	391	0	0	0	0	0	0	0	0	0	0	0	0	0	0	0	0	0	0	0	0	0	0	0	0	0	0	0	0	0	0	0	0	0	0	NA	NA	NA	NA	0	0	0	0	0
ENSG00000233920	RP5-1061H20.5	chr1	-	229359208	229363309	792	0	0	0	0	0	0	0	0	0	0	0	0	0	0	0	0	0	0	0	0	0	0	0	0	0	0	0	0	0	0	0	0	0	0	NA	NA	NA	NA	0	0	0	0	0
ENSG00000233922	AL133493.2	chr21	+	47013568	47017005	821	0	0	0	0	0	2	1	0	0	0	0	0	0	0	0	0	0	0.149532	0.0716892	0	0	0	0	0	0.0238964	0.049844	0	0	0	0	0	0	0	0	NA	NA	NA	NA	0	0	2.00418	0	0
ENSG00000173838	2019-03-10	chr17	-	60778675	60885705	3338	2	5	7	0	8	1	0	4	4	0	3	0	0.0323166	0.083757	0.109326	0	0.145043	0.0183891	0	0.0614415	0.0618776	0	0.0493542	0	0.0411064	0.0544773	0.0164514	0.0751331	0	3.20185	0	1.79118	4.71667	6.12493	-0.6069	0.3037	0.42156	FALSE	0	7.98558	1.00209	0	2.87278
ENSG00000122728	TAF1L	chr9	-	32629452	32635667	6216	0	0	0	0	0	0	0	0	0	0	0	0	0	0	0	0	0	0	0	0	0	0	0	0	0	0	0	0	0	0	0	0	0	0	NA	NA	NA	NA	0	0	0	0	0
ENSG00000122729	ACO1	chr9	+	32384618	32450834	3601	4821	4554	4919	5106	5321	5125	3325	3921	3792	6006	5839	5536	72.2097	70.7143	71.2139	87.9176	89.4257	87.3611	54.3458	55.8293	54.3757	90.3317	89.0441	88.5847	54.8503	88.2348	89.3202	71.3793	6357.03	6231.88	6229.99	4317.63	4295.94	4304.07	0.54231	1.7918e-41	3.1561e-40	TRUE	5278.92	5311.41	5135.72	5700.54	5591.39
ENSG00000227418	PCGEM1	chr2	+	193614571	193641625	1590	0	0	0	0	0	0	0	0	0	0	0	0	0	0	0	0	0	0	0	0	0	0	0	0	0	0	0	0	0	0	0	0	0	0	NA	NA	NA	NA	0	0	0	0	0
ENSG00000245311	RP11-165P7.1	chr12	-	27542722	27599558	804	5	0	0	0	2	0	0	0	0	0	0	0	0.335425	0	0	0	0.150545	0	0	0	0	0	0	0	0	0.0501817	0	0.111808	0	0	0	4.47794	0	0	-0.28444	0.43303	NA	NA	0	1.99639	0	0	0
ENSG00000245317	CTC-241N9.1	chr5	+	179286013	179288283	1454	2	0	7	7	0	5	1	7	8	0	7	9	0.0741903	0	0.250983	0.298505	0	0.211083	0.0404793	0.246844	0.284109	0	0.264377	0.356668	0.190477	0.169863	0.207015	0.108391	0	7.47099	10.1282	1.79118	0	6.12493	0.43629	0.47602	0.595	FALSE	7.23706	0	5.01046	0	6.70316
ENSG00000165406	2019-03-08	chr10	-	45950035	46090354	5021	370	456	359	193	210	203	420	473	499	310	237	252	3.9746	5.07823	3.72748	2.38334	2.53117	2.48172	4.9233	4.83014	5.13181	3.34387	2.59208	2.89199	4.96175	2.46541	2.94264	4.2601	328.119	252.946	283.59	331.368	430.16	314.121	-0.30808	0.073835	0.13066	FALSE	199.536	209.621	203.425	294.234	226.95
ENSG00000165409	TSHR	chr14	+	81421333	81612646	4566	3	0	0	0	0	0	0	0	2	1	0	0	0.0354378	0	0	0	0	0	0	0	0.022618	0.0118616	0	0	0.00753933	0	0.00395385	0.0118126	1.05845	0	0	2.68676	0	0	-0.11886	0.74604	NA	NA	0	0	0	0.949142	0
ENSG00000257998	RP11-361A23.3	chr12	-	75121818	75122631	814	0	0	0	0	0	0	0	0	0	0	0	0	0	0	0	0	0	0	0	0	0	0	0	0	0	0	0	0	0	0	0	0	0	0	NA	NA	NA	NA	0	0	0	0	0
ENSG00000257999	RP11-61E11.2	chr12	-	105496250	105500957	641	0	0	0	0	0	0	0	1	0	1	0	0	0	0	0	0	0	0	0	0.079989	0	0.0844928	0	0	0.026663	0	0.0281643	0	1.05845	0	0	0	0	0	0.10597	0.76448	NA	NA	0	0	0	0.949142	0
ENSG00000241258	CRCP	chr7	+	65579591	65619555	3139	1104	1127	1150	946	856	979	536	674	748	834	796	789	18.9697	20.0757	19.0993	18.6861	16.5035	19.1443	10.0501	11.0092	12.3047	14.3897	13.9255	14.4834	11.1213	18.1113	14.2662	19.3815	882.745	849.559	887.908	988.729	1063.14	1006.24	-0.22171	0.01282	0.027677	TRUE	978.036	854.457	981.048	791.584	762.245
ENSG00000257990	NF1P4	chr14	-	19485970	19495426	2974	0	0	0	0	0	0	0	0	0	0	0	0	0	0	0	0	0	0	0	0	0	0	0	0	0	0	0	0	0	0	0	0	0	0	NA	NA	NA	NA	0	0	0	0	0
ENSG00000257991	RP11-2H8.3	chr12	-	72228814	72229176	363	0	0	0	0	0	0	0	0	0	0	0	0	0	0	0	0	0	0	0	0	0	0	0	0	0	0	0	0	0	0	0	0	0	0	NA	NA	NA	NA	0	0	0	0	0
ENSG00000257997	RP11-100F15.2	chr12	+	114518186	114551294	382	0	0	0	0	0	0	0	0	0	0	0	0	0	0	0	0	0	0	0	0	0	0	0	0	0	0	0	0	0	0	0	0	0	0	NA	NA	NA	NA	0	0	0	0	0
ENSG00000257994	RP11-626I20.2	chr12	-	103899189	103899952	395	0	0	0	0	0	0	0	0	0	0	0	0	0	0	0	0	0	0	0	0	0	0	0	0	0	0	0	0	0	0	0	0	0	0	NA	NA	NA	NA	0	0	0	0	0
ENSG00000257995	RP11-632B21.1	chr12	-	91011536	91016599	310	0	0	0	0	0	0	0	0	0	0	0	0	0	0	0	0	0	0	0	0	0	0	0	0	0	0	0	0	0	0	0	0	0	0	NA	NA	NA	NA	0	0	0	0	0
ENSG00000241257	RP11-397K18.1	chr3	-	109082894	109083081	188	0	0	0	0	0	0	0	0	0	0	0	0	0	0	0	0	0	0	0	0	0	0	0	0	0	0	0	0	0	0	0	0	0	0	NA	NA	NA	NA	0	0	0	0	0
ENSG00000255843	AP000593.7	chr11	+	72013183	72014009	578	0	0	0	0	0	0	0	5	1	0	0	0	0	0	0	0	0	0	0	0.443538	0.0893371	0	0	0	0.177625	0	0	0	0	0	0	0	0	0	NA	NA	NA	NA	0	0	0	0	0
ENSG00000255840	AC022555.1	chr8	-	61334378	61334454	75	0	0	0	0	0	0	0	0	0	0	0	0	0	0	0	0	0	0	0	0	0	0	0	0	0	0	0	0	0	0	0	0	0	0	NA	NA	NA	NA	0	0	0	0	0
ENSG00000255847	RP11-167N4.2	chr11	-	73674702	73681332	1412	0	0	0	0	0	0	0	0	0	0	0	0	0	0	0	0	0	0	0	0	0	0	0	0	0	0	0	0	0	0	0	0	0	0	NA	NA	NA	NA	0	0	0	0	0
ENSG00000255845	RP11-804A23.1	chr11	-	60581405	60589212	355	0	0	0	0	0	0	0	0	0	0	0	0	0	0	0	0	0	0	0	0	0	0	0	0	0	0	0	0	0	0	0	0	0	0	NA	NA	NA	NA	0	0	0	0	0
ENSG00000254719	RP11-351I24.3	chr11	-	10293599	10293806	208	0	3	1	0	0	0	0	1	0	0	0	0	0	0.806483	0.250638	0	0	0	0	0.246505	0	0	0	0	0.0821682	0	0	0.352374	0	0	0	0	2.83	0.874989	-0.28278	0.44043	NA	NA	0	0	0	0	0
ENSG00000244743	RP11-8P13.1	chr12	+	33016052	33016367	316	0	0	0	0	0	0	0	0	0	0	0	0	0	0	0	0	0	0	0	0	0	0	0	0	0	0	0	0	0	0	0	0	0	0	NA	NA	NA	NA	0	0	0	0	0
ENSG00000225226	AC007250.4	chr2	+	58503012	58523683	813	0	0	0	0	0	0	0	0	0	0	0	0	0	0	0	0	0	0	0	0	0	0	0	0	0	0	0	0	0	0	0	0	0	0	NA	NA	NA	NA	0	0	0	0	0
ENSG00000254710	CTD-2216M2.1	chr11	+	123059510	123098985	701	0	0	0	0	0	1	0	0	0	0	3	0	0	0	0	0	0	0.0875648	0	0	0	0	0.235014	0	0	0.0291883	0.0783378	0	0	3.20185	0	0	0	0	0.26988	0.44583	NA	NA	0	0	1.00209	0	2.87278
ENSG00000254713	RP11-851M3.2	chr11	-	84256174	84257889	967	0	0	0	0	0	0	0	0	0	0	0	0	0	0	0	0	0	0	0	0	0	0	0	0	0	0	0	0	0	0	0	0	0	0	NA	NA	NA	NA	0	0	0	0	0
ENSG00000120075	HOXB5	chr17	-	46668619	46671323	2041	1452	1250	1291	1690	1405	1569	1044	1252	1426	1921	1711	1627	38.3712	34.2456	32.9757	51.3407	41.6606	47.1875	30.1061	31.4521	36.0775	50.9756	46.0359	45.9336	32.5452	46.7296	47.6484	35.1975	2033.28	1826.12	1830.96	1300.39	1179.17	1129.61	0.6543	5.2804e-16	3.8052e-15	TRUE	1747.23	1402.47	1572.28	1823.3	1638.44
ENSG00000254715	OR7E154P	chr8	-	7562704	7564413	948	0	0	0	0	0	0	0	0	0	0	0	0	0	0	0	0	0	0	0	0	0	0	0	0	0	0	0	0	0	0	0	0	0	0	NA	NA	NA	NA	0	0	0	0	0
ENSG00000254714	RP11-163O19.1	chr11	+	49872181	49884080	1502	0	0	0	0	0	0	0	0	0	0	0	0	0	0	0	0	0	0	0	0	0	0	0	0	0	0	0	0	0	0	0	0	0	0	NA	NA	NA	NA	0	0	0	0	0
ENSG00000254717	GLYATL1P2	chr11	+	58645775	58660933	902	0	5	1	0	0	0	8	5	1	0	7	3	0	0.309957	0.0577969	0	0	0	0.522012	0.284218	0.0572471	0	0.426168	0.191646	0.287826	0	0.205938	0.122585	0	7.47099	3.37608	0	4.71667	0.874989	0.29506	0.61196	0.71516	FALSE	0	0	0	0	6.70316
ENSG00000240849	TMEM189	chr20	-	48697663	48770335	2916	637	518	575	938	820	772	489	535	526	821	697	674	11.7824	9.93298	10.28	19.945	17.0184	16.2509	9.87003	9.40708	9.31447	15.2487	13.1261	13.3186	9.53052	17.7381	13.8978	10.6651	868.985	743.897	758.492	570.49	488.647	503.119	0.59691	2.731e-07	1.098e-06	TRUE	969.765	818.522	773.615	779.245	667.443
ENSG00000242915	SNRPGP7	chr2	-	28683123	28683228	106	0	0	0	0	0	0	0	0	0	0	0	0	0	0	0	0	0	0	0	0	0	0	0	0	0	0	0	0	0	0	0	0	0	0	NA	NA	NA	NA	0	0	0	0	0
ENSG00000244740	RP11-463H24.1	chr3	-	135924382	135924757	376	0	0	0	0	0	0	0	0	0	0	0	0	0	0	0	0	0	0	0	0	0	0	0	0	0	0	0	0	0	0	0	0	0	0	NA	NA	NA	NA	0	0	0	0	0
ENSG00000158683	PKD1L1	chr7	-	47814250	47988088	9092	9	31	32	4	30	31	3	2	4	0	4	3	0.0533906	0.190651	0.183485	0.0272784	0.199689	0.209291	0.0194204	0.0112787	0.0227175	0	0.0241596	0.0190129	0.0178055	0.145419	0.0143908	0.142509	0	4.26914	3.37608	8.06029	29.2433	27.9997	-1.9126	0.001493	0.0038404	TRUE	4.13546	29.9459	31.0649	0	3.83038
ENSG00000240842	RP11-62G11.2	chr3	-	69613257	69620273	455	0	0	0	0	0	0	0	0	0	0	0	0	0	0	0	0	0	0	0	0	0	0	0	0	0	0	0	0	0	0	0	0	0	0	NA	NA	NA	NA	0	0	0	0	0
ENSG00000241251	RP11-73B8.1	chr12	-	43954587	43955100	478	0	0	0	0	0	0	0	0	0	0	0	0	0	0	0	0	0	0	0	0	0	0	0	0	0	0	0	0	0	0	0	0	0	0	NA	NA	NA	NA	0	0	0	0	0
ENSG00000240846	RPS15P9	chr19	-	1307403	1307720	318	0	0	0	0	0	0	0	0	0	0	0	0	0	0	0	0	0	0	0	0	0	0	0	0	0	0	0	0	0	0	0	0	0	0	NA	NA	NA	NA	0	0	0	0	0
ENSG00000008056	SYN1	chrX	-	47431303	47479252	3203	41	50	44	39	48	34	122	151	126	65	64	69	0.690413	0.872872	0.716155	0.754963	0.906936	0.651582	2.24182	2.41718	2.0313	1.09909	1.09727	1.2413	2.2301	0.77116	1.14589	0.759813	68.7991	68.3062	77.6498	36.7191	47.1667	38.4995	0.75084	0.023475	0.047834	TRUE	40.3207	47.9135	34.0711	61.6942	61.2861
ENSG00000130518	KIAA1683	chr19	-	18367906	18385319	5521	18	20	68	8	21	7	5	31	17	30	17	33	0.175848	0.202558	0.642099	0.0898442	0.230194	0.0778265	0.0533027	0.287894	0.158998	0.294294	0.169091	0.344415	0.166731	0.132622	0.269267	0.340168	31.7534	18.1438	37.1368	16.1206	18.8667	59.4993	-0.09932	0.83855	0.89355	FALSE	8.27092	20.9621	7.01465	28.4743	16.2791
ENSG00000159374	M1AP	chr2	-	74785010	74875465	2543	0	0	0	8	13	2	0	1	3	1	7	15	0	0	0	0.195057	0.309378	0.048276	0	0.0201624	0.0609165	0.0212976	0.151162	0.339884	0.0270263	0.184237	0.170781	0	1.05845	7.47099	16.8804	0	0	0	1.6016	0.0086108	0.019335	TRUE	8.27092	12.9766	2.00418	0.949142	6.70316
ENSG00000159377	PSMB4	chr1	+	151372010	151374420	2067	2548	2677	2663	4455	4532	4509	3772	4769	4799	3711	3998	3464	66.4876	72.4178	67.1648	133.637	132.691	133.902	107.406	118.297	119.886	97.2363	106.216	96.5658	115.197	133.41	100.006	68.6901	3927.9	4267	3898.24	2281.96	2525.3	2330.1	0.75936	2.0942e-37	3.3059e-36	TRUE	4605.87	4523.83	4518.43	3522.26	3828.46
ENSG00000130511	SSBP4	chr19	+	18529674	18545372	1694	1116	1135	1070	1003	898	953	989	1146	1227	1505	1508	1384	35.5331	37.4645	32.9292	36.7118	32.0815	34.5324	34.3621	34.6864	37.4017	48.1173	48.8852	47.077	35.4834	34.4419	48.0265	35.3089	1592.96	1609.47	1557.5	999.477	1070.68	936.239	0.66068	3.0081e-16	2.2048e-15	TRUE	1036.97	896.381	954.994	1428.46	1444.05
ENSG00000130513	GDF15	chr19	+	18485541	18499987	1720	1534	1527	1455	2961	2774	3021	2965	3857	4012	12685	13606	12303	48.1037	49.6419	44.1007	106.74	97.6046	107.813	101.46	114.977	120.446	399.429	434.402	412.163	112.294	104.052	415.331	47.2821	13426.4	14521.5	13845.3	1373.83	1440.47	1273.11	3.3498	0	0	TRUE	3061.27	2769	3027.32	12039.9	13029
ENSG00000130517	PGPEP1	chr19	+	18451397	18480760	7092	2089	1939	2038	1345	1238	1341	1513	1742	1589	3114	3029	2980	15.8874	15.2879	14.9812	11.759	10.5644	11.6067	12.5565	12.5941	11.5695	23.7809	23.4542	24.2122	12.24	11.31	23.8157	15.3855	3296	3232.81	3353.57	1870.88	1829.12	1783.23	0.8481	5.74e-51	1.2605e-49	TRUE	1390.55	1235.77	1343.81	2955.63	2900.55
ENSG00000164758	MED30	chr8	+	118532952	118552501	985	44	47	65	51	69	75	50	81	73	51	58	32	2.40934	2.66808	3.44024	3.21035	4.23941	4.67382	2.98766	4.21636	3.82689	2.80422	3.23356	1.87197	3.67697	4.04119	2.63658	2.83922	53.9808	61.9025	36.0115	39.4059	44.3367	56.8743	0.10161	0.78122	0.85238	FALSE	52.7271	68.8756	75.1569	48.4062	55.5405
ENSG00000164756	SLC30A8	chr8	+	117962512	118188953	5430	0	0	0	0	0	0	0	0	0	0	0	0	0	0	0	0	0	0	0	0	0	0	0	0	0	0	0	0	0	0	0	0	0	0	NA	NA	NA	NA	0	0	0	0	0
ENSG00000164754	RAD21	chr8	-	117858174	117887105	3749	2021	1850	1858	1067	1051	1139	2701	3247	3092	1038	853	1048	29.0759	27.5927	25.837	17.6468	16.966	18.649	42.4039	44.4074	42.5877	14.9955	12.4946	16.1076	43.133	17.754	14.5326	27.5018	1098.67	910.394	1179.38	1809.98	1745.17	1625.73	-0.69672	1.3928e-13	8.8148e-13	TRUE	1103.13	1049.11	1141.38	985.209	816.828
ENSG00000164751	PEX2	chr8	-	77892494	77913280	4386	686	725	708	394	426	375	434	528	603	386	408	348	8.43601	9.24287	8.41542	5.56988	5.87805	5.2482	5.82396	6.17239	7.09919	4.76647	5.10836	4.5719	6.36518	5.56537	4.81557	8.6981	408.561	435.452	391.625	614.374	683.917	619.493	-0.62767	2.1765e-07	8.8416e-07	TRUE	407.343	425.232	375.785	366.369	390.699
ENSG00000058085	LAMC2	chr1	+	183155373	183214035	5147	416	351	370	459	440	533	274	431	381	536	560	451	4.35934	3.81321	3.74765	5.52938	5.17358	6.35653	3.13324	4.2935	3.82235	5.64012	5.9748	5.04903	3.7497	5.6865	5.55465	3.9734	567.328	597.679	507.537	372.565	331.11	323.746	0.69528	2.0128e-07	8.2048e-07	TRUE	474.544	439.207	534.115	508.74	536.253
ENSG00000159082	SYNJ1	chr21	-	34001069	34100359	7094	309	267	268	251	317	273	249	293	243	188	129	132	2.34936	2.10454	1.96949	2.19382	2.70433	2.36221	2.06588	2.1177	1.76878	1.43531	0.998592	1.07218	1.98412	2.42012	1.16869	2.14113	198.988	137.68	148.547	276.737	251.87	234.497	-0.63547	0.0015438	0.0039572	TRUE	259.5	316.429	273.571	178.439	123.53
ENSG00000155506	LARP1	chr5	+	154092462	154197167	6595	3012	2810	3280	1693	1824	1950	3974	4338	4455	3433	3215	2810	24.6333	23.8248	25.9281	15.917	16.738	18.1496	35.4658	33.7259	34.8813	28.1927	26.7705	24.5515	34.691	16.9348	26.5049	24.7954	3633.65	3431.32	3162.26	2697.51	2650.77	2869.97	0.31483	3.6636e-07	1.4513e-06	TRUE	1750.33	1820.71	1954.08	3258.4	3078.67
ENSG00000159086	PAXBP1	chr21	-	34106210	34144169	3995	178	144	158	82	100	110	162	180	175	96	94	96	2.40317	2.0155	2.06182	1.27267	1.51487	1.69014	2.38669	2.31017	2.26194	1.30146	1.29211	1.38465	2.3196	1.49256	1.32608	2.16017	101.611	100.325	108.034	159.415	135.84	138.248	-0.46709	0.045088	0.085211	FALSE	84.7769	99.8197	110.23	91.1176	90.0139
ENSG00000011478	QPCTL	chr19	+	46195741	46207247	2310	372	317	325	512	525	525	264	365	292	839	733	729	8.68586	7.67335	7.3347	13.7428	13.7543	13.9507	6.7265	8.10157	6.52726	19.6711	17.4254	18.1845	7.11844	13.8159	18.427	7.89797	888.037	782.32	820.387	333.159	299.037	284.372	1.4288	7.7771e-32	1.0478e-30	TRUE	529.339	524.054	526.098	796.33	701.917
ENSG00000010704	HFE	chr6	+	26087509	26098571	5286	514	455	482	265	228	217	298	363	260	189	219	247	5.24466	4.81307	4.75369	3.1084	2.61036	2.51988	3.31807	3.52101	2.53984	1.93648	2.27513	2.6925	3.12631	2.74621	2.30137	4.93714	200.047	233.735	277.964	460.332	429.217	421.745	-0.86818	5.6072e-08	2.3929e-07	TRUE	273.974	227.589	217.454	179.388	209.713
ENSG00000196616	ADH1B	chr4	-	100226121	100242558	4072	0	0	0	0	0	0	0	0	0	0	0	0	0	0	0	0	0	0	0	0	0	0	0	0	0	0	0	0	0	0	0	0	0	0	NA	NA	NA	NA	0	0	0	0	0
ENSG00000125046	SSUH2	chr3	-	8661086	8786726	3219	0	0	0	7	0	7	1	3	1	0	0	0	0	0	0	0.134833	0	0.133483	0.0182842	0.0477847	0.0160413	0	0	0	0.0273701	0.0894384	0	0	0	0	0	0	0	0	NA	NA	NA	NA	7.23706	0	7.01465	0	0
ENSG00000196611	MMP1	chr11	-	102660651	102668891	1970	1676	1676	1805	20224	20868	20340	9845	10939	11460	105036	106986	101522	45.887	47.5713	47.7663	636.53	641.072	633.771	294.135	284.708	300.385	2887.68	2982.29	2969.48	293.076	637.124	2946.48	47.0749	111175	114185	114249	1501.01	1581.03	1579.36	6.1834	0	0	TRUE	20908.9	20830.4	20382.6	99694	102449
ENSG00000081913	PHLPP1	chr18	+	60382672	60647666	6401	197	308	226	110	132	176	237	272	271	164	142	130	1.65997	2.69055	1.84065	1.06552	1.24801	1.68777	2.1792	2.17876	2.18616	1.38763	1.21823	1.17026	2.18137	1.33377	1.25871	2.06372	173.585	151.554	146.297	176.431	290.547	197.748	-0.47821	0.032101	0.063089	FALSE	113.725	131.762	176.368	155.659	135.978
ENSG00000244094	SPRR2F	chr1	-	153084590	153085991	681	0	0	0	0	0	0	0	0	0	0	0	0	0	0	0	0	0	0	0	0	0	0	0	0	0	0	0	0	0	0	0	0	0	0	NA	NA	NA	NA	0	0	0	0	0
ENSG00000238837	RP11-646E18.2	chr3	+	182362002	182373668	592	0	0	0	0	0	0	0	0	0	0	0	0	0	0	0	0	0	0	0	0	0	0	0	0	0	0	0	0	0	0	0	0	0	0	NA	NA	NA	NA	0	0	0	0	0
ENSG00000120498	TEX11	chrX	-	69748790	70128581	3133	0	0	0	0	0	0	0	0	0	0	0	0	0	0	0	0	0	0	0	0	0	0	0	0	0	0	0	0	0	0	0	0	0	0	NA	NA	NA	NA	0	0	0	0	0
ENSG00000254826	CTD-2530H12.2	chr11	+	75486949	75487974	842	0	0	0	1	0	0	0	0	0	0	0	0	0	0	0	0.0736387	0	0	0	0	0	0	0	0	0	0.0245462	0	0	0	0	0	0	0	0	NA	NA	NA	NA	1.03387	0	0	0	0
ENSG00000005471	ABCB4	chr7	-	87031013	87109751	4020	19	21	29	12	6	0	17	18	6	0	0	0	0.254923	0.292099	0.376082	0.185086	0.090327	0	0.248897	0.22958	0.0770699	0	0	0	0.185183	0.0918043	0	0.307702	0	0	0	17.0162	19.81	25.3747	-2.9914	1.4139e-06	5.281e-06	TRUE	12.4064	5.98918	0	0	0
ENSG00000256713	PGA5	chr11	+	61008514	61018920	1519	0	0	0	0	0	0	0	0	0	0	0	0	0	0	0	0	0	0	0	0	0	0	0	0	0	0	0	0	0	0	0	0	0	0	NA	NA	NA	NA	0	0	0	0	0
ENSG00000256712	RP11-785H5.2	chr12	-	11318689	11323952	385	0	4	0	0	0	0	0	0	0	0	0	0	0	0.580947	0	0	0	0	0	0	0	0	0	0	0	0	0	0.193649	0	0	0	0	3.77333	0	-0.26972	0.45058	NA	NA	0	0	0	0	0
ENSG00000254824	RP11-37O16.8	chr11	-	103280308	103280385	78	0	0	0	0	0	0	0	0	0	0	0	0	0	0	0	0	0	0	0	0	0	0	0	0	0	0	0	0	0	0	0	0	0	0	NA	NA	NA	NA	0	0	0	0	0
ENSG00000256717	AP000797.3	chr11	+	115530376	115713864	574	0	7	0	0	0	4	0	0	0	0	5	0	0	0.681905	0	0	0	0.427755	0	0	0	0	0.478352	0	0	0.142585	0.159451	0.227302	0	5.33642	0	0	6.60333	0	-0.059854	0.90543	0.93882	FALSE	0	0	4.00837	0	4.78797
ENSG00000256715	AL050302.1	chr21	-	14741931	14745386	144	0	0	0	0	0	0	0	0	0	0	0	0	0	0	0	0	0	0	0	0	0	0	0	0	0	0	0	0	0	0	0	0	0	0	NA	NA	NA	NA	0	0	0	0	0
ENSG00000256714	RP11-73M14.1	chr12	-	22548022	22551009	389	0	0	0	0	0	0	0	0	0	0	0	0	0	0	0	0	0	0	0	0	0	0	0	0	0	0	0	0	0	0	0	0	0	0	NA	NA	NA	NA	0	0	0	0	0
ENSG00000037280	FLT4	chr5	-	180028506	180076624	5857	12	12	1	3	0	4	2	8	5	5	9	16	0.110506	0.114563	0.00890094	0.0317588	0	0.041921	0.020098	0.0700331	0.0440813	0.0462352	0.0843834	0.157409	0.0447374	0.0245599	0.0960093	0.0779901	5.29224	9.60556	18.0057	10.7471	11.32	0.874989	0.31691	0.60544	0.70974	FALSE	3.1016	0	4.00837	4.74571	8.61835
ENSG00000254822	RP11-375D13.3	chr11	+	41898184	41898628	270	0	0	0	0	0	0	0	0	0	0	0	0	0	0	0	0	0	0	0	0	0	0	0	0	0	0	0	0	0	0	0	0	0	0	NA	NA	NA	NA	0	0	0	0	0
ENSG00000243000	RP11-504P24.3	chr1	+	224183597	224191356	343	0	0	0	0	0	0	0	0	0	0	0	0	0	0	0	0	0	0	0	0	0	0	0	0	0	0	0	0	0	0	0	0	0	0	NA	NA	NA	NA	0	0	0	0	0
ENSG00000160124	CCDC58	chr3	-	122078438	122102078	769	101	96	102	139	142	145	163	138	183	79	74	84	7.08397	6.98043	6.91488	11.2074	11.1752	11.5741	12.4755	9.20113	12.2881	5.56389	5.28439	6.29418	11.3216	11.3189	5.71415	6.9931	83.6173	78.9791	94.5302	90.4544	90.56	89.2489	-0.068932	0.79814	0.86476	FALSE	143.707	141.744	145.303	74.9822	70.862
ENSG00000243004	AC005062.2	chr7	-	19958604	20180076	804	0	0	0	0	0	0	0	0	0	0	0	0	0	0	0	0	0	0	0	0	0	0	0	0	0	0	0	0	0	0	0	0	0	0	NA	NA	NA	NA	0	0	0	0	0
ENSG00000243007	RP11-106M3.1	chr15	-	72671556	72672051	496	0	0	0	0	0	0	0	0	0	0	0	0	0	0	0	0	0	0	0	0	0	0	0	0	0	0	0	0	0	0	0	0	0	0	NA	NA	NA	NA	0	0	0	0	0
ENSG00000235500	SNX19P2	chr13	-	19466400	19469370	2971	0	0	0	0	0	0	0	0	0	0	0	0	0	0	0	0	0	0	0	0	0	0	0	0	0	0	0	0	0	0	0	0	0	0	NA	NA	NA	NA	0	0	0	0	0
ENSG00000243008	RP11-556N21.4	chr13	+	24982295	25171798	1007	0	0	0	0	0	0	0	0	0	0	0	0	0	0	0	0	0	0	0	0	0	0	0	0	0	0	0	0	0	0	0	0	0	0	NA	NA	NA	NA	0	0	0	0	0
ENSG00000203914	HSP90B3P	chr1	+	92100568	92109639	1567	0	0	0	0	0	0	0	0	0	0	0	0	0	0	0	0	0	0	0	0	0	0	0	0	0	0	0	0	0	0	0	0	0	0	NA	NA	NA	NA	0	0	0	0	0
ENSG00000236870	RP1-223D17.1	chrX	-	82814904	82815320	417	0	0	0	0	0	0	0	0	0	0	0	0	0	0	0	0	0	0	0	0	0	0	0	0	0	0	0	0	0	0	0	0	0	0	NA	NA	NA	NA	0	0	0	0	0
ENSG00000203910	C1orf146	chr1	+	92683497	92711370	871	0	0	0	0	0	0	0	0	0	4	0	0	0	0	0	0	0	0	0	0	0	0.248725	0	0	0	0	0.0829084	0	4.23379	0	0	0	0	0	0.28441	0.42878	NA	NA	0	0	0	3.79657	0
ENSG00000235504	RP3-453D15.1	chr6	+	99006310	99006447	138	0	0	0	0	0	0	0	0	0	0	0	0	0	0	0	0	0	0	0	0	0	0	0	0	0	0	0	0	0	0	0	0	0	0	NA	NA	NA	NA	0	0	0	0	0
ENSG00000231383	FGF12-AS1	chr3	+	191955826	192000886	580	0	0	0	0	0	0	0	0	0	0	0	0	0	0	0	0	0	0	0	0	0	0	0	0	0	0	0	0	0	0	0	0	0	0	NA	NA	NA	NA	0	0	0	0	0
ENSG00000231382	NBPF21P	chr3	-	36657498	36678949	1451	0	0	0	0	0	0	0	0	0	0	0	0	0	0	0	0	0	0	0	0	0	0	0	0	0	0	0	0	0	0	0	0	0	0	NA	NA	NA	NA	0	0	0	0	0
ENSG00000231381	RNF2P1	chr9	-	6668999	6670008	1010	0	0	0	0	0	0	0	0	0	0	0	0	0	0	0	0	0	0	0	0	0	0	0	0	0	0	0	0	0	0	0	0	0	0	NA	NA	NA	NA	0	0	0	0	0
ENSG00000175294	CATSPER1	chr11	-	65784223	65793988	2619	12	7	5	7	3	1	17	26	21	12	20	2	0.247131	0.149451	0.0995281	0.165722	0.0693231	0.0234375	0.382041	0.50901	0.414041	0.248155	0.419357	0.0440028	0.435031	0.0861609	0.237172	0.16537	12.7014	21.3457	2.25072	10.7471	6.60333	4.37495	0.46894	0.43943	0.56061	FALSE	7.23706	2.99459	1.00209	11.3897	19.1519
ENSG00000231386	AC007395.4	chr2	-	71037930	71038606	677	0	0	0	0	0	0	0	0	0	0	0	0	0	0	0	0	0	0	0	0	0	0	0	0	0	0	0	0	0	0	0	0	0	0	NA	NA	NA	NA	0	0	0	0	0
ENSG00000231384	AC007919.19	chr3	+	172398504	172399014	511	0	0	0	0	0	0	0	0	0	0	0	0	0	0	0	0	0	0	0	0	0	0	0	0	0	0	0	0	0	0	0	0	0	0	NA	NA	NA	NA	0	0	0	0	0
ENSG00000271650	AL031601.4	chr10	+	42705438	42705831	394	0	0	0	0	0	0	0	0	0	0	0	0	0	0	0	0	0	0	0	0	0	0	0	0	0	0	0	0	0	0	0	0	0	0	NA	NA	NA	NA	0	0	0	0	0
ENSG00000231389	HLA-DPA1	chr6	-	33032346	33048552	5025	0	0	0	0	0	0	1	0	1	0	0	0	0	0	0	0	0	0	0.0117128	0	0.010276	0	0	0	0.0073296	0	0	0	0	0	0	0	0	0	NA	NA	NA	NA	0	0	0	0	0
ENSG00000231388	RP11-702C7.2	chrX	+	26515053	26523720	1624	0	0	0	0	0	0	0	0	0	0	0	0	0	0	0	0	0	0	0	0	0	0	0	0	0	0	0	0	0	0	0	0	0	0	NA	NA	NA	NA	0	0	0	0	0
ENSG00000176928	GCNT4	chr5	-	74323289	74326724	3436	186	141	176	40	79	64	31	51	27	8	38	30	2.91972	2.29458	2.67036	0.721813	1.39145	1.14334	0.531014	0.761036	0.405761	0.1261	0.607323	0.5031	0.565937	1.08553	0.412174	2.62822	8.46758	40.5568	33.7608	166.579	133.01	153.998	-2.2374	3.5173e-10	1.7862e-09	TRUE	41.3546	78.8576	64.1339	7.59313	36.3886
ENSG00000235508	RPS2P7	chr20	-	44269125	44270009	885	0	0	0	0	0	3	0	0	4	0	0	0	0	0	0	0	0	0.208078	0	0	0.233387	0	0	0	0.0777956	0.0693592	0	0	0	0	0	0	0	0	NA	NA	NA	NA	0	0	3.00628	0	0
ENSG00000176923	OR7A15P	chr19	+	15037870	15038836	907	0	0	0	0	0	0	0	0	0	0	0	0	0	0	0	0	0	0	0	0	0	0	0	0	0	0	0	0	0	0	0	0	0	0	NA	NA	NA	NA	0	0	0	0	0
ENSG00000176922	OR51S1	chr11	-	4869427	4870514	1088	0	0	0	0	0	0	0	0	0	0	0	0	0	0	0	0	0	0	0	0	0	0	0	0	0	0	0	0	0	0	0	0	0	0	NA	NA	NA	NA	0	0	0	0	0
ENSG00000176920	FUT2	chr19	+	49199228	49209207	3111	11	8	11	0	4	0	5	20	11	2	6	5	0.19071	0.14379	0.184333	0	0.077813	0	0.0945948	0.329624	0.18258	0.0348183	0.105911	0.0926096	0.202266	0.0259377	0.0777796	0.172944	2.11689	6.40371	5.6268	9.85147	7.54667	9.62488	-0.56225	0.36052	0.48319	FALSE	0	3.99279	0	1.89828	5.74557
ENSG00000176927	EFCAB5	chr17	+	28256218	28435470	5132	10	7	22	6	20	12	0	6	2	0	7	0	0.105098	0.0762691	0.223484	0.0724908	0.23585	0.14353	0	0.059945	0.0201235	0	0.0749033	0	0.0266895	0.150623	0.0249678	0.134951	0	7.47099	0	8.95588	6.60333	19.2498	-1.0642	0.090443	0.15517	FALSE	6.20319	19.9639	12.0251	0	6.70316
ENSG00000232739	RP11-25G10.2	chr10	+	15279491	15283766	794	5	1	0	0	6	6	0	0	4	0	0	5	0.33965	0.0704234	0	0	0.457323	0.463851	0	0	0.260135	0	0	0.362857	0.0867118	0.307058	0.120952	0.136691	0	0	5.6268	4.47794	0.943333	0	0.010029	0.98464	0.99062	FALSE	0	5.98918	6.01255	0	0
ENSG00000176925	OR51F2	chr11	+	4842551	4843686	1136	0	0	0	0	0	0	0	0	0	0	0	0	0	0	0	0	0	0	0	0	0	0	0	0	0	0	0	0	0	0	0	0	0	0	NA	NA	NA	NA	0	0	0	0	0
ENSG00000198169	ZNF251	chr8	-	145946298	145981802	2807	247	223	208	156	150	161	175	211	215	168	156	167	4.74609	4.44222	3.86306	3.44588	3.23401	3.52071	3.66938	3.85415	3.95509	3.24149	3.05191	3.42815	3.8262	3.4002	3.24052	4.35046	177.819	166.496	187.935	221.21	210.363	181.998	-0.20015	0.30103	0.41856	FALSE	161.283	149.73	161.337	159.456	149.385
ENSG00000198168	SVIP	chr11	-	22835345	22851845	4541	152	136	167	253	292	334	103	193	140	474	436	471	1.8054	1.67465	1.91724	3.45451	3.89156	4.51484	1.335	2.17919	1.59198	5.65333	5.2726	5.97662	1.70206	3.95364	5.63418	1.7991	501.704	465.336	530.044	136.129	128.293	146.123	1.8358	2.26e-31	3.0085e-30	TRUE	261.568	291.474	334.699	449.893	417.511
ENSG00000198162	MAN1A2	chr1	+	117910071	118071494	8576	926	994	955	407	461	570	934	1068	998	435	485	455	5.82382	6.48096	5.80537	2.94258	3.25318	4.07979	6.41002	6.38521	6.00905	2.74715	3.10561	3.05712	6.26809	3.42518	2.96996	6.03671	460.424	517.633	512.038	829.315	937.673	835.615	-0.7982	5.5635e-13	3.3988e-12	TRUE	420.783	460.169	571.193	412.877	464.433
ENSG00000198161	PPIAL4C	chr1	+	149553003	149553787	785	0	0	0	0	0	0	0	0	0	0	0	0	0	0	0	0	0	0	0	0	0	0	0	0	0	0	0	0	0	0	0	0	0	0	NA	NA	NA	NA	0	0	0	0	0
ENSG00000198160	MIER1	chr1	+	67390578	67454302	4978	469	518	518	403	367	428	446	491	468	401	397	362	5.08159	5.81852	5.42483	5.01959	4.46173	5.2776	5.27323	5.05726	4.85457	4.36282	4.37951	4.19025	5.06169	4.91964	4.31086	5.44165	424.437	423.712	407.38	420.031	488.647	453.245	-0.11561	0.37601	0.4988	FALSE	416.648	366.338	428.895	380.606	380.165
ENSG00000171049	FPR2	chr19	+	52255279	52273779	2621	0	0	0	0	0	0	0	0	0	0	0	0	0	0	0	0	0	0	0	0	0	0	0	0	0	0	0	0	0	0	0	0	0	0	NA	NA	NA	NA	0	0	0	0	0
ENSG00000175749	EIF3KP1	chr5	+	102368080	102368735	656	0	0	0	0	0	0	0	4	0	0	0	0	0	0	0	0	0	0	0	0.31264	0	0	0	0	0.104213	0	0	0	0	0	0	0	0	0	NA	NA	NA	NA	0	0	0	0	0
ENSG00000231655	AC011742.3	chr2	-	26363132	26364133	352	0	0	0	0	0	0	0	0	2	0	0	0	0	0	0	0	0	0	0	0	0.293391	0	0	0	0.0977971	0	0	0	0	0	0	0	0	0	NA	NA	NA	NA	0	0	0	0	0
ENSG00000231654	RPS6KA2-AS1	chr6	+	167317186	167318323	627	0	0	0	0	0	0	0	0	0	0	0	0	0	0	0	0	0	0	0	0	0	0	0	0	0	0	0	0	0	0	0	0	0	0	NA	NA	NA	NA	0	0	0	0	0
ENSG00000175741	RWDD4P2	chr7	-	39894093	39894655	563	74	100	68	30	45	23	53	76	73	37	36	40	7.08933	9.93183	6.29668	3.30393	4.83723	2.50765	5.5407	6.92139	6.69537	3.55935	3.51143	4.0939	6.38582	3.5496	3.72156	7.77261	39.1625	38.4222	45.0144	66.2735	94.3333	59.4993	-0.77566	0.023319	0.047549	TRUE	31.016	44.9189	23.0481	35.1182	34.4734
ENSG00000171045	TSNARE1	chr8	-	143293441	143484601	2100	43	90	62	61	106	42	79	105	87	50	59	106	1.10441	2.39641	1.53916	1.80106	3.05477	1.22766	2.21414	2.56365	2.13924	1.28952	1.54285	2.90852	2.30568	2.02783	1.91363	1.67999	52.9224	62.9698	119.288	38.5103	84.9	54.2493	0.36592	0.32124	0.44074	FALSE	63.0658	105.809	42.0879	47.4571	56.4981
ENSG00000171044	XKR6	chr8	-	10753555	11058875	3382	77	62	70	34	19	75	24	34	37	32	12	33	1.228	1.02507	1.07903	0.623338	0.339995	1.36124	0.417671	0.515459	0.564921	0.512453	0.194849	0.562246	0.49935	0.774858	0.423183	1.1107	33.8703	12.8074	37.1368	68.9603	58.4867	61.2493	-1.0383	0.0094253	0.020978	TRUE	35.1514	18.9658	75.1569	30.3725	11.4911
ENSG00000231653	AC010731.3	chr2	+	207504797	207506006	566	0	0	0	0	0	0	0	0	0	0	0	0	0	0	0	0	0	0	0	0	0	0	0	0	0	0	0	0	0	0	0	0	0	0	NA	NA	NA	NA	0	0	0	0	0
ENSG00000175745	NR2F1	chr5	+	92919043	92930321	3732	651	680	603	353	308	251	839	799	899	317	402	341	9.40852	10.1884	8.42339	5.86477	4.99461	4.12838	13.2318	10.9772	12.4388	4.6004	5.91526	5.265	12.2159	4.99592	5.26022	9.34009	335.528	429.048	383.747	583.028	641.467	527.619	-0.60183	1.296e-05	4.3476e-05	TRUE	364.954	307.445	251.525	300.878	384.953
ENSG00000179676	LINC00305	chr18	-	61747243	61816264	873	0	0	0	0	0	0	0	0	0	0	0	0	0	0	0	0	0	0	0	0	0	0	0	0	0	0	0	0	0	0	0	0	0	0	NA	NA	NA	NA	0	0	0	0	0
ENSG00000179674	ARL14	chr3	+	160394948	160396233	1286	0	0	0	0	1	2	0	0	0	0	0	0	0	0	0	0	0.0470599	0.0954633	0	0	0	0	0	0	0	0.0475077	0	0	0	0	0	0	0	0	NA	NA	NA	NA	0	0.998197	2.00418	0	0
ENSG00000179673	RPRML	chr17	-	45055523	45056614	1092	0	0	0	0	0	0	1	0	0	0	0	0	0	0	0	0	0	0	0.0538982	0	0	0	0	0	0.0179661	0	0	0	0	0	0	0	0	0	NA	NA	NA	NA	0	0	0	0	0
ENSG00000244063	AC024704.2	chr2	-	114586967	114588696	416	0	6	1	0	0	4	1	1	0	0	0	0	0	0.806483	0.125319	0	0	0.59022	0.141483	0.123252	0	0	0	0	0.088245	0.19674	0	0.310601	0	0	0	0	5.66	0.874989	-0.46497	0.29123	NA	NA	0	0	4.00837	0	0
ENSG00000147316	MCPH1	chr8	+	6264113	6501144	3158	238	290	294	186	139	194	321	334	323	173	143	133	4.06487	5.1348	4.8534	3.6519	2.66376	3.77083	5.9826	5.42279	5.28141	2.96696	2.48664	2.42675	5.56227	3.36216	2.62679	4.68436	183.111	152.622	149.673	213.15	273.567	257.247	-0.5999	0.0021886	0.0054863	TRUE	192.299	138.749	194.406	164.202	136.936
ENSG00000261819	RP11-680G24.4	chr16	-	15082116	15084017	1902	1	0	2	0	4	0	0	0	2	1	0	0	0.0283577	0	0.0548189	0	0.127275	0	0	0	0.0542974	0.0284752	0	0	0.0180991	0.0424249	0.00949174	0.0277255	1.05845	0	0	0.895588	0	1.74998	-0.13668	0.72772	NA	NA	0	3.99279	0	0.949142	0
ENSG00000230381	RP4-655J12.5	chr1	-	116971671	116975990	515	0	0	0	0	0	0	0	0	0	0	0	0	0	0	0	0	0	0	0	0	0	0	0	0	0	0	0	0	0	0	0	0	0	0	NA	NA	NA	NA	0	0	0	0	0
ENSG00000230383	AC009245.3	chr7	+	137406731	137407592	862	1	1	3	2	2	1	1	1	2	1	4	1	0.0625712	0.064868	0.181437	0.14386	0.140416	0.0712099	0.0682794	0.0594814	0.119807	0.0628305	0.254825	0.0668465	0.0825226	0.118495	0.128167	0.102959	1.05845	4.26914	1.12536	0.895588	0.943333	2.62497	0.16108	0.78073	0.85191	FALSE	2.06773	1.99639	1.00209	0.949142	3.83038
ENSG00000230384	AC016739.1	chr2	+	177106839	177107721	883	0	0	0	0	0	0	0	0	0	0	0	0	0	0	0	0	0	0	0	0	0	0	0	0	0	0	0	0	0	0	0	0	0	0	NA	NA	NA	NA	0	0	0	0	0
ENSG00000230385	AC012507.4	chr2	+	231773567	231774817	600	0	0	0	0	0	0	0	0	0	0	0	0	0	0	0	0	0	0	0	0	0	0	0	0	0	0	0	0	0	0	0	0	0	0	NA	NA	NA	NA	0	0	0	0	0
ENSG00000230386	RP13-157F18.2	chr7	+	65081990	65084127	497	0	0	0	0	0	0	0	0	0	0	0	0	0	0	0	0	0	0	0	0	0	0	0	0	0	0	0	0	0	0	0	0	0	0	NA	NA	NA	NA	0	0	0	0	0
ENSG00000230387	RP4-737E23.2	chr20	+	23168765	23170944	556	0	0	0	0	0	0	0	0	0	0	0	0	0	0	0	0	0	0	0	0	0	0	0	0	0	0	0	0	0	0	0	0	0	0	NA	NA	NA	NA	0	0	0	0	0
ENSG00000248783	RP11-308B16.2	chr5	-	12554002	12574749	372	0	0	0	0	0	0	0	0	0	0	0	0	0	0	0	0	0	0	0	0	0	0	0	0	0	0	0	0	0	0	0	0	0	0	NA	NA	NA	NA	0	0	0	0	0
ENSG00000145220	LYAR	chr4	-	4269428	4291896	1569	249	208	234	270	296	275	280	303	350	324	326	359	8.55969	7.41273	7.77506	10.6699	11.4172	10.7586	10.5035	9.90166	11.5187	11.1841	11.41	13.1843	10.6413	10.9486	11.9261	7.91583	342.937	347.935	404.004	223.001	196.213	204.748	0.79675	9.1598e-07	3.4906e-06	TRUE	279.144	295.466	275.575	307.522	312.176
ENSG00000248780	RP11-632F7.1	chr4	+	40788127	40788727	601	0	0	0	0	0	0	0	0	0	0	0	0	0	0	0	0	0	0	0	0	0	0	0	0	0	0	0	0	0	0	0	0	0	0	NA	NA	NA	NA	0	0	0	0	0
ENSG00000248787	RP11-666A20.4	chr3	-	125626848	125629115	427	12	22	9	6	16	2	7	1	1	6	3	27	1.51578	2.88093	1.09882	0.871247	2.26769	0.287508	0.964866	0.120077	0.120929	0.761029	0.385818	3.64353	0.401958	1.14215	1.59679	1.83184	6.35068	3.20185	30.3847	10.7471	20.7533	7.87491	0.011846	0.98407	0.99035	FALSE	6.20319	15.9712	2.00418	5.69485	2.87278
ENSG00000248785	HIGD1AP14	chr4	+	110594999	110595280	282	0	0	0	0	0	0	0	0	0	0	0	0	0	0	0	0	0	0	0	0	0	0	0	0	0	0	0	0	0	0	0	0	0	0	NA	NA	NA	NA	0	0	0	0	0
ENSG00000167476	JSRP1	chr19	-	2252252	2269758	1137	5	0	5	6	0	3	2	2	0	7	11	6	0.237187	0	0.229256	0.327197	0	0.16196	0.10353	0.0901899	0	0.333438	0.531278	0.304072	0.0645733	0.163052	0.389596	0.155481	7.40913	11.7401	6.75215	4.47794	0	4.37495	0.79426	0.20592	0.30757	FALSE	6.20319	0	3.00628	6.64399	10.5335
ENSG00000248789	CTD-2203A3.1	chr5	+	51303865	51376821	419	0	0	0	0	0	0	0	0	0	0	0	0	0	0	0	0	0	0	0	0	0	0	0	0	0	0	0	0	0	0	0	0	0	0	NA	NA	NA	NA	0	0	0	0	0
ENSG00000268509	AC026202.1	chr3	-	5229227	5229982	756	0	0	0	0	0	0	0	0	0	0	0	0	0	0	0	0	0	0	0	0	0	0	0	0	0	0	0	0	0	0	0	0	0	0	NA	NA	NA	NA	0	0	0	0	0
ENSG00000167470	MIDN	chr19	+	1248552	1259142	3790	1444	1424	1551	714	719	798	2930	3283	3287	1740	1494	1470	20.5499	21.0091	21.3346	11.6809	11.4811	12.9244	45.5015	44.414	44.7837	24.865	21.6472	22.3493	44.8997	12.0288	22.9538	20.9645	1841.7	1594.52	1654.28	1293.23	1343.31	1357.11	0.34889	7.9067e-06	2.7172e-05	TRUE	738.18	717.704	799.67	1651.51	1430.65
ENSG00000253879	RP11-379I19.3	chr8	+	60513937	60526334	551	0	0	0	0	0	0	0	0	0	0	0	0	0	0	0	0	0	0	0	0	0	0	0	0	0	0	0	0	0	0	0	0	0	0	NA	NA	NA	NA	0	0	0	0	0
ENSG00000253878	RP11-347C18.3	chr8	+	95962265	95963624	709	3	13	0	0	6	0	11	21	9	0	5	2	0.228222	1.02526	0	0	0.51215	0	0.913153	1.51866	0.655475	0	0.38727	0.162544	1.0291	0.170717	0.183271	0.417828	0	5.33642	2.25072	2.68676	12.2633	0	-0.34331	0.56884	0.67875	FALSE	0	5.98918	0	0	4.78797
ENSG00000253871	RP11-756K15.2	chr8	+	58256346	58277416	1832	0	0	0	0	0	0	0	0	0	0	0	0	0	0	0	0	0	0	0	0	0	0	0	0	0	0	0	0	0	0	0	0	0	0	NA	NA	NA	NA	0	0	0	0	0
ENSG00000253870	IGKV1-32	chr2	-	89553057	89553501	311	0	0	0	0	0	0	0	0	0	0	0	0	0	0	0	0	0	0	0	0	0	0	0	0	0	0	0	0	0	0	0	0	0	0	NA	NA	NA	NA	0	0	0	0	0
ENSG00000253873	PCDHGA11	chr5	+	140800762	140891835	3936	132	146	129	50	44	80	229	218	317	136	118	69	1.80884	2.07413	1.70862	0.787649	0.676535	1.24762	3.42434	2.83981	4.15876	1.87138	1.64633	1.01014	3.47431	0.903935	1.50928	1.86386	143.949	125.94	77.6498	118.218	137.727	112.874	-0.079727	0.76519	0.8407	FALSE	51.6933	43.9207	80.1674	129.083	112.996
ENSG00000219500	RP11-15J23.1	chr6	+	87141962	87142387	426	0	0	0	0	0	0	0	0	0	0	0	0	0	0	0	0	0	0	0	0	0	0	0	0	0	0	0	0	0	0	0	0	0	0	NA	NA	NA	NA	0	0	0	0	0
ENSG00000219507	FTH1P8	chrX	+	147133753	147134266	514	2	2	1	4	0	0	1	1	1	2	4	1	0.209869	0.217573	0.101426	0.48252	0	0	0.114508	0.0997528	0.100461	0.210739	0.427353	0.112104	0.104907	0.16084	0.250065	0.176289	2.11689	4.26914	1.12536	1.79118	1.88667	0.874989	0.23916	0.68595	0.7758	FALSE	4.13546	0	0	1.89828	3.83038
ENSG00000253874	IGLVIV-66-1	chr22	+	22412845	22413304	460	0	0	0	0	0	0	0	0	0	0	0	0	0	0	0	0	0	0	0	0	0	0	0	0	0	0	0	0	0	0	0	0	0	0	NA	NA	NA	NA	0	0	0	0	0
ENSG00000253877	RP11-946L20.2	chr8	-	111949919	112039662	561	0	0	0	0	0	0	0	0	0	0	0	0	0	0	0	0	0	0	0	0	0	0	0	0	0	0	0	0	0	0	0	0	0	0	NA	NA	NA	NA	0	0	0	0	0
ENSG00000236876	TMSB4XP1	chr1	-	42965876	42966067	192	2	1	0	0	0	0	0	0	0	0	0	0	0.561837	0.29123	0	0	0	0	0	0	0	0	0	0	0	0	0	0.284356	0	0	0	1.79118	0.943333	0	-0.21724	0.54074	NA	NA	0	0	0	0	0
ENSG00000240068	RPL21P42	chr3	+	153741624	153742087	464	0	0	0	0	0	0	0	0	0	0	0	0	0	0	0	0	0	0	0	0	0	0	0	0	0	0	0	0	0	0	0	0	0	0	NA	NA	NA	NA	0	0	0	0	0
ENSG00000240069	GPAA1P1	chr2	+	110741635	110742565	931	0	0	0	0	0	0	0	0	0	0	0	0	0	0	0	0	0	0	0	0	0	0	0	0	0	0	0	0	0	0	0	0	0	0	NA	NA	NA	NA	0	0	0	0	0
ENSG00000256925	RP13-439H18.4	chr10	-	134898748	134900201	475	0	0	0	0	0	0	0	0	0	0	0	0	0	0	0	0	0	0	0	0	0	0	0	0	0	0	0	0	0	0	0	0	0	0	NA	NA	NA	NA	0	0	0	0	0
ENSG00000069998	CECR5	chr22	-	17618401	17646177	3614	399	452	418	422	482	490	580	724	840	670	738	585	5.95479	6.99339	6.02975	7.24006	8.07144	8.32253	9.44576	10.2716	12.0019	10.0407	11.2139	9.32725	10.5731	7.87801	10.194	6.32598	709.16	787.656	658.335	357.34	426.387	365.746	0.89838	1.4934e-12	8.8959e-12	TRUE	436.291	481.131	491.025	635.925	706.705
ENSG00000265697	RP11-31I22.4	chr17	+	31861129	31868358	563	0	0	0	0	0	0	0	0	0	0	0	0	0	0	0	0	0	0	0	0	0	0	0	0	0	0	0	0	0	0	0	0	0	0	NA	NA	NA	NA	0	0	0	0	0
ENSG00000084754	HADHA	chr2	-	26413504	26467594	3037	3429	3669	3842	3734	4021	3783	3247	3824	3770	3573	3147	3147	60.8982	67.5523	65.9513	76.2338	80.1275	76.4608	62.9266	64.5597	64.0998	63.7186	56.9038	59.7087	63.862	77.6074	60.1104	64.8006	3781.83	3358.74	3541.5	3070.97	3461.09	3361.71	0.11049	0.070782	0.126	FALSE	3860.45	4013.75	3790.91	3391.28	3013.55
ENSG00000240065	PSMB9	chr6	+	32811913	32827362	2676	43	64	71	86	126	136	134	204	137	35	12	40	0.866691	1.33731	1.38319	1.99265	2.84955	3.11961	2.94724	3.9087	2.64359	0.708369	0.246255	0.861311	3.16651	2.65394	0.605312	1.19573	37.0456	12.8074	45.0144	38.5103	60.3733	62.1243	-0.66382	0.11861	0.195	FALSE	88.9124	125.773	136.285	33.22	11.4911
ENSG00000256927	RP5-944M2.2	chr12	+	126910536	126918554	480	0	0	0	0	0	0	0	0	0	0	0	0	0	0	0	0	0	0	0	0	0	0	0	0	0	0	0	0	0	0	0	0	0	0	NA	NA	NA	NA	0	0	0	0	0
ENSG00000095637	SORBS1	chr10	-	97071528	97321171	7354	29	20	20	10	16	19	3	22	8	5	12	14	0.212694	0.15207	0.141781	0.084313	0.131671	0.158591	0.0240101	0.153387	0.0561728	0.0368234	0.0896081	0.109696	0.0778565	0.124858	0.0787091	0.168848	5.29224	12.8074	15.755	25.9721	18.8667	17.4998	-0.67384	0.20711	0.30896	FALSE	10.3387	15.9712	19.0398	4.74571	11.4911
ENSG00000249780	RP11-352E6.2	chr4	-	12641922	12642261	340	0	0	0	0	0	0	0	0	0	0	0	0	0	0	0	0	0	0	0	0	0	0	0	0	0	0	0	0	0	0	0	0	0	0	NA	NA	NA	NA	0	0	0	0	0
ENSG00000249781	CTD-2143L24.1	chr5	-	9629558	9903938	1847	0	0	2	0	0	0	0	0	1	0	0	0	0	0	0.0564513	0	0	0	0	0	0.0279572	0	0	0	0.00931905	0	0	0.0188171	0	0	0	0	0	1.74998	-0.14414	0.68363	NA	NA	0	0	0	0	0
ENSG00000249782	RP11-417J1.1	chr5	+	8525291	8528791	335	0	0	0	0	0	0	0	0	0	0	0	0	0	0	0	0	0	0	0	0	0	0	0	0	0	0	0	0	0	0	0	0	0	0	NA	NA	NA	NA	0	0	0	0	0
ENSG00000244155	CYP4F34P	chr13	-	19315870	19316858	481	0	0	0	0	0	0	0	0	0	0	0	0	0	0	0	0	0	0	0	0	0	0	0	0	0	0	0	0	0	0	0	0	0	0	NA	NA	NA	NA	0	0	0	0	0
ENSG00000227017	AC007036.6	chr7	-	30216003	30218630	674	0	0	0	0	0	0	0	0	0	0	0	0	0	0	0	0	0	0	0	0	0	0	0	0	0	0	0	0	0	0	0	0	0	0	NA	NA	NA	NA	0	0	0	0	0
ENSG00000249785	CTD-2061E9.1	chr5	-	28286496	28287772	523	0	0	0	0	0	0	0	0	0	0	0	0	0	0	0	0	0	0	0	0	0	0	0	0	0	0	0	0	0	0	0	0	0	0	NA	NA	NA	NA	0	0	0	0	0
ENSG00000034713	GABARAPL2	chr16	+	75600249	75611779	2274	1377	1177	1413	1736	1761	1870	836	965	1068	1271	1436	1306	32.6607	28.9417	32.3939	47.3344	46.8664	50.4776	21.6378	21.7583	24.2516	30.2714	34.678	33.0932	22.5492	48.2261	32.6809	31.3321	1345.29	1532.62	1469.72	1233.23	1110.3	1236.36	0.27864	0.00092642	0.0024575	TRUE	1794.79	1757.83	1873.91	1206.36	1375.11
ENSG00000249787	RP11-346J10.1	chr5	+	99737145	99744603	563	0	0	0	0	0	0	0	0	0	0	0	0	0	0	0	0	0	0	0	0	0	0	0	0	0	0	0	0	0	0	0	0	0	0	NA	NA	NA	NA	0	0	0	0	0
ENSG00000176219	OR11H6	chr14	+	20691791	20692964	1174	0	0	0	0	0	0	0	0	0	0	0	0	0	0	0	0	0	0	0	0	0	0	0	0	0	0	0	0	0	0	0	0	0	0	NA	NA	NA	NA	0	0	0	0	0
ENSG00000230528	NOS2P3	chr17	+	20339650	20350557	3323	0	0	0	0	0	0	0	0	1	0	0	0	0	0	0	0	0	0	0	0	0.0155392	0	0	0	0.00517974	0	0	0	0	0	0	0	0	0	NA	NA	NA	NA	0	0	0	0	0
ENSG00000230529	CEACAMP9	chr19	-	43600608	43601512	513	8	0	0	0	0	0	0	0	3	0	0	0	0.841113	0	0	0	0	0	0	0	0.30197	0	0	0	0.100657	0	0	0.280371	0	0	0	7.16471	0	0	-0.42229	0.31934	NA	NA	0	0	0	0	0
ENSG00000230524	COL6A4P1	chr3	-	15193340	15247466	4317	0	0	0	0	0	0	0	0	0	0	0	0	0	0	0	0	0	0	0	0	0	0	0	0	0	0	0	0	0	0	0	0	0	0	NA	NA	NA	NA	0	0	0	0	0
ENSG00000230525	AC007403.2	chr2	+	67131568	67198594	625	0	0	0	0	0	0	0	0	0	0	0	0	0	0	0	0	0	0	0	0	0	0	0	0	0	0	0	0	0	0	0	0	0	0	NA	NA	NA	NA	0	0	0	0	0
ENSG00000091513	TF	chr3	+	133464800	133497850	4602	0	1	0	0	0	0	0	0	0	0	0	0	0	0.0121504	0	0	0	0	0	0	0	0	0	0	0	0	0	0.00405014	0	0	0	0	0.943333	0	-0.060772	0.86359	NA	NA	0	0	0	0	0
ENSG00000230520	RP11-533K11.1	chr7	-	118590440	118591313	874	0	0	0	0	0	0	0	0	0	0	0	0	0	0	0	0	0	0	0	0	0	0	0	0	0	0	0	0	0	0	0	0	0	0	NA	NA	NA	NA	0	0	0	0	0
ENSG00000230521	HCG4P7	chr6	-	29855071	29856045	975	0	0	0	0	1	0	0	1	0	0	0	1	0	0	0	0	0.0620709	0	0	0.0525877	0	0	0	0.0590992	0.0175292	0.0206903	0.0196997	0	0	0	1.12536	0	0	0	0.10597	0.76448	NA	NA	0	0.998197	0	0	0
ENSG00000230522	MBD3L2	chr19	+	7049332	7051746	793	0	0	0	0	0	0	0	0	0	0	0	0	0	0	0	0	0	0	0	0	0	0	0	0	0	0	0	0	0	0	0	0	0	0	NA	NA	NA	NA	0	0	0	0	0
ENSG00000230523	RP3-437I16.1	chr1	-	29656132	29676626	2148	0	0	0	0	0	0	0	0	0	0	0	0	0	0	0	0	0	0	0	0	0	0	0	0	0	0	0	0	0	0	0	0	0	0	NA	NA	NA	NA	0	0	0	0	0
ENSG00000146047	HIST1H2BA	chr6	+	25727137	25727573	437	0	0	0	0	0	0	0	0	0	0	0	0	0	0	0	0	0	0	0	0	0	0	0	0	0	0	0	0	0	0	0	0	0	0	NA	NA	NA	NA	0	0	0	0	0
ENSG00000146049	KAAG1	chr6	+	24357131	24358512	1382	0	0	0	0	0	0	0	0	0	0	0	0	0	0	0	0	0	0	0	0	0	0	0	0	0	0	0	0	0	0	0	0	0	0	NA	NA	NA	NA	0	0	0	0	0
ENSG00000148225	WDR31	chr9	-	116075502	116102578	4878	40	35	25	24	29	48	28	20	22	17	20	31	0.442283	0.401203	0.267183	0.305062	0.35979	0.604014	0.337842	0.210221	0.232885	0.188749	0.225153	0.366189	0.260316	0.422955	0.260031	0.370223	17.9936	21.3457	34.8861	35.8235	33.0167	21.8747	-0.24628	0.58679	0.6938	FALSE	24.8128	28.9477	48.1004	16.1354	19.1519
ENSG00000133136	GNG5P2	chrX	-	109589700	109590201	502	0	0	0	0	0	0	0	0	0	0	0	0	0	0	0	0	0	0	0	0	0	0	0	0	0	0	0	0	0	0	0	0	0	0	NA	NA	NA	NA	0	0	0	0	0
ENSG00000133135	RNF128	chrX	+	105937024	106040223	2817	19	10	17	72	76	103	10	9	9	88	134	132	0.363788	0.198495	0.31461	1.58476	1.63275	2.24439	0.208935	0.163811	0.164974	1.6919	2.61221	2.70006	0.17924	1.82063	2.33472	0.292298	93.1433	143.016	148.547	17.0162	9.43333	14.8748	2.9287	1.3007e-16	9.699e-16	TRUE	74.4383	75.863	103.216	83.5245	128.318
ENSG00000133134	BEX2	chrX	-	102564274	102565974	1077	2	0	7	10	2	15	2	3	8	9	3	7	0.10016	0	0.338839	0.575708	0.112385	0.854915	0.109298	0.142822	0.383561	0.45259	0.152966	0.374514	0.211893	0.514336	0.32669	0.146333	9.52602	3.20185	7.87751	1.79118	0	6.12493	0.62692	0.3173	0.4363	FALSE	10.3387	1.99639	15.0314	8.54228	2.87278
ENSG00000133131	MORC4	chrX	-	106057101	106243474	3834	801	779	911	318	367	305	511	559	610	313	351	306	11.2684	11.3612	12.3873	5.14272	5.79304	4.88309	7.84451	7.47564	8.21557	4.4215	5.02741	4.59891	7.84524	5.27295	4.68261	11.6723	331.294	374.617	344.36	717.366	734.857	797.115	-1.0887	1.5184e-19	1.3023e-18	TRUE	328.769	366.338	305.638	297.081	336.116
ENSG00000148229	POLE3	chr9	-	116169515	116172952	2396	712	714	815	891	987	917	836	965	1044	827	851	742	16.0278	16.6628	17.733	23.0573	24.93	23.4925	20.536	20.6504	22.4995	18.6938	19.5044	17.8444	21.2287	23.8266	18.6809	16.8079	875.336	908.259	835.016	637.659	673.54	713.116	0.36905	0.00023727	0.00068606	TRUE	921.174	985.221	918.919	784.94	814.913
ENSG00000138308	PLA2G12B	chr10	-	74694928	74714536	1128	0	0	0	0	0	0	0	0	0	0	0	0	0	0	0	0	0	0	0	0	0	0	0	0	0	0	0	0	0	0	0	0	0	0	NA	NA	NA	NA	0	0	0	0	0
ENSG00000004799	PDK4	chr7	-	95212811	95225803	3576	3	0	0	0	0	0	7	5	4	0	0	0	0.0452486	0	0	0	0	0	0.115212	0.0716904	0.0577594	0	0	0	0.0815539	0	0	0.0150829	0	0	0	2.68676	0	0	-0.21479	0.54518	NA	NA	0	0	0	0	0
ENSG00000144579	CTDSP1	chr2	+	219262979	219270664	2638	1597	1680	1663	1365	1309	1280	1955	2392	2580	1910	1837	1651	32.6522	35.61	32.8646	32.0831	30.0301	29.784	43.6183	46.4916	50.5016	39.2136	38.2405	36.0627	46.8705	30.6324	37.8389	33.7089	2021.63	1960.6	1857.97	1430.25	1584.8	1455.11	0.38489	1.1077e-07	4.6193e-07	TRUE	1411.23	1306.64	1282.68	1812.86	1759.1
ENSG00000238235	TSPY11P	chrY	+	6134634	6137316	1045	0	0	0	0	0	0	0	0	0	0	0	0	0	0	0	0	0	0	0	0	0	0	0	0	0	0	0	0	0	0	0	0	0	0	NA	NA	NA	NA	0	0	0	0	0
ENSG00000067840	PDZD4	chrX	-	153067621	153096020	3689	5	56	29	17	32	43	42	13	38	44	39	18	0.0731043	0.848822	0.409827	0.285732	0.524969	0.715496	0.670097	0.180685	0.531906	0.645984	0.580558	0.281158	0.460896	0.508732	0.502567	0.443918	46.5717	41.6241	20.2565	4.47794	52.8267	25.3747	0.30855	0.55284	0.6648	FALSE	17.5757	31.9423	43.09	41.7622	37.3462
ENSG00000067842	ATP2B3	chrX	+	152783134	152848397	6742	0	0	0	0	0	0	0	0	0	0	0	0	0	0	0	0	0	0	0	0	0	0	0	0	0	0	0	0	0	0	0	0	0	0	NA	NA	NA	NA	0	0	0	0	0
ENSG00000248259	RP11-63H19.5	chr4	-	65476334	65476627	294	0	0	0	0	0	0	0	0	0	0	0	0	0	0	0	0	0	0	0	0	0	0	0	0	0	0	0	0	0	0	0	0	0	0	NA	NA	NA	NA	0	0	0	0	0
ENSG00000248254	AC092597.3	chr4	-	47558748	47562276	601	0	0	2	0	0	0	0	0	0	0	0	0	0	0	0.173487	0	0	0	0	0	0	0	0	0	0	0	0	0.0578289	0	0	0	0	0	1.74998	-0.14414	0.68363	NA	NA	0	0	0	0	0
ENSG00000248257	PSG10P	chr19	-	43343520	43359870	1498	0	0	0	0	0	0	0	0	2	0	0	0	0	0	0	0	0	0	0	0	0.0689411	0	0	0	0.0229804	0	0	0	0	0	0	0	0	0	NA	NA	NA	NA	0	0	0	0	0
ENSG00000215562	CNN2P7	chr21	+	15199017	15199948	932	0	0	0	0	0	0	0	0	0	0	0	0	0	0	0	0	0	0	0	0	0	0	0	0	0	0	0	0	0	0	0	0	0	0	NA	NA	NA	NA	0	0	0	0	0
ENSG00000172828	CES3	chr16	+	66995140	67009051	3834	0	0	0	1	0	0	0	0	0	0	2	0	0	0	0	0.0161721	0	0	0	0	0	0	0.0286462	0	0	0.00539069	0.00954874	0	0	2.13457	0	0	0	0	0.18935	0.59244	NA	NA	1.03387	0	0	0	1.91519
ENSG00000249128	RP11-2N5.1	chr5	+	117931883	117963787	543	0	0	0	0	0	0	0	0	0	0	0	0	0	0	0	0	0	0	0	0	0	0	0	0	0	0	0	0	0	0	0	0	0	0	NA	NA	NA	NA	0	0	0	0	0
ENSG00000249129	SUDS3P1	chr5	+	177398317	177399282	966	2	2	0	0	2	0	0	1	0	1	1	0	0.11167	0.115768	0	0	0.125298	0	0	0.0530776	0	0.0560661	0.0568476	0	0.0176925	0.0417661	0.0376379	0.0758127	1.05845	1.06728	0	1.79118	1.88667	0	-0.13255	0.78039	NA	NA	0	1.99639	0	0.949142	0.957595
ENSG00000141068	KSR1	chr17	+	25783670	25953461	7234	169	116	117	226	265	242	322	389	327	127	149	179	1.26006	0.896638	0.843176	1.93708	2.21697	2.05345	2.61984	2.75714	2.33415	0.95083	1.13109	1.42581	2.57038	2.06917	1.16924	0.999957	134.423	159.025	201.439	151.354	109.427	102.374	0.42772	0.082164	0.143	FALSE	233.654	264.522	242.506	120.541	142.682
ENSG00000137309	HMGA1	chr6	+	34204650	34214008	2159	19994	18764	20684	35234	34337	31793	16069	18292	18124	33319	31356	30372	499.492	485.971	499.451	1011.88	962.503	903.912	438.06	434.407	433.472	835.828	797.549	810.6	435.313	959.43	814.659	494.971	35266.4	33465.8	34179.4	17906.4	17700.7	18098.3	0.9378	2.6369e-258	3.8038e-256	TRUE	36427.2	34275.1	31859.5	31624.5	30026.3
ENSG00000144681	STAC	chr3	+	36421836	36589499	3227	0	0	1	0	1	0	0	0	0	1	0	0	0	0	0.0161552	0	0.018754	0	0	0	0	0.0167834	0	0	0	0.00625133	0.00559445	0.00538506	1.05845	0	0	0	0	0.874989	0.022601	0.94905	NA	NA	0	0.998197	0	0.949142	0
ENSG00000249127	MTND3P3	chr4	-	156377790	156378133	126	0	0	0	0	0	0	0	0	0	0	0	0	0	0	0	0	0	0	0	0	0	0	0	0	0	0	0	0	0	0	0	0	0	0	NA	NA	NA	NA	0	0	0	0	0
ENSG00000172824	CES4A	chr16	+	67022492	67043661	3419	53	17	40	13	37	36	7	14	19	37	38	30	0.836101	0.278027	0.609919	0.235756	0.65493	0.646325	0.120502	0.209951	0.286955	0.586112	0.610343	0.505601	0.205803	0.512337	0.567352	0.574682	39.1625	40.5568	33.7608	47.4662	16.0367	34.9996	0.17499	0.68489	0.77487	FALSE	13.4402	36.9333	36.0753	35.1182	36.3886
ENSG00000066468	FGFR2	chr10	-	123237848	123357972	4255	0	0	0	3	0	1	0	0	1	0	0	0	0	0	0	0.0437159	0	0.0144261	0	0	0.0121356	0	0	0	0.00404519	0.0193807	0	0	0	0	0	0	0	0	NA	NA	NA	NA	3.1016	0	1.00209	0	0
ENSG00000268995	VN1R82P	chr19	+	21371401	21371756	356	1	5	10	2	0	0	2	3	7	0	0	0	0.151507	0.78534	1.4644	0.348336	0	0	0.330656	0.432076	1.01533	0	0	0	0.592688	0.116112	0	0.800417	0	0	0	0.895588	4.71667	8.74989	-1.0442	0.065064	0.117	FALSE	2.06773	0	0	0	0
ENSG00000268996	AL807752.1	chr9	-	139980807	139981121	315	15	24	7	0	11	9	15	30	21	25	20	14	2.5684	4.26028	1.15851	0	2.11337	1.7538	2.80271	4.88314	3.44246	4.2984	3.48666	2.56096	3.70943	1.28905	3.44867	2.6624	26.4612	21.3457	15.755	13.4338	22.64	6.12493	0.45843	0.38664	0.50874	FALSE	0	10.9802	9.01883	23.7285	19.1519
ENSG00000268997	DNAJC19P3	chr19	-	42144937	42145267	331	0	0	0	0	0	0	0	0	0	0	0	0	0	0	0	0	0	0	0	0	0	0	0	0	0	0	0	0	0	0	0	0	0	0	NA	NA	NA	NA	0	0	0	0	0
ENSG00000241334	RPL35AP33	chr16	-	68511140	68511473	334	0	0	0	0	0	0	0	0	0	0	0	0	0	0	0	0	0	0	0	0	0	0	0	0	0	0	0	0	0	0	0	0	0	0	NA	NA	NA	NA	0	0	0	0	0
ENSG00000268992	CTB-175P5.2	chr19	+	23567332	23568095	764	0	0	0	0	0	0	0	0	0	0	0	0	0	0	0	0	0	0	0	0	0	0	0	0	0	0	0	0	0	0	0	0	0	0	NA	NA	NA	NA	0	0	0	0	0
ENSG00000241336	RP11-451G4.1	chr3	+	154958734	154960933	905	0	0	0	0	0	0	0	0	0	0	0	0	0	0	0	0	0	0	0	0	0	0	0	0	0	0	0	0	0	0	0	0	0	0	NA	NA	NA	NA	0	0	0	0	0
ENSG00000173193	PARP14	chr3	+	122399465	122449687	8437	374	282	370	270	408	364	580	562	601	321	294	233	2.39092	1.86895	2.28626	1.98424	2.92661	2.64826	4.0461	3.41536	3.67829	2.06061	1.91359	1.59131	3.71325	2.5197	1.85517	2.18204	339.762	313.782	262.209	334.95	266.02	323.746	-0.013693	0.93489	0.95855	FALSE	279.144	407.265	364.762	304.674	281.533
ENSG00000266923	RP11-693J15.4	chr12	+	92815307	92877456	1968	0	0	0	0	0	0	0	0	0	0	0	0	0	0	0	0	0	0	0	0	0	0	0	0	0	0	0	0	0	0	0	0	0	0	NA	NA	NA	NA	0	0	0	0	0
ENSG00000067596	DHX8	chr17	+	41561233	41621831	6215	1087	1121	1152	950	1064	1144	1820	2097	1816	1649	1798	1645	9.43344	10.0856	9.66323	9.47765	10.3608	11.2988	17.2356	17.3	15.0881	14.37	15.8869	15.2514	16.5412	10.3791	15.1694	9.72743	1745.38	1918.98	1851.22	973.504	1057.48	1007.99	0.85684	1.4556e-28	1.756e-27	TRUE	982.172	1062.08	1146.39	1565.13	1721.75
ENSG00000266922	CTC-499B15.6	chr19	-	11836776	11841598	491	0	0	0	0	0	0	0	0	0	0	0	0	0	0	0	0	0	0	0	0	0	0	0	0	0	0	0	0	0	0	0	0	0	0	NA	NA	NA	NA	0	0	0	0	0
ENSG00000269859	CTD-2537I9.16	chr19	-	55987350	55987849	500	0	0	0	0	0	0	0	0	0	0	0	0	0	0	0	0	0	0	0	0	0	0	0	0	0	0	0	0	0	0	0	0	0	0	NA	NA	NA	NA	0	0	0	0	0
ENSG00000116604	MEF2D	chr1	-	156433519	156470620	5965	1458	1464	1567	1314	1325	1405	2626	2901	2699	2333	2139	2128	13.1834	13.7236	13.6952	13.6585	13.443	14.4582	25.9108	24.9359	23.3643	21.1827	19.692	20.5564	24.737	13.8532	20.477	13.5341	2469.36	2282.92	2394.76	1305.77	1381.04	1371.11	0.81434	9.1791e-34	1.3094e-32	TRUE	1358.5	1322.61	1407.94	2214.35	2048.29
ENSG00000070808	CAMK2A	chr5	-	149599054	149669854	5322	2	5	6	9	18	8	14	29	20	12	4	12	0.0202692	0.0525331	0.0587743	0.104854	0.204687	0.0922704	0.154828	0.27939	0.194051	0.122119	0.0412738	0.129925	0.209423	0.133937	0.0977727	0.0438589	12.7014	4.26914	13.5043	1.79118	4.71667	5.24994	0.80573	0.19225	0.29079	FALSE	9.30479	17.9676	8.01674	11.3897	3.83038
ENSG00000269154	AC006539.4	chr19	+	20173564	20174129	566	0	0	0	0	0	0	0	0	0	0	0	0	0	0	0	0	0	0	0	0	0	0	0	0	0	0	0	0	0	0	0	0	0	0	NA	NA	NA	NA	0	0	0	0	0
ENSG00000080189	SLC35C2	chr20	-	44978167	44993043	2510	911	825	943	825	803	762	935	1027	1031	1329	1448	1389	19.5761	18.3788	19.5861	20.3797	19.3613	18.635	21.9248	20.979	21.2102	28.6767	31.6799	31.8871	21.3713	19.4587	30.7479	19.1804	1406.68	1545.43	1563.12	815.881	778.25	825.115	0.89572	4.2982e-26	4.7442e-25	TRUE	852.939	801.553	763.594	1261.41	1386.6
ENSG00000147883	CDKN2B	chr9	-	22002902	22009362	3911	467	336	401	536	629	646	110	103	64	903	931	881	6.44037	4.80384	5.34524	8.49757	9.73319	10.1389	1.6554	1.35032	0.844991	12.5048	13.0723	12.98	1.28357	9.45656	12.8524	5.52982	955.778	993.642	991.441	418.24	316.96	350.871	1.4234	7.5425e-33	1.0491e-31	TRUE	554.152	627.866	647.352	857.075	891.521
ENSG00000147885	IFNA16	chr9	-	21216372	21217310	939	0	0	0	0	0	0	0	0	0	0	0	0	0	0	0	0	0	0	0	0	0	0	0	0	0	0	0	0	0	0	0	0	0	0	NA	NA	NA	NA	0	0	0	0	0
ENSG00000147889	CDKN2A	chr9	-	21967751	21995300	1283	584	494	615	924	1113	1074	183	302	277	894	1041	905	24.5509	21.5297	24.9896	44.6543	52.5002	51.3837	8.39502	12.0689	11.1484	37.7389	44.5568	40.6451	10.5375	49.5127	40.9802	23.6901	946.252	1111.04	1018.45	523.024	466.007	538.119	1.002	2.1047e-20	1.8823e-19	TRUE	955.291	1110.99	1076.25	848.533	996.856
ENSG00000101935	AMMECR1	chrX	-	109437414	109683461	5504	152	125	155	130	129	155	403	483	473	115	164	119	1.48952	1.2699	1.46813	1.46448	1.41842	1.72862	4.30947	4.49943	4.43754	1.13161	1.63627	1.24582	4.41548	1.53717	1.3379	1.40918	121.721	175.035	133.918	136.129	117.917	135.623	0.13887	0.55393	0.66578	FALSE	134.402	128.767	155.324	109.151	157.046
ENSG00000101938	CHRDL1	chrX	-	109917084	110039286	3935	4	14	21	1	2	2	0	2	1	2	0	0	0.0548273	0.198939	0.278218	0.015757	0.0307594	0.0311984	0	0.02606	0.0131225	0.0275273	0	0	0.0130608	0.0259049	0.00917576	0.177328	2.11689	0	0	3.58235	13.2067	18.3748	-1.7073	0.0065962	0.01517	TRUE	1.03387	1.99639	2.00418	1.89828	0
ENSG00000269855	AC012313.1	chr19	+	58907457	58908407	951	0	0	0	5	0	0	0	0	0	0	0	0	0	0	0	0.325992	0	0	0	0	0	0	0	0	0	0.108664	0	0	0	0	0	0	0	0	NA	NA	NA	NA	5.16933	0	0	0	0
ENSG00000262495	RP11-46I8.1	chr17	+	4963651	4965418	416	0	0	0	0	0	0	0	0	0	0	0	0	0	0	0	0	0	0	0	0	0	0	0	0	0	0	0	0	0	0	0	0	0	0	NA	NA	NA	NA	0	0	0	0	0
ENSG00000130656	HBZ	chr16	+	202686	204502	755	0	0	0	0	0	0	0	0	0	0	0	0	0	0	0	0	0	0	0	0	0	0	0	0	0	0	0	0	0	0	0	0	0	0	NA	NA	NA	NA	0	0	0	0	0
ENSG00000130653	PNPLA7	chr9	-	140354404	140444986	5308	26	21	46	8	0	23	13	35	29	59	43	41	0.264195	0.221221	0.451791	0.0934495	0	0.265977	0.144148	0.338085	0.282115	0.602003	0.444864	0.445081	0.254783	0.119809	0.497316	0.312402	62.4484	45.8932	46.1397	23.2853	19.81	40.2495	0.78441	0.052081	0.096497	FALSE	8.27092	0	23.0481	55.9994	41.1766
ENSG00000253973	RP11-467K18.2	chr11	+	9025709	9086701	960	0	0	0	0	0	0	0	1	0	0	2	0	0	0	0	0	0	0	0	0.0534093	0	0	0.114406	0	0.0178031	0	0.0381353	0	0	2.13457	0	0	0	0	0.18935	0.59244	NA	NA	0	0	0	0	1.91519
ENSG00000223591	CENPVP1	chrX	+	51453887	51455227	1303	0	0	0	0	0	0	0	0	0	0	0	0	0	0	0	0	0	0	0	0	0	0	0	0	0	0	0	0	0	0	0	0	0	0	NA	NA	NA	NA	0	0	0	0	0
ENSG00000223593	AL356806.3	chr14	-	34885893	34886808	916	0	0	0	0	0	0	0	0	0	0	0	0	0	0	0	0	0	0	0	0	0	0	0	0	0	0	0	0	0	0	0	0	0	0	NA	NA	NA	NA	0	0	0	0	0
ENSG00000113389	NPR3	chr5	+	32689176	32791819	7337	55	62	41	24	10	22	285	377	255	25	24	36	0.404321	0.47251	0.291324	0.20282	0.0824848	0.184057	2.28625	2.63458	1.79466	0.184544	0.179631	0.282729	2.23849	0.156454	0.215635	0.389385	26.4612	25.6148	40.5129	49.2574	58.4867	35.8746	-0.56211	0.1584	0.24764	FALSE	24.8128	9.98197	22.046	23.7285	22.9823
ENSG00000223595	LYPLA1P1	chr7	-	122870174	122870795	622	0	0	0	0	0	0	0	0	0	0	0	0	0	0	0	0	0	0	0	0	0	0	0	0	0	0	0	0	0	0	0	0	0	0	NA	NA	NA	NA	0	0	0	0	0
ENSG00000223597	CTD-2296D1.5	chr5	+	7373230	7379903	577	0	0	0	0	0	0	0	0	0	0	0	0	0	0	0	0	0	0	0	0	0	0	0	0	0	0	0	0	0	0	0	0	0	0	NA	NA	NA	NA	0	0	0	0	0
ENSG00000180846	CSNK1G2-AS1	chr19	-	1952530	1954585	1288	0	0	0	0	0	2	0	0	0	5	0	0	0	0	0	0	0	0.0953151	0	0	0	0.210248	0	0	0	0.0317717	0.0700827	0	5.29224	0	0	0	0	0	0.33828	0.38058	NA	NA	0	0	2.00418	4.74571	0
ENSG00000223599	RP11-216N14.7	chr1	-	153824582	153825890	1309	0	0	0	0	0	0	2	0	0	0	2	0	0	0	0	0	0	0	0.0899264	0	0	0	0.0839035	0	0.0299755	0	0.0279678	0	0	2.13457	0	0	0	0	0.18935	0.59244	NA	NA	0	0	0	0	1.91519
ENSG00000223598	RP1-292B18.4	chr6	-	151409239	151549582	853	0	0	0	0	0	0	0	0	0	0	0	0	0	0	0	0	0	0	0	0	0	0	0	0	0	0	0	0	0	0	0	0	0	0	NA	NA	NA	NA	0	0	0	0	0
ENSG00000067334	DNTTIP2	chr1	-	94333373	94345474	4363	692	730	860	710	748	643	828	839	874	475	441	404	8.55466	9.35568	10.276	10.09	10.3755	9.04634	11.1697	9.85973	10.3439	5.89639	5.55064	5.33559	10.4578	9.83728	5.5942	9.39545	502.762	470.673	454.645	619.747	688.633	752.491	-0.52411	1.3985e-05	4.67e-05	TRUE	734.044	746.652	644.345	450.842	422.299
ENSG00000113387	SUB1	chr5	+	32531739	32604185	4273	1556	1569	1701	1862	1820	1958	1317	1309	1482	1274	1355	1297	19.6408	20.5318	20.7531	27.0187	25.7769	28.1272	18.1405	15.7071	17.9092	16.1478	17.4139	17.4901	17.2523	26.9743	17.0173	20.3086	1348.46	1446.17	1459.59	1393.54	1480.09	1488.36	-0.036099	0.63259	0.73239	FALSE	1925.06	1816.72	1962.1	1209.21	1297.54
ENSG00000113384	GOLPH3	chr5	-	32124810	32174456	2721	1082	1023	1132	1244	1504	1241	1947	2275	2115	1031	950	854	21.4477	21.0225	21.6885	28.3472	33.4512	27.9957	42.1148	42.8688	40.1367	20.5214	19.1728	18.0849	41.7068	29.9313	19.2597	21.3862	1091.26	1013.92	961.057	969.027	965.03	990.488	0.068165	0.44513	0.56564	FALSE	1286.13	1501.29	1243.6	978.565	909.715
ENSG00000099985	OSM	chr22	-	30658818	30662829	1854	0	0	0	0	0	0	0	0	0	0	0	0	0	0	0	0	0	0	0	0	0	0	0	0	0	0	0	0	0	0	0	0	0	0	NA	NA	NA	NA	0	0	0	0	0
ENSG00000099984	GSTT2	chr22	+	24322339	24326106	1094	261	297	322	333	381	246	208	267	237	372	332	252	12.8678	15.1802	15.3444	18.8732	21.0766	13.8027	11.1903	12.5136	11.1864	18.4163	16.6652	13.273	11.6301	17.9175	16.1182	14.4641	393.742	354.339	283.59	233.749	280.17	281.747	0.36847	0.031626	0.062229	FALSE	344.277	380.313	246.515	353.081	317.921
ENSG00000235545	RP11-230B22.1	chr1	+	63154153	63176365	1228	11	6	3	8	0	3	0	4	2	6	7	0	0.483143	0.273206	0.12736	0.403933	0	0.149958	0	0.167013	0.0840991	0.264625	0.313032	0	0.083704	0.18463	0.192552	0.29457	6.35068	7.47099	0	9.85147	5.66	2.62497	-0.18828	0.76447	0.84041	FALSE	8.27092	0	3.00628	5.69485	6.70316
ENSG00000235544	RPS11P1	chr20	-	11326031	11326503	473	0	0	0	0	0	0	0	0	0	0	0	0	0	0	0	0	0	0	0	0	0	0	0	0	0	0	0	0	0	0	0	0	0	0	NA	NA	NA	NA	0	0	0	0	0
ENSG00000235547	NDUFB11P1	chr11	-	92069198	92069662	465	0	0	0	0	0	0	0	0	0	0	0	0	0	0	0	0	0	0	0	0	0	0	0	0	0	0	0	0	0	0	0	0	0	0	NA	NA	NA	NA	0	0	0	0	0
ENSG00000235546	AC087499.5	chr17	+	20515980	20517321	1342	0	0	0	0	0	0	0	0	0	0	0	0	0	0	0	0	0	0	0	0	0	0	0	0	0	0	0	0	0	0	0	0	0	0	NA	NA	NA	NA	0	0	0	0	0
ENSG00000076258	FMO4	chr1	+	171283347	171311223	2252	4	1	20	3	7	0	5	11	7	0	1	0	0.0958017	0.0248296	0.462991	0.0825983	0.188114	0	0.130677	0.250445	0.160505	0	0.0243849	0	0.180542	0.0902376	0.0081283	0.194541	0	1.06728	0	3.58235	0.943333	17.4998	-1.2596	0.038273	0.073629	FALSE	3.1016	6.98738	0	0	0.957595
ENSG00000235549	RP11-781D11.1	chr1	-	39423947	39424597	350	0	0	0	0	0	6	0	0	0	0	0	0	0	0	0	0	0	1.05228	0	0	0	0	0	0	0	0.350759	0	0	0	0	0	0	0	0	NA	NA	NA	NA	0	0	6.01255	0	0
ENSG00000235548	AC073551.1	chr2	-	156889759	156890592	834	0	0	0	0	0	0	0	0	0	0	0	0	0	0	0	0	0	0	0	0	0	0	0	0	0	0	0	0	0	0	0	0	0	0	NA	NA	NA	NA	0	0	0	0	0
ENSG00000234634	AC003664.1	chr17	-	13202501	13210077	485	0	0	0	0	0	0	0	0	0	0	0	0	0	0	0	0	0	0	0	0	0	0	0	0	0	0	0	0	0	0	0	0	0	0	NA	NA	NA	NA	0	0	0	0	0
ENSG00000234635	LINC00849	chr10	-	70237756	70240521	1779	43	51	48	12	25	12	65	61	49	23	13	5	1.30369	1.60299	1.40662	0.418238	0.850465	0.41405	2.15048	1.75809	1.42226	0.700212	0.401289	0.16195	1.77694	0.560918	0.42115	1.43777	24.3443	13.8747	5.6268	38.5103	48.11	41.9995	-1.2822	0.0066031	0.015179	TRUE	12.4064	24.9549	12.0251	21.8303	12.4487
ENSG00000234636	MED14-AS1	chrX	+	40594652	40597950	897	4	0	0	0	2	8	1	3	4	0	0	3	0.240519	0	0	0	0.134937	0.547451	0.0656152	0.171481	0.230265	0	0	0.192715	0.155787	0.227462	0.0642382	0.080173	0	0	3.37608	3.58235	0	0	-0.013895	0.97505	NA	NA	0	1.99639	8.01674	0	0
ENSG00000234637	RP11-553J6.1	chr9	-	83397253	83397685	433	0	0	0	0	0	0	0	0	0	0	0	0	0	0	0	0	0	0	0	0	0	0	0	0	0	0	0	0	0	0	0	0	0	0	NA	NA	NA	NA	0	0	0	0	0
ENSG00000234630	LL22NC03-2H8.4	chr22	+	22648098	22649159	524	1	0	2	0	1	0	1	1	0	4	0	7	0.102932	0	0.19898	0	0.115494	0	0.112322	0.0978492	0	0.413434	0	0.769755	0.0700571	0.0384981	0.394397	0.100637	4.23379	0	7.87751	0.895588	0	1.74998	0.61524	0.28687	0.40257	FALSE	0	0.998197	0	3.79657	0
ENSG00000234631	AL162407.1	chr10	+	115674530	115676949	2420	0	0	0	0	0	0	0	0	0	0	0	0	0	0	0	0	0	0	0	0	0	0	0	0	0	0	0	0	0	0	0	0	0	0	NA	NA	NA	NA	0	0	0	0	0
ENSG00000234632	NECAP1P2	chr2	+	74577196	74578136	727	0	4	0	0	0	0	0	0	0	0	0	0	0	0.307654	0	0	0	0	0	0	0	0	0	0	0	0	0	0.102551	0	0	0	0	3.77333	0	-0.26972	0.45058	NA	NA	0	0	0	0	0
ENSG00000255951	RP11-967K21.2	chr12	+	28317891	28318595	554	0	0	0	0	0	0	0	0	0	0	0	0	0	0	0	0	0	0	0	0	0	0	0	0	0	0	0	0	0	0	0	0	0	0	NA	NA	NA	NA	0	0	0	0	0
ENSG00000180592	SKIDA1	chr10	-	21802407	21814611	6598	9	2	8	6	0	4	10	21	24	0	8	6	0.0735719	0.0169494	0.0632104	0.0563841	0	0.037213	0.0892041	0.163191	0.187827	0	0.0665836	0.0523992	0.146741	0.0311991	0.0396609	0.0512439	0	8.53828	6.75215	8.06029	1.88667	6.99992	-0.07373	0.90656	0.93923	FALSE	6.20319	0	4.00837	0	7.66076
ENSG00000256699	RP11-669N7.3	chr12	+	129693146	129697207	1568	0	0	0	0	0	0	0	0	0	0	0	0	0	0	0	0	0	0	0	0	0	0	0	0	0	0	0	0	0	0	0	0	0	0	NA	NA	NA	NA	0	0	0	0	0
ENSG00000061656	SPAG4	chr20	+	34203814	34208971	1453	105	56	81	80	128	149	64	111	74	198	137	114	3.89767	2.15506	2.90623	3.41383	5.33134	6.2946	2.59246	3.91693	2.62982	7.38036	5.17779	4.5209	3.0464	5.01326	5.69302	2.98632	209.573	146.218	128.291	94.0368	52.8267	70.8741	1.091	0.00010825	0.00032624	TRUE	82.7092	127.769	149.312	187.93	131.19
ENSG00000180596	HIST1H2BC	chr6	-	26115101	26124154	659	174	173	156	210	182	277	12	23	12	124	154	156	14.2412	14.6791	12.341	19.7584	16.7139	25.8013	1.07175	1.7895	0.940277	10.1909	12.8329	13.6403	1.26717	20.7579	12.2214	13.7537	131.247	164.362	175.556	155.832	163.197	136.498	0.046989	0.83003	0.88713	FALSE	217.112	181.672	277.58	117.694	147.47
ENSG00000073578	SDHA	chr5	+	218356	256815	3001	2588	2484	2516	2357	2653	2693	3218	3729	3577	3263	3037	2895	46.5136	46.2832	43.7075	48.6981	53.5012	55.083	63.1128	63.7111	61.5478	58.8883	55.5736	55.5864	62.7905	52.4274	56.6828	45.5014	3453.71	3241.34	3257.91	2317.78	2343.24	2201.47	0.53555	4.7276e-21	4.3252e-20	TRUE	2436.82	2648.22	2698.63	3097.05	2908.21
ENSG00000223554	AC078851.1	chr2	-	140582465	140583446	298	0	0	0	0	0	0	0	0	0	0	0	0	0	0	0	0	0	0	0	0	0	0	0	0	0	0	0	0	0	0	0	0	0	0	NA	NA	NA	NA	0	0	0	0	0
ENSG00000256694	RP11-598F7.5	chr12	-	273830	275487	1101	8	4	0	0	0	0	1	0	2	0	0	7	0.391908	0.203147	0	0	0	0	0.0534576	0	0.0937999	0	0	0.36635	0.0490859	0	0.122117	0.198352	0	0	7.87751	7.16471	3.77333	0	-0.14103	0.80576	0.87059	FALSE	0	0	0	0	0
ENSG00000169202	AE000658.26	chr14	-	22070049	22070976	928	0	0	0	0	0	0	0	0	0	0	0	0	0	0	0	0	0	0	0	0	0	0	0	0	0	0	0	0	0	0	0	0	0	0	NA	NA	NA	NA	0	0	0	0	0
ENSG00000169203	61E3.4	chr16	-	29495010	29517320	2676	1	4	1	8	5	0	0	2	4	5	0	2	0.0201556	0.0835817	0.0194816	0.185363	0.113078	0	0	0.0383206	0.0771851	0.101196	0	0.0430655	0.0385019	0.09948	0.048087	0.041073	5.29224	0	2.25072	0.895588	3.77333	0.874989	0.13817	0.81166	0.87464	FALSE	8.27092	4.99099	0	4.74571	0
ENSG00000256695	RP1-166H1.2	chr12	+	120827349	120833797	365	0	0	0	0	0	0	0	0	0	0	0	0	0	0	0	0	0	0	0	0	0	0	0	0	0	0	0	0	0	0	0	0	0	0	NA	NA	NA	NA	0	0	0	0	0
ENSG00000089009	RPL6	chr12	-	112842994	112856642	2008	13082	12098	14246	15965	15896	15813	12381	14149	14877	11458	11413	11229	351.392	336.889	369.862	492.973	479.089	483.39	362.902	361.285	382.571	309.046	312.123	322.228	368.919	485.151	314.466	352.715	12127.7	12180.9	12636.7	11716.1	11412.4	12465.1	0.053544	0.15217	0.23958	FALSE	16505.7	15867.3	15846.1	10875.3	10929
ENSG00000261348	RP11-510M2.1	chr16	-	71444343	71460367	530	0	0	0	0	0	0	0	0	0	0	0	0	0	0	0	0	0	0	0	0	0	0	0	0	0	0	0	0	0	0	0	0	0	0	NA	NA	NA	NA	0	0	0	0	0
ENSG00000261349	RP3-465N24.5	chr1	-	25592593	25593627	459	0	7	0	0	0	1	4	3	2	0	0	0	0	0.852752	0	0	0	0.133732	0.512914	0.335117	0.224997	0	0	0	0.357676	0.0445773	0	0.284251	0	0	0	0	6.60333	0	-0.39415	0.34008	NA	NA	0	0	1.00209	0	0
ENSG00000261346	RP11-297C4.2	chr16	-	30488501	30500674	699	0	0	0	0	0	0	0	0	0	0	0	0	0	0	0	0	0	0	0	0	0	0	0	0	0	0	0	0	0	0	0	0	0	0	NA	NA	NA	NA	0	0	0	0	0
ENSG00000223551	TMSB4XP4	chr9	+	131104432	131105049	618	0	0	2	4	0	1	0	0	0	1	0	0	0	0	0.168715	0.401319	0	0.0993251	0	0	0	0.0876374	0	0	0	0.166881	0.0292125	0.0562382	1.05845	0	0	0	0	1.74998	-0.054017	0.87895	NA	NA	4.13546	0	1.00209	0.949142	0
ENSG00000169208	OR10G3	chr14	-	22037934	22038875	942	0	0	0	0	0	0	0	0	0	0	0	0	0	0	0	0	0	0	0	0	0	0	0	0	0	0	0	0	0	0	0	0	0	0	NA	NA	NA	NA	0	0	0	0	0
ENSG00000089006	SNX5	chr20	-	17922241	17949623	3087	942	916	887	792	721	801	886	935	909	554	590	475	16.4587	16.5919	14.9795	15.9077	14.1348	15.9273	16.8925	15.5297	15.205	9.71966	10.4955	8.86631	15.8757	15.3233	9.69384	16.0101	586.38	629.698	534.546	843.644	864.093	776.116	-0.50021	4.5275e-06	1.6047e-05	TRUE	818.821	719.7	802.676	525.824	564.981
ENSG00000261342	AC006538.1	chr19	-	2727741	2729325	1585	7	0	14	4	9	8	17	24	12	7	20	7	0.238205	0	0.460479	0.156476	0.343642	0.309819	0.631272	0.776373	0.390942	0.239192	0.692932	0.254481	0.599529	0.269979	0.395535	0.232895	7.40913	21.3457	7.87751	6.26912	0	12.2499	0.56473	0.36295	0.48563	FALSE	4.13546	8.98378	8.01674	6.64399	19.1519
ENSG00000261340	RP11-215H22.1	chr11	-	30001660	30003939	2280	0	0	0	0	0	0	0	0	0	0	0	0	0	0	0	0	0	0	0	0	0	0	0	0	0	0	0	0	0	0	0	0	0	0	NA	NA	NA	NA	0	0	0	0	0
ENSG00000261341	CTD-2568A17.1	chr19	-	51279398	51289467	495	1	0	0	0	0	0	3	0	4	0	0	0	0.108962	0	0	0	0	0	0.356708	0	0.417268	0	0	0	0.257992	0	0	0.0363208	0	0	0	0.895588	0	0	-0.060772	0.86359	NA	NA	0	0	0	0	0
ENSG00000269119	AC020956.1	chr19	+	42333746	42334992	947	0	0	0	0	0	0	0	0	0	0	0	0	0	0	0	0	0	0	0	0	0	0	0	0	0	0	0	0	0	0	0	0	0	0	NA	NA	NA	NA	0	0	0	0	0
ENSG00000264193	RP11-737G21.1	chr18	-	23533180	23533432	253	0	0	0	0	0	0	0	0	0	0	0	0	0	0	0	0	0	0	0	0	0	0	0	0	0	0	0	0	0	0	0	0	0	0	NA	NA	NA	NA	0	0	0	0	0
ENSG00000264194	CTB-104H12.6	chr17	+	10048831	10050277	1447	0	0	0	0	0	0	0	0	0	0	0	0	0	0	0	0	0	0	0	0	0	0	0	0	0	0	0	0	0	0	0	0	0	0	NA	NA	NA	NA	0	0	0	0	0
ENSG00000256690	RP11-727F15.9	chr11	+	62599706	62601515	565	0	0	0	0	0	0	5	0	0	0	0	0	0	0	0	0	0	0	0.520857	0	0	0	0	0	0.173619	0	0	0	0	0	0	0	0	0	NA	NA	NA	NA	0	0	0	0	0
ENSG00000264196	RP11-171G2.1	chr17	+	70835178	70835857	624	0	0	0	0	0	0	0	0	0	0	0	0	0	0	0	0	0	0	0	0	0	0	0	0	0	0	0	0	0	0	0	0	0	0	NA	NA	NA	NA	0	0	0	0	0
ENSG00000264198	RP11-94L15.2	chr17	-	37913974	37920089	6116	0	0	0	0	0	0	0	0	0	0	0	0	0	0	0	0	0	0	0	0	0	0	0	0	0	0	0	0	0	0	0	0	0	0	NA	NA	NA	NA	0	0	0	0	0
ENSG00000256691	RP11-476M19.3	chr12	-	3571884	3572752	530	0	0	0	0	0	0	0	0	0	0	0	0	0	0	0	0	0	0	0	0	0	0	0	0	0	0	0	0	0	0	0	0	0	0	NA	NA	NA	NA	0	0	0	0	0
ENSG00000269117	AL121901.1	chr20	+	31823091	31823387	297	0	0	0	0	0	0	0	0	0	0	0	0	0	0	0	0	0	0	0	0	0	0	0	0	0	0	0	0	0	0	0	0	0	0	NA	NA	NA	NA	0	0	0	0	0
ENSG00000117266	CDK18	chr1	+	205473723	205501921	3966	39	34	63	103	74	82	5	13	10	9	12	7	0.530388	0.479362	0.828131	1.61028	1.1292	1.26914	0.0742018	0.168066	0.130199	0.122904	0.166157	0.101702	0.124155	1.33621	0.130255	0.612627	9.52602	12.8074	7.87751	34.9279	32.0733	55.1243	-1.6594	0.0004847	0.0013443	TRUE	106.488	73.8666	82.1716	8.54228	11.4911
ENSG00000117262	GPR89A	chr1	-	145764411	145827103	2699	116	176	142	102	121	180	135	136	126	120	75	71	2.31813	3.64626	2.74281	2.34323	2.71316	4.09371	2.94393	2.58359	2.41061	2.408	1.52598	1.5158	2.64605	3.05003	1.81659	2.9024	127.014	80.0464	79.9005	103.888	166.027	124.249	-0.43238	0.12165	0.19926	FALSE	105.454	120.782	180.377	113.897	71.8196
ENSG00000107831	FGF8	chr10	-	103529899	103535854	1197	0	0	0	0	0	0	0	5	0	0	0	0	0	0	0	0	0	0	0	0.214173	0	0	0	0	0.0713909	0	0	0	0	0	0	0	0	0	NA	NA	NA	NA	0	0	0	0	0
ENSG00000107833	NPM3	chr10	-	103541082	103543170	877	385	357	379	317	374	423	373	397	401	452	435	436	23.6779	22.7618	22.5295	22.4118	25.8086	29.6066	25.0326	23.2102	23.6105	27.9137	27.2383	28.6466	23.9511	25.9423	27.9328	22.9897	478.418	464.269	490.657	344.801	336.77	331.621	0.4949	0.00015447	0.00045627	TRUE	327.735	373.326	423.885	429.012	416.554
ENSG00000267037	AC005757.7	chr19	-	45653008	45653863	856	0	0	0	0	0	0	0	0	0	0	0	0	0	0	0	0	0	0	0	0	0	0	0	0	0	0	0	0	0	0	0	0	0	0	NA	NA	NA	NA	0	0	0	0	0
ENSG00000224060	ARSEP1	chrY	+	14460540	14468218	635	0	0	0	0	0	0	0	0	0	0	0	0	0	0	0	0	0	0	0	0	0	0	0	0	0	0	0	0	0	0	0	0	0	0	NA	NA	NA	NA	0	0	0	0	0
ENSG00000224061	AC092106.1	chr2	-	106869687	106870173	487	0	0	0	0	0	0	0	0	0	0	0	0	0	0	0	0	0	0	0	0	0	0	0	0	0	0	0	0	0	0	0	0	0	0	NA	NA	NA	NA	0	0	0	0	0
ENSG00000156509	FBXO43	chr8	-	101145588	101158028	3082	6	2	4	0	0	0	31	19	27	18	0	0	0.105003	0.0362856	0.067661	0	0	0	0.592006	0.316089	0.452367	0.316313	0	0	0.453487	0	0.105438	0.0696498	19.052	0	0	5.37353	1.88667	3.49996	0.3206	0.60113	0.70602	FALSE	0	0	0	17.0846	0
ENSG00000156508	EEF1A1	chr6	-	74225473	74233520	4441	208570	205070	219326	198654	203514	203841	197055	221518	219349	133303	130386	119004	2533.1	2582.02	2574.66	2773.54	2773.36	2817.46	2611.58	2557.51	2550.44	1625.69	1612.28	1544.07	2573.18	2788.12	1594.01	2563.26	141094	139159	133922	186793	193449	191908	-0.46596	8.858e-84	3.4152e-82	TRUE	205381	203147	204267	126523	124857
ENSG00000224064	RP11-344H11.5	chr1	+	27310119	27310515	397	0	0	0	0	0	0	0	0	0	0	0	0	0	0	0	0	0	0	0	0	0	0	0	0	0	0	0	0	0	0	0	0	0	0	NA	NA	NA	NA	0	0	0	0	0
ENSG00000224065	SRIP2	chrX	-	88622434	88622599	166	0	0	0	0	0	0	0	0	0	0	0	0	0	0	0	0	0	0	0	0	0	0	0	0	0	0	0	0	0	0	0	0	0	0	NA	NA	NA	NA	0	0	0	0	0
ENSG00000224066	RP4-622L5.7	chr1	-	32670370	32672415	786	0	0	0	0	0	0	0	0	0	0	0	0	0	0	0	0	0	0	0	0	0	0	0	0	0	0	0	0	0	0	0	0	0	0	NA	NA	NA	NA	0	0	0	0	0
ENSG00000224067	RP11-430K21.2	chr9	+	114565260	114565715	413	2	0	0	0	0	0	0	0	0	0	0	0	0.261193	0	0	0	0	0	0	0	0	0	0	0	0	0	0	0.0870644	0	0	0	1.79118	0	0	-0.14414	0.68363	NA	NA	0	0	0	0	0
ENSG00000156502	SUPV3L1	chr10	+	70939988	70968855	2484	279	229	365	433	496	435	391	464	490	459	452	421	6.05807	5.15491	7.66042	10.8082	12.0843	10.7494	9.26451	9.57756	10.186	10.0078	9.99255	9.76599	9.67603	11.214	9.92212	6.29113	485.827	482.413	473.776	249.869	216.023	319.371	0.86129	7.1731e-08	3.0371e-07	TRUE	447.664	495.106	435.91	435.656	432.833
ENSG00000156500	FAM122C	chrX	+	133930819	133988640	2483	34	53	18	33	26	32	36	71	49	23	21	13	0.738557	1.19354	0.377926	0.824053	0.633708	0.79108	0.853341	1.46612	1.01901	0.501682	0.464443	0.301684	1.11282	0.749614	0.422603	0.770007	24.3443	22.413	14.6297	30.45	49.9967	15.7498	-0.52919	0.27107	0.38478	FALSE	34.1175	25.9531	32.067	21.8303	20.1095
ENSG00000060303	RPS17P5	chr6	-	50824968	50825375	408	0	0	0	0	0	0	0	0	0	0	0	0	0	0	0	0	0	0	0	0	0	0	0	0	0	0	0	0	0	0	0	0	0	0	NA	NA	NA	NA	0	0	0	0	0
ENSG00000264444	SDHCP1	chr18	+	66533754	66534265	512	0	0	0	0	0	0	0	0	0	0	0	0	0	0	0	0	0	0	0	0	0	0	0	0	0	0	0	0	0	0	0	0	0	0	NA	NA	NA	NA	0	0	0	0	0
ENSG00000156504	FAM122B	chrX	-	133903596	133931262	4246	409	350	416	139	112	136	334	429	356	194	187	170	5.19547	4.6092	5.10769	2.0298	1.59636	1.9661	4.62981	5.18043	4.32942	2.47457	2.41853	2.30704	4.71322	1.86409	2.40005	4.97079	205.339	199.582	191.311	366.296	330.167	363.996	-0.81684	4.0637e-07	1.6072e-06	TRUE	143.707	111.798	136.285	184.133	179.07
ENSG00000237975	FLG-AS1	chr1	+	152140601	152339163	2995	5	0	0	0	3	0	8	2	2	7	4	0	0.090044	0	0	0	0.0606201	0	0.157214	0.034239	0.034482	0.126584	0.073342	0	0.0753116	0.0202067	0.066642	0.0300147	7.40913	4.26914	0	4.47794	0	0	0.37798	0.50366	0.61903	FALSE	0	2.99459	0	6.64399	3.83038
ENSG00000226759	RP4-737A23.2	chr1	+	58326204	58346577	1262	0	0	0	0	0	0	0	0	0	0	0	0	0	0	0	0	0	0	0	0	0	0	0	0	0	0	0	0	0	0	0	0	0	0	NA	NA	NA	NA	0	0	0	0	0
ENSG00000267182	RP11-382N13.5	chr16	-	5339201	5339410	210	0	0	0	0	0	0	0	0	0	0	0	0	0	0	0	0	0	0	0	0	0	0	0	0	0	0	0	0	0	0	0	0	0	0	NA	NA	NA	NA	0	0	0	0	0
ENSG00000267183	AC010525.6	chr19	+	56207251	56209196	537	0	0	0	0	0	4	0	0	0	0	0	0	0	0	0	0	0	0.457228	0	0	0	0	0	0	0	0.152409	0	0	0	0	0	0	0	0	NA	NA	NA	NA	0	0	4.00837	0	0
ENSG00000267180	AC007136.1	chr19	-	2030852	2031050	199	0	0	0	0	0	0	0	0	0	0	0	0	0	0	0	0	0	0	0	0	0	0	0	0	0	0	0	0	0	0	0	0	0	0	NA	NA	NA	NA	0	0	0	0	0
ENSG00000267181	RP11-428O23.1	chr17	+	34488982	34490296	218	0	0	0	0	0	0	0	0	0	0	0	0	0	0	0	0	0	0	0	0	0	0	0	0	0	0	0	0	0	0	0	0	0	0	NA	NA	NA	NA	0	0	0	0	0
ENSG00000267187	RP11-767C4.1	chr18	+	45229546	45230116	571	0	0	0	0	0	0	0	0	0	0	0	0	0	0	0	0	0	0	0	0	0	0	0	0	0	0	0	0	0	0	0	0	0	0	NA	NA	NA	NA	0	0	0	0	0
ENSG00000267184	RP1-200G19.1	chr17	-	67703334	67703514	181	0	0	0	0	0	0	0	0	0	0	0	0	0	0	0	0	0	0	0	0	0	0	0	0	0	0	0	0	0	0	0	0	0	0	NA	NA	NA	NA	0	0	0	0	0
ENSG00000260483	RP11-151H2.1	chr15	+	75315321	75315597	277	0	0	0	0	0	0	0	0	0	0	0	0	0	0	0	0	0	0	0	0	0	0	0	0	0	0	0	0	0	0	0	0	0	0	NA	NA	NA	NA	0	0	0	0	0
ENSG00000103642	LACTB	chr15	+	63413999	63434260	2023	1064	855	919	739	849	867	377	534	501	496	406	391	28.3679	23.6324	23.6827	22.6499	25.3983	26.307	10.9684	13.5342	12.788	13.2789	11.021	11.137	12.4302	24.785	11.8123	25.2277	524.99	433.318	440.015	952.906	806.55	804.115	-0.86586	1.1851e-12	7.0899e-12	TRUE	764.026	847.47	868.814	470.774	388.783
ENSG00000267188	CTC-512J12.4	chr19	-	44896603	44952640	574	0	0	0	0	0	0	0	0	0	0	0	0	0	0	0	0	0	0	0	0	0	0	0	0	0	0	0	0	0	0	0	0	0	0	NA	NA	NA	NA	0	0	0	0	0
ENSG00000267189	ATP5LP7	chr17	+	40799852	40800161	310	0	0	0	0	0	0	0	0	0	0	0	0	0	0	0	0	0	0	0	0	0	0	0	0	0	0	0	0	0	0	0	0	0	0	NA	NA	NA	NA	0	0	0	0	0
ENSG00000103647	CORO2B	chr15	+	68871308	69020145	3611	700	707	776	1652	1813	1736	943	899	942	4548	4463	4414	10.4557	10.9479	11.2033	28.3662	30.3852	29.51	15.3703	12.765	13.4705	68.2136	67.8717	70.4354	13.8686	29.4205	68.8402	10.8689	4813.82	4763.29	4967.33	626.912	666.937	678.992	2.8751	0	0	TRUE	1707.95	1809.73	1739.63	4316.7	4273.74
ENSG00000064687	ABCA7	chr19	+	1040102	1065571	6816	75	92	54	55	19	32	23	69	55	114	86	100	0.59349	0.754737	0.413024	0.500324	0.168701	0.288183	0.198607	0.519048	0.416671	0.905843	0.692881	0.845388	0.378109	0.319069	0.814704	0.587084	120.663	91.7865	112.536	67.1691	86.7867	47.2494	0.65213	0.028577	0.056879	FALSE	56.8626	18.9658	32.067	108.202	82.3531
ENSG00000263870	CTD-2350C19.5	chr17	-	26771081	26772581	510	0	0	0	0	0	0	0	0	0	0	0	0	0	0	0	0	0	0	0	0	0	0	0	0	0	0	0	0	0	0	0	0	0	0	NA	NA	NA	NA	0	0	0	0	0
ENSG00000263874	LINC00672	chr17	+	37081421	37084310	2365	30	20	7	24	20	20	10	30	31	11	9	28	0.684182	0.472864	0.154304	0.629214	0.511789	0.519094	0.248866	0.650397	0.676847	0.251906	0.208978	0.682202	0.52537	0.553366	0.381029	0.437117	11.6429	9.60556	31.5101	26.8676	18.8667	6.12493	0.016765	0.97586	0.98558	FALSE	24.8128	19.9639	20.0418	10.4406	8.61835
ENSG00000263878	DLGAP1-AS4	chr18	+	3962353	4013943	757	0	0	0	0	0	0	0	0	0	0	0	0	0	0	0	0	0	0	0	0	0	0	0	0	0	0	0	0	0	0	0	0	0	0	NA	NA	NA	NA	0	0	0	0	0
ENSG00000022556	NLRP2	chr19	+	55464498	55512510	3744	1	0	2	1	3	0	0	1	1	0	0	0	0.0144061	0	0.0278487	0.0165608	0.0484929	0	0	0.0136947	0.0137919	0	0	0	0.0091622	0.0216846	0	0.0140849	0	0	0	0.895588	0	1.74998	-0.21264	0.54911	NA	NA	1.03387	2.99459	0	0	0
ENSG00000181074	OR52N4	chr11	+	5775923	5776959	1037	0	0	0	0	0	0	0	0	0	0	0	0	0	0	0	0	0	0	0	0	0	0	0	0	0	0	0	0	0	0	0	0	0	0	NA	NA	NA	NA	0	0	0	0	0
ENSG00000076928	ARHGEF1	chr19	+	42387228	42434302	3439	1308	1248	1380	1382	1357	1262	1827	2578	2370	1761	1894	1729	20.5143	20.2918	20.9198	24.9169	23.8803	22.5255	31.2682	38.4361	35.5857	27.7335	30.2439	28.97	35.0967	23.7742	28.9825	20.5753	1863.93	2021.44	1945.75	1171.43	1177.28	1207.49	0.71102	2.6838e-23	2.6795e-22	TRUE	1428.8	1354.55	1264.64	1671.44	1813.68
ENSG00000181072	CHRM2	chr7	+	136553416	136705002	5918	2564	2751	2562	35	74	52	3528	3667	3501	294	397	309	23.3682	25.9928	22.5691	0.3667	0.756744	0.539356	35.0874	31.7705	30.5476	2.69061	3.68388	3.00863	32.4685	0.554267	3.12771	23.9767	311.183	423.712	347.736	2296.29	2595.11	2241.72	-2.701	1.2429e-149	9.3682e-148	TRUE	36.1853	73.8666	52.1088	279.048	380.165
ENSG00000076924	XAB2	chr19	-	7684411	7694451	4555	1446	1176	1483	1179	1234	1143	1700	2162	2091	1722	1672	1624	17.1223	14.4363	16.9732	16.0488	16.3953	15.403	21.9663	24.3364	23.7042	20.4749	20.1575	20.5439	23.3356	15.949	20.3921	16.1773	1822.65	1784.5	1827.58	1295.02	1109.36	1297.61	0.55116	4.6126e-12	2.6633e-11	TRUE	1218.93	1231.78	1145.39	1634.42	1601.1
ENSG00000143337	TOR1AIP1	chr1	+	179851177	179888412	3044	1211	1054	1143	637	582	672	935	1006	1017	634	655	542	21.4576	19.3613	19.5755	12.9752	11.571	13.551	18.0786	16.945	17.2519	11.2803	11.8164	10.2598	17.4251	12.6991	11.1189	20.1314	671.055	699.071	609.945	1084.56	994.273	1000.11	-0.63251	1.9445e-10	1.007e-09	TRUE	658.572	580.951	673.406	601.756	627.224
ENSG00000143333	RGS16	chr1	-	182567758	182573543	2427	6	0	0	0	7	4	0	1	0	0	0	0	0.133341	0	0	0	0.17455	0.101167	0	0.0211261	0	0	0	0	0.00704202	0.0919057	0	0.044447	0	0	0	5.37353	0	0	-0.3325	0.3897	NA	NA	0	6.98738	4.00837	0	0
ENSG00000065371	ROPN1	chr3	-	123687368	123711025	2056	0	0	0	0	0	8	5	5	0	0	0	0	0	0	0	0	0	0.238844	0.143134	0.124691	0	0	0	0	0.0892751	0.0796146	0	0	0	0	0	0	0	0	NA	NA	NA	NA	0	0	8.01674	0	0
ENSG00000168152	THAP9	chr4	+	83821837	83841122	3808	19	15	25	14	13	5	27	41	48	23	16	6	0.269115	0.220258	0.342258	0.227955	0.206604	0.0805973	0.417315	0.552046	0.650885	0.327121	0.230735	0.0907905	0.540082	0.171719	0.216215	0.277211	24.3443	17.0766	6.75215	17.0162	14.15	21.8747	-0.10491	0.84361	0.89717	FALSE	14.4741	12.9766	5.01046	21.8303	15.3215
ENSG00000189241	TSPYL1	chr6	-	116597741	116601066	3326	2524	2423	2469	1403	1533	1516	1618	1914	1728	2267	2018	2016	40.9307	40.7351	38.6999	26.1549	27.8941	27.9785	28.6321	29.5058	26.8276	36.9154	33.3187	34.9264	28.3218	27.3425	35.0535	40.1219	2399.5	2153.78	2268.72	2260.46	2285.7	2160.35	0.024742	0.69925	0.78791	FALSE	1450.51	1530.24	1519.17	2151.7	1932.43
ENSG00000134028	ADAMDEC1	chr8	+	24241798	24263526	2438	0	0	0	0	0	0	0	0	0	0	0	0	0	0	0	0	0	0	0	0	0	0	0	0	0	0	0	0	0	0	0	0	0	0	NA	NA	NA	NA	0	0	0	0	0
ENSG00000111837	MAK	chr6	-	10762956	10838764	3984	0	0	7	0	0	0	3	0	9	0	4	1	0	0	0.0915988	0	0	0	0.0443199	0	0.11665	0	0.0551354	0.0144633	0.0536565	0	0.0231995	0.0305329	0	4.26914	1.12536	0	0	6.12493	-0.042256	0.93584	0.95919	FALSE	0	0	0	0	3.83038
ENSG00000111834	RSPH4A	chr6	+	116937642	116954148	2825	0	0	4	0	0	5	0	0	0	4	0	1	0	0	0.0738163	0	0	0.108642	0	0	0	0.0766866	0	0.0203971	0	0.0362141	0.0323612	0.0246054	4.23379	0	1.12536	0	0	3.49996	0.11892	0.81171	NA	NA	0	0	5.01046	3.79657	0
ENSG00000111832	RWDD1	chr6	+	116892530	116918838	5522	1094	1045	1144	817	883	802	425	467	656	550	490	467	10.6857	10.5817	10.8004	9.17368	9.67736	8.91508	4.52991	4.3362	6.13433	5.39441	4.87292	4.87311	5.00015	9.25537	5.04681	10.6893	582.146	522.97	525.543	979.774	985.783	1000.99	-0.85753	1.3645e-17	1.0724e-16	TRUE	844.668	881.408	803.678	522.028	469.221
ENSG00000260488	RP11-166B2.7	chr16	-	12070708	12071707	601	0	0	0	0	0	0	0	0	0	0	0	0	0	0	0	0	0	0	0	0	0	0	0	0	0	0	0	0	0	0	0	0	0	0	NA	NA	NA	NA	0	0	0	0	0
ENSG00000262693	RP11-46I8.3	chr17	-	4978973	4981408	490	0	0	0	0	0	0	0	0	0	0	0	0	0	0	0	0	0	0	0	0	0	0	0	0	0	0	0	0	0	0	0	0	0	0	NA	NA	NA	NA	0	0	0	0	0
ENSG00000171903	CYP4F11	chr19	-	16023182	16045677	2872	1	0	2	6	23	12	0	0	0	0	0	0	0.0187801	0	0.0363042	0.129534	0.484658	0.256474	0	0	0	0	0	0	0	0.290222	0	0.0183614	0	0	0	0.895588	0	1.74998	-0.21264	0.54911	NA	NA	6.20319	22.9585	12.0251	0	0
ENSG00000244202	RP11-18A3.4	chr9	-	112137746	112141260	587	0	0	0	0	0	0	0	0	0	0	0	0	0	0	0	0	0	0	0	0	0	0	0	0	0	0	0	0	0	0	0	0	0	0	NA	NA	NA	NA	0	0	0	0	0
ENSG00000244203	FOXP1-AS1	chr3	+	71338920	71355004	700	0	0	0	0	0	0	0	1	2	0	3	0	0	0	0	0	0	0	0	0.0732471	0.147534	0	0.235349	0	0.0735937	0	0.0784498	0	0	3.20185	0	0	0	0	0.26988	0.44583	NA	NA	0	0	0	0	2.87278
ENSG00000188596	C12orf55	chr12	+	96883349	97040905	2756	0	0	6	10	7	19	3	4	0	29	27	19	0	0	0.113497	0.224977	0.153713	0.423177	0.0640677	0.0744165	0	0.569897	0.53799	0.397247	0.0461614	0.267289	0.501711	0.0378322	30.695	28.8167	21.3818	0	0	5.24994	2.449	3.9327e-05	0.00012466	TRUE	10.3387	6.98738	19.0398	27.5251	25.8551
ENSG00000188599	NPIPP1	chr16	-	15198178	15225458	2902	3	4	10	19	21	5	16	10	10	3	5	19	0.0557578	0.0770726	0.179644	0.405952	0.43794	0.10576	0.324504	0.176681	0.177935	0.0559889	0.0946155	0.377261	0.226374	0.31655	0.175955	0.104158	3.17534	5.33642	21.3818	2.68676	3.77333	8.74989	0.55387	0.37283	0.49528	FALSE	19.6434	20.9621	5.01046	2.84743	4.78797
ENSG00000269808	AC010327.2	chr19	+	55738587	55741647	3061	0	0	0	0	0	0	0	0	0	0	0	0	0	0	0	0	0	0	0	0	0	0	0	0	0	0	0	0	0	0	0	0	0	0	NA	NA	NA	NA	0	0	0	0	0
ENSG00000069509	FUNDC1	chrX	-	44382885	44402247	1196	175	209	119	111	157	176	204	207	222	98	133	95	7.89203	9.77131	5.18713	5.75453	7.9444	9.03293	10.0391	8.87417	9.58477	4.43785	6.10675	4.57697	9.49935	7.57729	5.04052	7.61682	103.728	141.949	106.909	156.728	197.157	104.124	-0.35833	0.17693	0.27196	FALSE	114.759	156.717	176.368	93.0159	127.36
ENSG00000237230	KRTAP2-5P	chr17	+	39228198	39228593	396	0	0	0	0	0	0	0	0	0	0	0	0	0	0	0	0	0	0	0	0	0	0	0	0	0	0	0	0	0	0	0	0	0	0	NA	NA	NA	NA	0	0	0	0	0
ENSG00000269800	AC005795.2	chr19	-	42027403	42028349	894	0	0	0	0	0	0	0	0	0	0	0	0	0	0	0	0	0	0	0	0	0	0	0	0	0	0	0	0	0	0	0	0	0	0	NA	NA	NA	NA	0	0	0	0	0
ENSG00000269802	CTB-180A7.3	chr19	-	6343772	6362160	559	0	0	0	0	0	0	0	0	0	0	0	0	0	0	0	0	0	0	0	0	0	0	0	0	0	0	0	0	0	0	0	0	0	0	NA	NA	NA	NA	0	0	0	0	0
ENSG00000240198	ARHGEF3-AS1	chr3	+	56974068	56994882	489	0	0	0	0	0	0	0	0	0	0	0	0	0	0	0	0	0	0	0	0	0	0	0	0	0	0	0	0	0	0	0	0	0	0	NA	NA	NA	NA	0	0	0	0	0
ENSG00000269807	AC007292.4	chr19	-	4347241	4354054	357	0	0	0	0	0	0	0	0	0	0	0	0	0	0	0	0	0	0	0	0	0	0	0	0	0	0	0	0	0	0	0	0	0	0	NA	NA	NA	NA	0	0	0	0	0
ENSG00000269806	CTD-3001H11.1	chr19	-	48118956	48129652	547	0	0	0	0	0	0	0	0	0	0	0	0	0	0	0	0	0	0	0	0	0	0	0	0	0	0	0	0	0	0	0	0	0	0	NA	NA	NA	NA	0	0	0	0	0
ENSG00000167914	GSDMA	chr17	+	38119226	38134019	2164	0	0	0	4	4	0	0	0	0	0	0	3	0	0	0	0.11461	0.111865	0	0	0	0	0	0	0.0798822	0	0.0754916	0.0266274	0	0	0	3.37608	0	0	0	0.27317	0.44088	NA	NA	4.13546	3.99279	0	0	0
ENSG00000265313	RP11-567L7.6	chr17	-	57508230	57604307	635	0	0	0	0	0	0	0	0	0	0	0	0	0	0	0	0	0	0	0	0	0	0	0	0	0	0	0	0	0	0	0	0	0	0	NA	NA	NA	NA	0	0	0	0	0
ENSG00000265316	RP11-286N3.1	chr18	+	5463626	5480974	578	0	0	0	0	0	0	0	0	0	0	0	0	0	0	0	0	0	0	0	0	0	0	0	0	0	0	0	0	0	0	0	0	0	0	NA	NA	NA	NA	0	0	0	0	0
ENSG00000263257	RP11-65J21.4	chr16	-	14501896	14512729	580	0	0	0	0	0	0	0	0	0	0	0	0	0	0	0	0	0	0	0	0	0	0	0	0	0	0	0	0	0	0	0	0	0	0	NA	NA	NA	NA	0	0	0	0	0
ENSG00000263252	RP11-146P2.1	chr17	-	51430788	51431495	708	0	0	0	0	0	0	0	0	0	0	0	0	0	0	0	0	0	0	0	0	0	0	0	0	0	0	0	0	0	0	0	0	0	0	NA	NA	NA	NA	0	0	0	0	0
ENSG00000263253	RP11-204E4.3	chr16	+	20220247	20220847	352	0	0	0	0	0	0	0	0	0	0	0	0	0	0	0	0	0	0	0	0	0	0	0	0	0	0	0	0	0	0	0	0	0	0	NA	NA	NA	NA	0	0	0	0	0
ENSG00000251125	CTD-2335O3.3	chr5	+	50746992	50757923	941	0	0	0	0	0	0	0	0	0	0	0	0	0	0	0	0	0	0	0	0	0	0	0	0	0	0	0	0	0	0	0	0	0	0	NA	NA	NA	NA	0	0	0	0	0
ENSG00000251127	RP11-280G9.1	chr8	-	62671653	62678528	2750	5	2	0	6	15	29	5	0	0	9	8	6	0.0980661	0.0406663	0	0.135281	0.330104	0.647311	0.107012	0	0	0.177251	0.159752	0.12572	0.0356708	0.370899	0.154241	0.0462442	9.52602	8.53828	6.75215	4.47794	1.88667	0	0.95084	0.13035	0.21118	FALSE	6.20319	14.973	29.0607	8.54228	7.66076
ENSG00000198793	MTOR	chr1	-	11166592	11322564	8677	1198	1153	1200	1156	1368	1403	1503	1595	1568	1302	1138	1064	7.44679	7.43014	7.20979	8.2605	9.54133	9.92511	10.195	9.42496	9.33117	8.12679	7.20215	7.06574	9.65037	9.24231	7.4649	7.36224	1378.1	1214.57	1197.38	1072.91	1087.66	1049.99	0.23862	0.0056439	0.013151	TRUE	1195.15	1365.53	1405.94	1235.78	1089.74
ENSG00000215367	TMED11P	chr4	-	1108985	1147514	690	0	0	0	0	0	0	0	0	0	0	0	0	0	0	0	0	0	0	0	0	0	0	0	0	0	0	0	0	0	0	0	0	0	0	NA	NA	NA	NA	0	0	0	0	0
ENSG00000260988	RP11-285A1.1	chr15	+	78433585	78435515	1931	0	0	0	0	0	0	0	3	0	0	0	0	0	0	0	0	0	0	0	0.0796576	0	0	0	0	0.0265525	0	0	0	0	0	0	0	0	0	NA	NA	NA	NA	0	0	0	0	0
ENSG00000215365	FAM90A22P	chr8	-	7429517	7432528	1395	0	0	0	0	0	0	0	0	0	0	0	0	0	0	0	0	0	0	0	0	0	0	0	0	0	0	0	0	0	0	0	0	0	0	NA	NA	NA	NA	0	0	0	0	0
ENSG00000237238	RP11-236F9.4	chr9	-	67327775	67334983	1120	15	22	42	21	25	63	29	20	20	26	26	20	0.722362	1.09835	1.95498	1.16257	1.35087	3.45279	1.52397	0.915589	0.922087	1.25728	1.27481	1.02896	1.12055	1.98874	1.18702	1.25857	27.5196	27.7494	22.5072	13.4338	20.7533	36.7496	0.1092	0.81812	0.87928	FALSE	21.7112	24.9549	63.1318	24.6777	24.8975
ENSG00000215369	RPL37P3	chr21	-	19266510	19266802	293	0	0	0	0	0	0	0	0	0	0	0	0	0	0	0	0	0	0	0	0	0	0	0	0	0	0	0	0	0	0	0	0	0	0	NA	NA	NA	NA	0	0	0	0	0
ENSG00000215368	RP11-190I17.4	chr18	-	5132748	5133228	481	0	0	0	0	0	0	0	0	0	0	0	0	0	0	0	0	0	0	0	0	0	0	0	0	0	0	0	0	0	0	0	0	0	0	NA	NA	NA	NA	0	0	0	0	0
ENSG00000251129	RP11-734I18.1	chr4	+	31999019	32157028	734	0	0	0	0	0	0	0	0	0	0	0	0	0	0	0	0	0	0	0	0	0	0	0	0	0	0	0	0	0	0	0	0	0	0	NA	NA	NA	NA	0	0	0	0	0
ENSG00000251128	WWC2-AS1	chr4	-	184154781	184161787	404	0	0	0	0	0	0	0	0	0	0	0	0	0	0	0	0	0	0	0	0	0	0	0	0	0	0	0	0	0	0	0	0	0	0	NA	NA	NA	NA	0	0	0	0	0
ENSG00000119760	SUPT7L	chr2	-	27873679	27886676	4488	491	457	454	405	377	422	571	688	710	540	477	453	5.90079	5.69378	5.27368	5.59526	5.08371	5.77174	7.48825	7.86003	8.16893	6.51656	5.83654	5.81609	7.83907	5.48357	6.0564	5.62275	571.561	509.095	509.788	439.734	431.103	397.245	0.32388	0.010334	0.022795	TRUE	418.715	376.32	422.883	512.537	456.773
ENSG00000259352	RP11-109D20.2	chr15	-	45365690	45366246	426	0	0	0	0	0	0	0	0	0	0	0	0	0	0	0	0	0	0	0	0	0	0	0	0	0	0	0	0	0	0	0	0	0	0	NA	NA	NA	NA	0	0	0	0	0
ENSG00000259353	RP11-30K9.5	chr15	-	59149030	59157262	450	4	7	3	0	0	4	2	3	3	8	2	1	0.479434	0.869807	0.347552	0	0	0.545626	0.261586	0.34182	0.344246	0.962843	0.244066	0.128048	0.315884	0.181875	0.444986	0.565598	8.46758	2.13457	1.12536	3.58235	6.60333	2.62497	-0.055466	0.92949	0.95463	FALSE	0	0	4.00837	7.59313	1.91519
ENSG00000259350	RP11-63A23.2	chr15	+	89495914	89496691	470	0	0	0	0	0	0	0	0	0	0	0	0	0	0	0	0	0	0	0	0	0	0	0	0	0	0	0	0	0	0	0	0	0	0	NA	NA	NA	NA	0	0	0	0	0
ENSG00000019995	ZRANB1	chr10	+	126630692	126676758	5695	874	728	832	576	642	713	1115	1156	1341	587	568	586	8.27751	7.14785	7.61624	6.27114	6.82235	7.68499	11.5233	10.4076	12.1589	5.58242	5.47702	5.92911	11.3633	6.92616	5.66285	7.68053	621.308	606.218	659.46	782.744	686.747	727.991	-0.21863	0.042023	0.080051	FALSE	595.506	640.843	714.492	557.146	543.914
ENSG00000259356	RP11-90E5.1	chr15	+	100666311	100669948	1781	0	0	0	0	0	0	0	0	0	0	0	0	0	0	0	0	0	0	0	0	0	0	0	0	0	0	0	0	0	0	0	0	0	0	NA	NA	NA	NA	0	0	0	0	0
ENSG00000198796	ALPK2	chr18	-	56148479	56296189	7303	678	709	647	769	845	653	370	458	368	245	226	155	5.00738	5.42853	4.61864	6.52895	7.00241	5.48857	2.98193	3.21553	2.60199	1.81695	1.6994	1.22297	2.93315	6.33998	1.57977	5.01818	259.32	241.206	174.431	607.209	668.823	566.118	-1.4235	2.0769e-19	1.7659e-18	TRUE	795.042	843.477	654.366	232.54	216.416
ENSG00000259354	RP11-519G16.3	chr15	+	45740625	45805965	2399	11	4	1	10	8	10	0	0	0	0	5	10	0.247311	0.0932325	0.0217311	0.258457	0.201814	0.255869	0	0	0	0	0.114454	0.24019	0	0.238713	0.118215	0.120758	0	5.33642	11.2536	9.85147	3.77333	0.874989	0.085407	0.89135	0.9294	FALSE	10.3387	7.98558	10.0209	0	4.78797
ENSG00000019991	HGF	chr7	-	81328322	81399754	5989	1330	1257	1315	1057	966	997	1749	1944	2091	1116	1136	978	11.9779	11.736	11.4468	10.9431	9.76147	10.2185	17.1883	16.643	18.0285	10.0922	10.4163	9.40958	17.2866	10.3077	9.97271	11.7202	1181.23	1212.44	1100.6	1191.13	1185.77	1150.61	-0.013258	0.87123	0.91561	FALSE	1092.8	964.259	999.086	1059.24	1087.83
ENSG00000259358	RP11-456J20.1	chr15	-	32057946	32060404	2459	0	0	0	0	0	0	0	0	0	0	0	0	0	0	0	0	0	0	0	0	0	0	0	0	0	0	0	0	0	0	0	0	0	0	NA	NA	NA	NA	0	0	0	0	0
ENSG00000231429	RP11-343N15.2	chr1	+	121154579	121171134	529	0	0	0	0	0	0	0	0	0	0	0	0	0	0	0	0	0	0	0	0	0	0	0	0	0	0	0	0	0	0	0	0	0	0	NA	NA	NA	NA	0	0	0	0	0
ENSG00000240197	AC010518.3	chr19	-	54797902	54798219	170	0	0	0	0	0	0	0	0	0	0	0	0	0	0	0	0	0	0	0	0	0	0	0	0	0	0	0	0	0	0	0	0	0	0	NA	NA	NA	NA	0	0	0	0	0
ENSG00000231426	RP5-899B16.1	chr6	+	140175987	140181288	956	0	8	2	0	0	0	0	0	0	0	0	0	0	0.467918	0.109064	0	0	0	0	0	0	0	0	0	0	0	0	0.192327	0	0	0	0	7.54667	1.74998	-0.63002	0.19795	NA	NA	0	0	0	0	0
ENSG00000147059	SPIN2A	chrX	-	57160963	57164058	2468	5	9	1	1	8	2	11	9	7	0	0	6	0.109271	0.203908	0.0211235	0.0251231	0.196172	0.049743	0.262328	0.186976	0.146458	0	0	0.140085	0.198587	0.0903461	0.046695	0.111434	0	0	6.75215	4.47794	8.49	0.874989	-0.35371	0.55404	0.66586	FALSE	1.03387	7.98558	2.00418	0	0
ENSG00000135778	NTPCR	chr1	+	233086351	233114548	8705	702	582	676	834	936	804	393	480	454	679	716	609	4.34961	3.73845	4.04845	5.94039	6.50728	5.66937	2.65718	2.82723	2.69307	4.22453	4.51683	4.0312	2.72582	6.03901	4.25752	4.0455	718.686	764.176	685.344	628.703	549.02	591.493	0.29103	0.0082681	0.018643	TRUE	862.244	934.313	805.682	644.467	685.638
ENSG00000135776	ABCB10	chr1	-	229652329	229694442	3857	262	207	244	157	165	148	204	214	214	46	74	73	3.66381	3.00095	3.298	2.52388	2.58897	2.35537	3.11299	2.84481	2.865	0.645931	1.05359	1.09058	2.94093	2.48941	0.930035	3.32092	48.6886	78.9791	82.1512	234.644	195.27	213.497	-1.5533	3.0612e-10	1.5607e-09	TRUE	162.317	164.703	148.31	43.6605	70.862
ENSG00000135775	COG2	chr1	+	230778235	230829728	7836	388	384	494	323	427	320	389	500	470	272	242	209	2.67066	2.74015	3.28658	2.5558	3.29781	2.5067	2.92181	3.27163	3.09716	1.87998	1.69594	1.53687	3.09687	2.78677	1.70426	2.89913	287.898	258.283	235.2	347.488	362.24	432.245	-0.53802	0.00085197	0.0022766	TRUE	333.938	426.23	320.67	258.167	231.738
ENSG00000139428	MMAB	chr12	-	109993255	110011679	2725	280	265	293	226	199	230	79	128	161	90	82	67	5.54209	5.43772	5.60547	5.14233	4.41956	5.18094	1.70631	2.40842	3.05084	1.78877	1.65248	1.41675	2.38852	4.91428	1.61933	5.52843	95.2602	87.5173	75.3991	250.765	249.983	256.372	-1.5066	6.3583e-13	3.8745e-12	TRUE	233.654	198.641	230.481	85.4228	78.5228
ENSG00000135773	CAPN9	chr1	+	230883130	230937749	2484	5	1	11	4	5	0	2	0	2	0	0	1	0.108568	0.0225105	0.230862	0.099845	0.121818	0	0.0473888	0	0.0415756	0	0	0.0231971	0.0296548	0.0738876	0.00773238	0.120647	0	0	1.12536	4.47794	0.943333	9.62488	-0.97766	0.097002	0.16472	FALSE	4.13546	4.99099	0	0	0
ENSG00000231424	RP1-45C12.1	chr1	-	171137243	171220933	500	0	0	0	0	0	0	0	0	0	0	3	0	0	0	0	0	0	0	0	0	0	0	0.329489	0	0	0	0.10983	0	0	3.20185	0	0	0	0	0.26988	0.44583	NA	NA	0	0	0	0	2.87278
ENSG00000147050	KDM6A	chrX	+	44732757	44971847	5438	269	270	235	219	341	292	452	529	494	237	226	248	2.66806	2.77627	2.25289	2.49703	3.79496	3.29603	4.89211	4.98775	4.69081	2.36041	2.28223	2.62784	4.85689	3.19601	2.42349	2.56574	250.852	241.206	279.089	240.913	254.7	205.623	0.13457	0.44278	0.56345	FALSE	226.416	340.385	292.611	224.947	216.416
ENSG00000152990	GPR125	chr4	-	22346694	22517677	4557	567	627	653	608	631	562	1705	1802	1786	954	909	783	6.71098	7.69354	7.47042	8.27261	8.37997	7.57015	22.0213	20.2752	20.2378	11.3383	10.954	9.90076	20.8447	8.07425	10.731	7.29165	1009.76	970.162	881.156	507.799	591.47	571.368	0.77098	7.3758e-13	4.4782e-12	TRUE	628.59	629.863	563.176	905.481	870.453
ENSG00000197774	EME2	chr16	+	1823208	1831709	5613	128	193	142	114	130	98	121	109	138	280	344	378	1.22998	1.92265	1.31888	1.2593	1.40165	1.07171	1.26878	0.99568	1.26953	2.70172	3.36553	3.88046	1.178	1.24422	3.3159	1.4905	296.365	367.146	425.386	114.635	182.063	124.249	1.3335	1.5467e-10	8.0827e-10	TRUE	117.861	129.766	98.205	265.76	329.413
ENSG00000132749	MTL5	chr11	-	68474908	68519032	3495	11	14	5	11	3	0	26	22	25	0	5	1	0.169757	0.223985	0.074582	0.195148	0.0519477	0	0.437848	0.322748	0.369362	0	0.078562	0.0164869	0.376653	0.0823651	0.031683	0.156108	0	5.33642	1.12536	9.85147	13.2067	4.37495	-0.99571	0.11316	0.18773	FALSE	11.3725	2.99459	0	0	4.78797
ENSG00000226339	RPS26P56	chrX	+	128542359	128542598	240	0	0	0	0	0	0	0	0	0	0	0	0	0	0	0	0	0	0	0	0	0	0	0	0	0	0	0	0	0	0	0	0	0	0	NA	NA	NA	NA	0	0	0	0	0
ENSG00000165646	SLC18A2	chr10	+	119000604	119038941	4125	34	61	21	25	33	47	40	45	33	23	40	45	0.444567	0.826882	0.265403	0.37578	0.484153	0.699393	0.570733	0.559341	0.413095	0.301982	0.532507	0.6286	0.51439	0.519775	0.487697	0.512284	24.3443	42.6914	50.6412	30.45	57.5433	18.3748	0.12565	0.77756	0.84961	FALSE	25.8466	32.9405	47.0983	21.8303	38.3038
ENSG00000132746	ALDH3B2	chr11	-	67429633	67448671	2649	0	0	0	0	0	0	0	0	0	0	0	0	0	0	0	0	0	0	0	0	0	0	0	0	0	0	0	0	0	0	0	0	0	0	NA	NA	NA	NA	0	0	0	0	0
ENSG00000165644	COMTD1	chr10	-	76993727	76995788	1094	331	236	275	185	172	152	192	256	209	227	317	241	16.319	12.0624	13.1047	10.4851	9.51488	8.52852	10.3295	11.9981	9.86481	11.2379	15.9122	12.6936	10.7308	9.5095	13.2813	13.8287	240.267	338.329	271.212	296.44	222.627	240.622	0.15782	0.39735	0.51891	FALSE	191.265	171.69	152.318	215.455	303.557
ENSG00000132744	ACY3	chr11	-	67410026	67418130	1300	0	0	0	0	0	0	0	0	0	0	0	0	0	0	0	0	0	0	0	0	0	0	0	0	0	0	0	0	0	0	0	0	0	0	NA	NA	NA	NA	0	0	0	0	0
ENSG00000226332	RP11-157P1.4	chr20	-	60880488	60881381	681	6	2	1	4	1	0	7	1	3	0	0	1	0.47521	0.164218	0.0765533	0.364192	0.088868	0	0.60499	0.0752907	0.227475	0	0	0.0846133	0.302585	0.15102	0.0282044	0.238661	0	0	1.12536	5.37353	1.88667	0.874989	-0.57134	0.28514	NA	NA	4.13546	0.998197	0	0	0
ENSG00000165643	SOHLH1	chr9	-	138585253	138591374	1987	0	0	0	0	0	0	0	0	0	0	0	0	0	0	0	0	0	0	0	0	0	0	0	0	0	0	0	0	0	0	0	0	0	0	NA	NA	NA	NA	0	0	0	0	0
ENSG00000226330	RP11-739N20.2	chr1	+	204346978	204404974	486	0	0	1	0	0	6	0	0	0	0	0	0	0	0	0.107269	0	0	0.757813	0	0	0	0	0	0	0	0.252604	0	0.0357564	0	0	0	0	0	0.874989	-0.060772	0.86359	NA	NA	0	0	6.01255	0	0
ENSG00000132740	IGHMBP2	chr11	+	68671310	68708070	3961	377	422	324	445	436	429	506	601	583	528	629	531	5.13356	5.95724	4.26433	6.96583	6.66153	6.64813	7.5187	7.77961	7.60017	7.2195	8.72038	7.72459	7.63283	6.7585	7.88816	5.11838	558.86	671.322	597.566	337.637	398.087	283.497	0.83204	1.2913e-08	5.8208e-08	TRUE	460.07	435.214	429.898	501.147	602.327
ENSG00000153029	MR1	chr1	+	181003067	181031074	7704	43	54	53	12	33	46	41	60	51	21	11	8	0.301047	0.391936	0.35865	0.0965791	0.259233	0.366513	0.313231	0.399322	0.341833	0.147632	0.078409	0.0598356	0.351462	0.240775	0.0952922	0.350544	22.2274	11.7401	9.00287	38.5103	50.94	46.3744	-1.4007	0.0019567	0.0049391	TRUE	12.4064	32.9405	46.0962	19.932	10.5335
ENSG00000231420	AC113610.1	chr2	-	151091406	151113521	564	0	0	1	0	0	0	0	0	0	0	0	0	0	0	0.092434	0	0	0	0	0	0	0	0	0	0	0	0	0.0308113	0	0	0	0	0	0.874989	-0.060772	0.86359	NA	NA	0	0	0	0	0
ENSG00000245156	RP11-867G23.3	chr11	-	66037303	66045996	2792	2	0	0	0	0	0	0	0	4	0	0	7	0.0386364	0	0	0	0	0	0	0	0.0739783	0	0	0.144467	0.0246594	0	0.0481557	0.0128788	0	0	7.87751	1.79118	0	0	0.352	0.46843	NA	NA	0	0	0	0	0
ENSG00000266753	RP11-690G19.3	chr17	-	37408897	37410550	1654	22	35	61	24	24	35	45	50	64	45	62	40	0.717413	1.18323	1.92267	0.899692	0.878149	1.29891	1.60131	1.54997	1.99804	1.47352	2.05848	1.39351	1.71644	1.02558	1.64183	1.27444	47.6301	66.1717	45.0144	19.7029	33.0167	53.3744	0.51296	0.20518	0.30676	FALSE	24.8128	23.9567	35.0732	42.7114	59.3709
ENSG00000249754	RP11-425I13.2	chr4	-	141235317	141235704	388	0	0	0	0	0	0	0	0	0	0	0	0	0	0	0	0	0	0	0	0	0	0	0	0	0	0	0	0	0	0	0	0	0	0	NA	NA	NA	NA	0	0	0	0	0
ENSG00000187026	KRTAP21-2	chr21	-	32119112	32119551	440	0	0	0	0	0	0	0	0	0	0	0	0	0	0	0	0	0	0	0	0	0	0	0	0	0	0	0	0	0	0	0	0	0	0	NA	NA	NA	NA	0	0	0	0	0
ENSG00000187024	PTRH1	chr9	-	130475772	130487152	2692	0	0	0	0	0	0	0	0	0	0	0	0	0	0	0	0	0	0	0	0	0	0	0	0	0	0	0	0	0	0	0	0	0	0	NA	NA	NA	NA	0	0	0	0	0
ENSG00000180770	RP11-93K22.8	chr3	-	129740396	129741363	968	0	0	0	0	0	0	0	0	0	0	0	0	0	0	0	0	0	0	0	0	0	0	0	0	0	0	0	0	0	0	0	0	0	0	NA	NA	NA	NA	0	0	0	0	0
ENSG00000187021	PNLIPRP1	chr10	+	118349897	118368687	3415	0	0	0	0	0	0	0	0	0	0	0	0	0	0	0	0	0	0	0	0	0	0	0	0	0	0	0	0	0	0	0	0	0	0	NA	NA	NA	NA	0	0	0	0	0
ENSG00000162148	PPP1R32	chr11	+	61248592	61258403	1535	2	0	5	0	0	6	4	4	0	3	4	3	0.0702754	0	0.169814	0	0	0.239933	0.153373	0.13361	0	0.10585	0.143101	0.112616	0.0956611	0.0799777	0.120522	0.0800297	3.17534	4.26914	3.37608	1.79118	0	4.37495	0.29759	0.62437	0.72567	FALSE	0	0	6.01255	2.84743	3.83038
ENSG00000188629	ZNF177	chr19	+	9435021	9493293	2429	0	0	0	0	0	0	0	0	0	0	0	0	0	0	0	0	0	0	0	0	0	0	0	0	0	0	0	0	0	0	0	0	0	0	NA	NA	NA	NA	0	0	0	0	0
ENSG00000180035	ZNF48	chr16	+	30389427	30411429	3234	219	246	221	198	319	225	266	281	287	342	223	329	3.65246	4.25336	3.56257	3.79615	5.96957	4.27061	4.84104	4.45507	4.58249	5.72748	3.78664	5.86195	4.6262	4.67878	5.12536	3.8228	361.989	238.004	370.243	196.134	232.06	193.373	0.62677	0.0012976	0.0033742	TRUE	204.705	318.425	225.471	324.606	213.544
ENSG00000188624	IGFL3	chr19	-	46623328	46627931	662	0	7	1	0	0	0	0	0	0	0	0	0	0	0.591259	0.0787504	0	0	0	0	0	0	0	0	0	0	0	0	0.223336	0	0	0	0	6.60333	0.874989	-0.51791	0.258	NA	NA	0	0	0	0	0
ENSG00000188626	GOLGA8M	chr15	-	28947100	28983530	1899	9	14	3	0	0	0	2	1	0	0	7	0	0.255623	0.412231	0.0823583	0	0	0	0.0619872	0.027	0	0	0.202424	0	0.0296624	0	0.0674748	0.250071	0	7.47099	0	8.06029	13.2067	2.62497	-0.70042	0.26067	0.37262	FALSE	0	0	0	0	6.70316
ENSG00000066855	MTFR1	chr8	+	66556969	66683496	2640	346	448	494	285	295	298	498	572	588	440	419	379	7.06893	9.48881	9.75515	6.69359	6.76255	6.92883	11.1025	11.1091	11.5009	9.02665	8.71565	8.2722	11.2375	6.79499	8.6715	8.77096	465.717	447.192	426.511	309.874	422.613	432.245	0.19895	0.18959	0.2876	FALSE	294.652	294.468	298.623	417.622	401.232
ENSG00000188620	HMX3	chr10	+	124895478	124897257	1173	0	0	0	0	0	0	0	0	0	0	0	0	0	0	0	0	0	0	0	0	0	0	0	0	0	0	0	0	0	0	0	0	0	0	NA	NA	NA	NA	0	0	0	0	0
ENSG00000161681	SHANK1	chr19	-	51165084	51222707	6643	179	131	192	312	312	304	86	169	103	511	434	503	1.45335	1.10267	1.50677	2.91211	2.84238	2.80903	0.761958	1.3044	0.800632	4.16615	3.58769	4.36304	0.955663	2.85451	4.03896	1.35426	540.866	463.202	566.056	160.31	123.577	167.998	1.763	3.461e-26	3.8352e-25	TRUE	322.566	311.438	304.636	485.011	415.596
ENSG00000185774	KCNIP4	chr4	-	20730239	21950422	2481	2	1	8	1	6	0	21	2	6	0	3	17	0.0434795	0.0225378	0.168103	0.0249914	0.146358	0	0.498184	0.0413325	0.124878	0	0.0664025	0.394828	0.221465	0.0571165	0.153744	0.0780399	0	3.20185	19.1311	1.79118	0.943333	6.99992	0.50862	0.41421	0.53597	FALSE	1.03387	5.98918	0	0	2.87278
ENSG00000185775	SPATA31A6	chr9	-	43624507	43630730	4209	0	0	0	0	0	0	0	0	0	0	0	0	0	0	0	0	0	0	0	0	0	0	0	0	0	0	0	0	0	0	0	0	0	0	NA	NA	NA	NA	0	0	0	0	0
ENSG00000090054	SPTLC1	chr9	-	94794281	94877666	1894	1551	1440	1742	1008	1016	929	1405	1688	1688	1002	1102	962	44.1686	42.5128	47.949	32.9988	32.4643	30.1081	43.661	45.6963	46.0206	28.6527	31.9515	29.2672	45.126	31.8571	29.9571	44.8768	1060.56	1176.15	1082.6	1389.06	1358.4	1524.23	-0.36246	1.7007e-05	5.6239e-05	TRUE	1042.14	1014.17	930.944	951.04	1055.27
ENSG00000101096	NFATC2	chr20	-	50003494	50179168	7525	12	28	21	27	52	52	138	115	128	53	62	69	0.0860115	0.20806	0.145487	0.222472	0.418205	0.424174	1.07937	0.783573	0.878341	0.381458	0.452454	0.528358	0.913761	0.35495	0.45409	0.14652	56.0977	66.1717	77.6498	10.7471	26.4133	18.3748	1.6336	5.0192e-05	0.00015749	TRUE	27.9144	51.9063	52.1088	50.3045	59.3709
ENSG00000269901	RP11-178L8.9	chr16	+	87396142	87401082	450	2	0	1	0	5	6	1	7	5	0	0	9	0.239717	0	0.115851	0	0.672434	0.818439	0.130793	0.797579	0.573743	0	0	1.15243	0.500705	0.496958	0.384145	0.118523	0	0	10.1282	1.79118	0	0.874989	0.42723	0.42528	0.54664	FALSE	0	4.99099	6.01255	0	0
ENSG00000101098	RIMS4	chr20	-	43380449	43438979	5203	0	0	0	0	0	0	2	0	0	0	0	0	0	0	0	0	0	0	0.0226242	0	0	0	0	0	0.0075414	0	0	0	0	0	0	0	0	0	NA	NA	NA	NA	0	0	0	0	0
ENSG00000213400	RPL12P18	chr2	+	85101820	85102144	325	0	0	0	0	0	0	0	0	0	0	0	0	0	0	0	0	0	0	0	0	0	0	0	0	0	0	0	0	0	0	0	0	0	0	NA	NA	NA	NA	0	0	0	0	0
ENSG00000213401	MAGEA12	chrX	-	151899293	151903184	1853	0	0	0	0	0	0	0	0	0	0	0	0	0	0	0	0	0	0	0	0	0	0	0	0	0	0	0	0	0	0	0	0	0	0	NA	NA	NA	NA	0	0	0	0	0
ENSG00000213402	PTPRCAP	chr11	-	67202981	67205538	1292	6	1	0	0	0	0	15	4	4	0	13	2	0.250479	0.0432788	0	0	0	0	0.683323	0.15874	0.159866	0	0.552549	0.0891976	0.333976	0	0.213915	0.0979191	0	13.8747	2.25072	5.37353	0.943333	0	0.45696	0.4446	0.56514	FALSE	0	0	0	0	12.4487
ENSG00000213403	CISD1P1	chr2	+	20026010	20026336	327	0	0	0	0	0	0	0	0	0	0	0	0	0	0	0	0	0	0	0	0	0	0	0	0	0	0	0	0	0	0	0	0	0	0	NA	NA	NA	NA	0	0	0	0	0
ENSG00000250650	RP11-492L8.1	chr5	-	116355244	116355375	132	0	0	0	0	0	0	0	0	0	0	0	0	0	0	0	0	0	0	0	0	0	0	0	0	0	0	0	0	0	0	0	0	0	0	NA	NA	NA	NA	0	0	0	0	0
ENSG00000250651	PABPC1P7	chr4	+	103817882	103819394	1513	0	0	0	7	0	0	0	0	0	0	0	0	0	0	0	0.286865	0	0	0	0	0	0	0	0	0	0.0956216	0	0	0	0	0	0	0	0	NA	NA	NA	NA	7.23706	0	0	0	0
ENSG00000213406	ANXA2P1	chr4	-	154228944	154229869	926	4	0	3	0	12	0	2	0	2	0	0	0	0.232987	0	0.168897	0	0.784265	0	0.127121	0	0.111527	0	0	0	0.0795491	0.261422	0	0.133961	0	0	0	3.58235	0	2.62497	-0.45895	0.29541	NA	NA	0	11.9784	0	0	0
ENSG00000257605	RP11-680A11.5	chr12	-	53692449	53694098	637	4	7	2	17	8	14	10	9	17	12	15	12	0.33869	0.614464	0.163682	1.65473	0.760051	1.34907	0.923969	0.724422	1.37806	1.02028	1.29313	1.08549	1.00882	1.25462	1.13297	0.372279	12.7014	16.0093	13.5043	3.58235	6.60333	1.74998	1.1776	0.049353	0.09223	FALSE	17.5757	7.98558	14.0293	11.3897	14.3639
ENSG00000213409	RP11-658F2.3	chr11	-	66529046	66529870	825	0	0	0	0	0	0	0	0	0	0	0	0	0	0	0	0	0	0	0	0	0	0	0	0	0	0	0	0	0	0	0	0	0	0	NA	NA	NA	NA	0	0	0	0	0
ENSG00000257608	CTD-2311B13.6	chr14	-	19614216	19615884	1669	0	0	0	0	0	0	0	0	0	0	0	0	0	0	0	0	0	0	0	0	0	0	0	0	0	0	0	0	0	0	0	0	0	0	NA	NA	NA	NA	0	0	0	0	0
ENSG00000112715	VEGFA	chr6	+	43737921	43754224	12167	1197	1378	1663	1487	1530	1653	1351	1509	1356	2627	2659	2511	5.30631	6.33291	7.12557	7.57784	7.61027	8.33944	6.53535	6.35908	5.75488	11.6938	12.0012	11.8918	6.21644	7.84252	11.8623	6.25493	2780.54	2837.91	2825.78	1072.02	1299.91	1455.11	1.136	2.215e-38	3.6053e-37	TRUE	1537.36	1527.24	1656.46	2493.4	2546.24
ENSG00000250658	RP11-138B4.1	chr4	-	188225237	188230836	2114	0	0	0	0	0	0	0	0	0	0	0	0	0	0	0	0	0	0	0	0	0	0	0	0	0	0	0	0	0	0	0	0	0	0	NA	NA	NA	NA	0	0	0	0	0
ENSG00000250659	RP11-864I4.3	chr11	+	62304784	62309490	264	2	4	0	0	0	0	2	0	1	0	0	0	0.408609	0.847215	0	0	0	0	0.445885	0	0.195594	0	0	0	0.213826	0	0	0.418608	0	0	0	1.79118	3.77333	0	-0.41477	0.32612	NA	NA	0	0	0	0	0
ENSG00000258401	RP11-326E7.1	chr14	+	49840684	49841101	418	0	0	0	0	0	0	0	0	0	0	0	0	0	0	0	0	0	0	0	0	0	0	0	0	0	0	0	0	0	0	0	0	0	0	NA	NA	NA	NA	0	0	0	0	0
ENSG00000258400	RP11-831F12.2	chr14	-	50174385	50175510	568	0	0	0	0	0	0	0	0	0	0	0	0	0	0	0	0	0	0	0	0	0	0	0	0	0	0	0	0	0	0	0	0	0	0	NA	NA	NA	NA	0	0	0	0	0
ENSG00000258403	RP11-355I22.6	chr14	+	62581071	62584284	526	0	0	0	0	0	0	0	0	0	0	0	0	0	0	0	0	0	0	0	0	0	0	0	0	0	0	0	0	0	0	0	0	0	0	NA	NA	NA	NA	0	0	0	0	0
ENSG00000070495	JMJD6	chr17	-	74708919	74722866	5298	906	831	885	969	1011	917	657	766	784	1026	1038	895	9.22355	8.77054	8.70848	11.3404	11.5487	10.6244	7.29878	7.41319	7.64124	10.4885	10.7591	9.73413	7.45107	11.1712	10.3272	8.90086	1085.97	1107.84	1007.2	811.403	783.91	774.366	0.43181	2.0847e-06	7.6682e-06	TRUE	1001.82	1009.18	918.919	973.819	993.983
ENSG00000258405	ZNF578	chr19	+	52956829	53015407	5255	37	32	19	0	26	19	13	12	20	19	17	2	0.379761	0.340498	0.188492	0	0.299428	0.221936	0.145602	0.117084	0.196525	0.195821	0.17765	0.0219302	0.15307	0.173788	0.1318	0.302917	20.1105	18.1438	2.25072	33.1368	30.1867	16.6248	-0.73489	0.1745	0.26884	FALSE	0	25.9531	19.0398	18.0337	16.2791
ENSG00000258404	RP11-1029J19.5	chr14	-	102100791	102197445	454	0	0	0	0	0	0	0	0	0	0	0	0	0	0	0	0	0	0	0	0	0	0	0	0	0	0	0	0	0	0	0	0	0	0	NA	NA	NA	NA	0	0	0	0	0
ENSG00000258407	RP11-300J18.2	chr14	-	88477131	88481955	331	0	0	0	0	0	0	0	0	0	0	0	0	0	0	0	0	0	0	0	0	0	0	0	0	0	0	0	0	0	0	0	0	0	0	NA	NA	NA	NA	0	0	0	0	0
ENSG00000258406	RP11-88E18.1	chr14	+	43744027	43744900	874	0	0	0	0	0	0	0	0	0	0	0	0	0	0	0	0	0	0	0	0	0	0	0	0	0	0	0	0	0	0	0	0	0	0	NA	NA	NA	NA	0	0	0	0	0
ENSG00000258408	NT5CP2	chr14	-	74005925	74006485	561	0	0	0	0	0	0	0	0	0	0	0	0	0	0	0	0	0	0	0	0	0	0	0	0	0	0	0	0	0	0	0	0	0	0	NA	NA	NA	NA	0	0	0	0	0
ENSG00000233075	AL023583.1	chr6	+	13817713	13817966	252	0	0	0	0	0	0	0	0	0	0	0	0	0	0	0	0	0	0	0	0	0	0	0	0	0	0	0	0	0	0	0	0	0	0	NA	NA	NA	NA	0	0	0	0	0
ENSG00000090581	GNPTG	chr16	+	1401924	1413352	2400	1263	1264	1457	870	828	832	649	778	758	1280	1216	1119	28.384	29.4492	31.649	22.4764	20.8791	21.2794	15.9159	16.621	16.3086	28.8853	27.8235	26.8661	16.2818	21.545	27.8583	29.8274	1354.81	1297.82	1259.28	1131.13	1192.37	1274.86	0.12006	0.14432	0.22938	FALSE	899.463	826.508	833.741	1214.9	1164.43
ENSG00000138468	SENP7	chr3	-	101043049	101232085	4945	114	142	103	37	38	67	86	66	78	44	31	37	1.24343	1.60568	1.08588	0.463931	0.465061	0.831679	1.0236	0.684331	0.814494	0.481908	0.344259	0.431143	0.840808	0.58689	0.419103	1.31166	46.5717	33.0858	41.6383	102.097	133.953	90.1239	-1.3307	2.2193e-05	7.2376e-05	TRUE	38.253	37.9315	67.1402	41.7622	29.6854
ENSG00000250389	MTND6P2	chr5	-	8618693	8619216	524	0	0	0	0	0	0	0	0	0	0	0	0	0	0	0	0	0	0	0	0	0	0	0	0	0	0	0	0	0	0	0	0	0	0	NA	NA	NA	NA	0	0	0	0	0
ENSG00000250386	RP11-432M8.11	chr5	-	17625660	17626068	409	0	0	0	0	0	0	0	0	0	0	0	0	0	0	0	0	0	0	0	0	0	0	0	0	0	0	0	0	0	0	0	0	0	0	NA	NA	NA	NA	0	0	0	0	0
ENSG00000250387	RP11-136K7.2	chr5	-	70647682	70742169	2767	0	0	0	0	0	0	0	0	0	0	0	0	0	0	0	0	0	0	0	0	0	0	0	0	0	0	0	0	0	0	0	0	0	0	NA	NA	NA	NA	0	0	0	0	0
ENSG00000164597	COG5	chr7	-	106842189	107204959	5418	1184	968	1155	542	650	544	646	753	558	541	458	515	11.7868	9.99019	11.1136	6.20266	7.2605	6.16321	7.01763	7.12598	5.31808	5.40799	4.64212	5.47714	6.48723	6.54213	5.17575	10.9635	572.62	488.816	579.56	1060.38	913.147	1010.61	-0.85662	6.4871e-15	4.3947e-14	TRUE	560.355	648.828	545.138	513.486	438.578
ENSG00000233070	ZFY-AS1	chrY	-	2834885	2870667	500	0	0	0	0	0	0	0	0	0	0	0	0	0	0	0	0	0	0	0	0	0	0	0	0	0	0	0	0	0	0	0	0	0	0	NA	NA	NA	NA	0	0	0	0	0
ENSG00000164591	MYOZ3	chr5	+	150040436	150058927	3445	12	9	21	54	18	23	33	19	29	15	36	10	0.187877	0.14608	0.317791	0.971902	0.31621	0.409813	0.563796	0.282783	0.434679	0.23582	0.573856	0.167262	0.427086	0.565975	0.325646	0.217249	15.8767	38.4222	11.2536	10.7471	8.49	18.3748	0.60376	0.26445	0.37692	FALSE	55.8287	17.9676	23.0481	14.2371	34.4734
ENSG00000250383	CTD-2197I11.1	chr5	-	108153742	108166491	398	0	0	0	0	0	0	0	0	0	0	0	0	0	0	0	0	0	0	0	0	0	0	0	0	0	0	0	0	0	0	0	0	0	0	NA	NA	NA	NA	0	0	0	0	0
ENSG00000138463	DIRC2	chr3	+	122513642	122599986	3596	326	336	315	276	248	272	418	416	447	246	237	209	4.88967	5.22465	4.56669	4.75891	4.17373	4.64298	6.84154	5.93147	6.41871	3.70504	3.61925	3.34898	6.39724	4.52521	3.55776	4.89367	260.378	252.946	235.2	291.962	316.96	275.622	-0.23604	0.14603	0.23173	FALSE	285.347	247.553	272.569	233.489	226.95
ENSG00000267407	CTD-2050I18.1	chr19	+	32032945	32045703	560	0	0	0	0	0	0	0	0	0	0	0	0	0	0	0	0	0	0	0	0	0	0	0	0	0	0	0	0	0	0	0	0	0	0	NA	NA	NA	NA	0	0	0	0	0
ENSG00000267406	CTD-2189E23.2	chr19	-	14378619	14380189	164	0	0	0	0	0	0	0	0	0	0	0	0	0	0	0	0	0	0	0	0	0	0	0	0	0	0	0	0	0	0	0	0	0	0	NA	NA	NA	NA	0	0	0	0	0
ENSG00000267405	CTC-296K1.4	chr17	-	42872115	42875151	587	6	11	5	1	0	4	4	2	6	0	0	0	0.551309	1.04783	0.444061	0.105628	0	0.418282	0.401069	0.174695	0.527804	0	0	0	0.367856	0.174637	0	0.681068	0	0	0	5.37353	10.3767	4.37495	-1.4377	0.017245	0.036128	TRUE	1.03387	0	4.00837	0	0
ENSG00000267404	RP11-49I11.2	chr18	+	33853537	33854562	1026	0	0	0	0	0	0	0	0	0	0	0	0	0	0	0	0	0	0	0	0	0	0	0	0	0	0	0	0	0	0	0	0	0	0	NA	NA	NA	NA	0	0	0	0	0
ENSG00000267402	RP11-619L19.2	chr18	+	53159406	53163623	445	0	0	0	0	0	0	0	0	0	0	0	0	0	0	0	0	0	0	0	0	0	0	0	0	0	0	0	0	0	0	0	0	0	0	NA	NA	NA	NA	0	0	0	0	0
ENSG00000267401	RP11-396N11.1	chr18	+	57961384	57968351	419	0	0	0	0	0	0	0	0	0	0	0	0	0	0	0	0	0	0	0	0	0	0	0	0	0	0	0	0	0	0	0	0	0	0	NA	NA	NA	NA	0	0	0	0	0
ENSG00000267400	RP11-325K19.3	chr18	-	58163101	58163569	287	0	0	0	0	0	0	0	0	0	0	0	0	0	0	0	0	0	0	0	0	0	0	0	0	0	0	0	0	0	0	0	0	0	0	NA	NA	NA	NA	0	0	0	0	0
ENSG00000104112	SCG3	chr15	+	51973550	52013223	3310	0	0	0	0	1	4	2	0	0	0	0	0	0	0	0	0	0.0182837	0.0741787	0.0355631	0	0	0	0	0	0.0118544	0.0308208	0	0	0	0	0	0	0	0	NA	NA	NA	NA	0	0.998197	4.00837	0	0
ENSG00000267409	RP11-567M16.2	chr18	+	77370747	77372303	585	0	0	0	0	0	0	0	0	0	0	0	0	0	0	0	0	0	0	0	0	0	0	0	0	0	0	0	0	0	0	0	0	0	0	NA	NA	NA	NA	0	0	0	0	0
ENSG00000267408	CTB-50L17.2	chr19	+	4621206	4622319	486	0	0	0	0	0	0	0	0	0	0	0	0	0	0	0	0	0	0	0	0	0	0	0	0	0	0	0	0	0	0	0	0	0	0	NA	NA	NA	NA	0	0	0	0	0
ENSG00000223908	AC068657.2	chr5	-	159450747	159451052	306	0	0	0	0	0	0	0	0	0	0	0	0	0	0	0	0	0	0	0	0	0	0	0	0	0	0	0	0	0	0	0	0	0	0	NA	NA	NA	NA	0	0	0	0	0
ENSG00000223903	AC009502.2	chr2	+	220562521	220562936	416	0	0	0	0	0	1	0	0	0	0	0	0	0	0	0	0	0	0.147555	0	0	0	0	0	0	0	0.049185	0	0	0	0	0	0	0	0	NA	NA	NA	NA	0	0	1.00209	0	0
ENSG00000223901	AP001469.5	chr21	+	47640183	47641992	525	0	0	0	0	4	0	0	0	0	0	0	0	0	0	0	0	0.461098	0	0	0	0	0	0	0	0	0.153699	0	0	0	0	0	0	0	0	NA	NA	NA	NA	0	3.99279	0	0	0
ENSG00000011677	GABRA3	chrX	-	151334706	151620337	3712	0	0	0	2	0	0	0	0	0	0	0	0	0	0	0	0.0334072	0	0	0	0	0	0	0	0	0	0.0111357	0	0	0	0	0	0	0	0	NA	NA	NA	NA	2.06773	0	0	0	0
ENSG00000223907	RP11-439L8.4	chr1	+	31984036	31989846	2741	0	0	0	0	0	0	0	0	0	0	0	0	0	0	0	0	0	0	0	0	0	0	0	0	0	0	0	0	0	0	0	0	0	0	NA	NA	NA	NA	0	0	0	0	0
ENSG00000223904	HMGB1P12	chrX	+	110677655	110678252	598	0	0	0	0	0	0	0	0	0	0	0	0	0	0	0	0	0	0	0	0	0	0	0	0	0	0	0	0	0	0	0	0	0	0	NA	NA	NA	NA	0	0	0	0	0
ENSG00000223905	RP11-335E14.1	chr1	-	76819268	76819931	664	0	0	0	0	0	0	0	0	0	0	0	0	0	0	0	0	0	0	0	0	0	0	0	0	0	0	0	0	0	0	0	0	0	0	NA	NA	NA	NA	0	0	0	0	0
ENSG00000218208	RP11-367G18.2	chr6	+	113902703	113903149	447	0	0	0	0	0	1	0	0	0	0	0	0	0	0	0	0	0	0.137322	0	0	0	0	0	0	0	0.045774	0	0	0	0	0	0	0	0	NA	NA	NA	NA	0	0	1.00209	0	0
ENSG00000125285	SOX21	chr13	-	95361886	95364389	2504	0	0	0	0	0	0	0	0	0	0	0	0	0	0	0	0	0	0	0	0	0	0	0	0	0	0	0	0	0	0	0	0	0	0	NA	NA	NA	NA	0	0	0	0	0
ENSG00000184825	HIST1H2AH	chr6	+	27114861	27115317	457	0	0	11	5	0	0	0	4	0	0	0	6	0	0	1.25484	0.678378	0	0	0	0.448779	0	0	0	0.756521	0.149593	0.226126	0.252174	0.418279	0	0	6.75215	0	0	9.62488	-0.12191	0.81913	0.88015	FALSE	5.16933	0	0	0	0
ENSG00000181852	RNF41	chr12	-	56598285	56615717	3270	1991	1827	2191	1551	1721	1832	1170	1198	1392	1456	1577	1461	32.8402	31.2412	34.9306	29.4091	31.8512	34.3894	21.0589	18.7844	21.9812	24.1152	26.4834	25.7447	20.6082	31.8832	25.4478	33.004	1541.1	1683.11	1644.15	1783.12	1723.47	1917.1	-0.15565	0.032849	0.064326	FALSE	1603.52	1717.9	1835.83	1381.95	1510.13
ENSG00000242317	RP11-875H7.5	chr3	-	55527858	55539289	563	0	0	0	0	0	0	0	0	0	0	0	0	0	0	0	0	0	0	0	0	0	0	0	0	0	0	0	0	0	0	0	0	0	0	NA	NA	NA	NA	0	0	0	0	0
ENSG00000242314	RP11-428G5.2	chr12	+	32101268	32101761	494	0	0	0	0	0	0	0	0	0	0	0	0	0	0	0	0	0	0	0	0	0	0	0	0	0	0	0	0	0	0	0	0	0	0	NA	NA	NA	NA	0	0	0	0	0
ENSG00000181856	SLC2A4	chr17	+	7184986	7191576	3426	49	11	39	28	32	22	4	10	0	29	29	15	0.771419	0.179532	0.593456	0.506744	0.565269	0.394169	0.0687179	0.149658	0	0.458446	0.464837	0.252284	0.0727921	0.488727	0.391856	0.514802	30.695	30.9513	16.8804	43.8838	10.3767	34.1246	-0.13963	0.7748	0.84742	FALSE	28.9482	31.9423	22.046	27.5251	27.7702
ENSG00000155070	UNC93B2	chr7	-	6895116	6899461	730	0	0	0	0	0	0	0	0	0	0	0	0	0	0	0	0	0	0	0	0	0	0	0	0	0	0	0	0	0	0	0	0	0	0	NA	NA	NA	NA	0	0	0	0	0
ENSG00000168930	TRIM49	chr11	-	89530823	89541743	2163	0	0	0	0	0	0	0	0	0	0	0	0	0	0	0	0	0	0	0	0	0	0	0	0	0	0	0	0	0	0	0	0	0	0	NA	NA	NA	NA	0	0	0	0	0
ENSG00000168936	TMEM129	chr4	-	1717679	1723085	2810	881	699	800	605	707	751	630	862	923	1117	1219	1034	16.9103	13.9094	14.8421	13.3496	15.2267	16.4052	13.1957	15.7286	16.9611	21.529	23.8225	21.2031	15.2951	14.9938	22.1849	15.2206	1182.29	1301.02	1163.62	789.013	659.39	699.992	0.75851	1.5251e-14	1.0159e-13	TRUE	625.488	705.726	752.571	1060.19	1167.31
ENSG00000168939	SPRY3	chrX	+	154997474	155012121	9019	49	61	50	21	26	51	27	46	45	65	55	43	0.293035	0.378189	0.289017	0.144371	0.174465	0.347104	0.176199	0.26151	0.25764	0.390331	0.334884	0.274724	0.231783	0.22198	0.333313	0.32008	68.7991	58.7007	48.3904	43.8838	57.5433	43.7495	0.25622	0.45584	0.57575	FALSE	21.7112	25.9531	51.1067	61.6942	52.6677
ENSG00000168938	PPIC	chr5	-	122358945	122372436	1380	382	437	467	540	576	572	209	229	259	284	285	236	14.9302	17.7068	17.642	24.2623	25.2601	25.4428	8.91383	8.50834	9.69127	11.1459	11.3411	9.85414	9.03781	24.9884	10.7804	16.7597	300.599	304.176	265.585	342.115	412.237	408.62	-0.41123	0.0072226	0.016492	TRUE	558.287	574.962	573.197	269.556	272.914
ENSG00000197506	SLC28A3	chr9	-	86890372	86955672	4887	12	21	25	85	95	118	22	37	49	10	26	17	0.13244	0.240278	0.266691	1.07844	1.17645	1.48213	0.264958	0.388193	0.517742	0.110824	0.29216	0.200444	0.390298	1.24567	0.201143	0.213137	10.5845	27.7494	19.1311	10.7471	19.81	21.8747	0.10323	0.84238	0.8962	FALSE	87.8785	94.8288	118.247	9.49142	24.8975
ENSG00000256551	RP13-653N12.1	chr12	-	128571530	128602677	801	0	0	0	0	0	0	0	0	0	0	0	0	0	0	0	0	0	0	0	0	0	0	0	0	0	0	0	0	0	0	0	0	0	0	NA	NA	NA	NA	0	0	0	0	0
ENSG00000186086	NBPF6	chr1	+	108918421	109013624	2499	0	0	0	0	0	0	1	0	0	0	0	0	0	0	0	0	0	0	0.0235522	0	0	0	0	0	0.00785072	0	0	0	0	0	0	0	0	0	NA	NA	NA	NA	0	0	0	0	0
ENSG00000256553	TRAV1-2	chr14	+	22111109	22111798	402	0	0	0	0	0	0	0	0	0	0	0	0	0	0	0	0	0	0	0	0	0	0	0	0	0	0	0	0	0	0	0	0	0	0	NA	NA	NA	NA	0	0	0	0	0
ENSG00000256552	RP11-113C12.4	chr12	+	8472977	8522151	620	0	0	0	0	0	0	0	0	0	0	0	0	0	0	0	0	0	0	0	0	0	0	0	0	0	0	0	0	0	0	0	0	0	0	NA	NA	NA	NA	0	0	0	0	0
ENSG00000186082	RP11-698N11.3	chr11	-	35881799	35883048	1250	0	0	0	0	0	0	0	0	0	0	0	0	0	0	0	0	0	0	0	0	0	0	0	0	0	0	0	0	0	0	0	0	0	0	NA	NA	NA	NA	0	0	0	0	0
ENSG00000126883	NUP214	chr9	+	134000948	134110057	7600	824	776	760	461	508	416	823	1104	954	791	609	725	5.84784	5.70934	5.21328	3.76102	4.04522	3.35991	6.37358	7.44807	6.48178	5.6369	4.40041	5.49681	6.76781	3.72205	5.17804	5.59015	837.232	649.976	815.885	737.965	732.027	664.992	0.1084	0.35376	0.47615	FALSE	476.612	507.084	416.87	750.771	583.175
ENSG00000126882	FAM78A	chr9	-	134133463	134151934	4560	3	0	1	35	9	0	21	18	19	32	41	22	0.0354845	0	0.0114326	0.475906	0.119446	0	0.271051	0.202393	0.215154	0.380069	0.493752	0.277999	0.229533	0.198451	0.38394	0.015639	33.8703	43.7587	24.7579	2.68676	0	0.874989	3.177	2.5668e-08	1.1294e-07	TRUE	36.1853	8.98378	0	30.3725	39.2614
ENSG00000186088	GSAP	chr7	-	76940068	77045717	3458	244	230	198	330	462	334	114	144	128	407	348	315	3.80581	3.71912	2.98505	5.91707	8.08555	5.92883	1.94034	2.13514	1.91137	6.37452	5.52642	5.24894	1.99561	6.64382	5.71662	3.50332	430.788	371.415	354.488	218.524	216.967	173.248	0.91016	6.617e-08	2.8102e-07	TRUE	341.175	461.167	334.699	386.301	333.243
ENSG00000204929	AC074391.1	chr2	+	65663864	66126649	1266	0	1	0	0	1	0	0	1	0	0	7	0	0	0.0441676	0	0	0.0478034	0	0	0.0405	0	0	0.303636	0	0.0135	0.0159345	0.101212	0.0147225	0	7.47099	0	0	0.943333	0	0.41575	0.3772	NA	NA	0	0.998197	0	0	6.70316
ENSG00000204928	GRXCR2	chr5	-	145239296	145252531	747	0	0	0	0	0	0	0	0	0	0	0	0	0	0	0	0	0	0	0	0	0	0	0	0	0	0	0	0	0	0	0	0	0	0	NA	NA	NA	NA	0	0	0	0	0
ENSG00000204923	FBXO48	chr2	-	68689486	68694390	2731	19	15	24	9	18	33	25	18	6	14	27	29	0.375244	0.307119	0.458142	0.204333	0.398881	0.741719	0.538785	0.33794	0.113446	0.277641	0.542915	0.611874	0.330057	0.448311	0.477477	0.380169	14.8183	28.8167	32.6354	17.0162	14.15	20.9997	0.44399	0.36349	0.48608	FALSE	9.30479	17.9676	33.069	13.288	25.8551
ENSG00000204922	C11orf83	chr11	+	62437745	62441159	2288	22	42	33	65	31	40	20	28	41	22	11	50	0.518619	1.02643	0.751915	1.76147	0.81997	1.07313	0.514483	0.627466	0.925311	0.520768	0.264014	1.25922	0.689087	1.21819	0.681332	0.765656	23.2858	11.7401	56.268	19.7029	39.62	28.8747	0.038868	0.93667	0.95973	FALSE	67.2012	30.9441	40.0837	20.8811	10.5335
ENSG00000204920	ZNF155	chr19	+	44472014	44502477	2596	48	44	49	31	39	45	46	28	48	60	40	43	0.997283	0.947732	0.984017	0.740415	0.909185	1.06403	1.04292	0.553021	0.954765	1.25177	0.846145	0.954442	0.850235	0.904544	1.01745	0.976344	63.5068	42.6914	48.3904	42.9882	41.5067	42.8745	0.25479	0.47716	0.59611	FALSE	32.0498	38.9297	45.0942	56.9485	38.3038
ENSG00000254800	RP11-163O19.3	chr11	+	49904551	49905645	493	0	0	0	0	0	0	0	0	0	0	0	0	0	0	0	0	0	0	0	0	0	0	0	0	0	0	0	0	0	0	0	0	0	0	NA	NA	NA	NA	0	0	0	0	0
ENSG00000261382	RP11-461L18.1	chr5	+	153281019	153282783	1765	0	0	0	0	0	0	0	0	0	0	0	0	0	0	0	0	0	0	0	0	0	0	0	0	0	0	0	0	0	0	0	0	0	0	NA	NA	NA	NA	0	0	0	0	0
ENSG00000008441	NFIX	chr19	+	13106422	13209610	5530	2902	2937	3116	380	405	442	2443	2534	2770	1038	1045	1055	28.3044	29.6973	29.3754	4.26066	4.43223	4.90619	26.0013	23.4947	25.8651	10.166	10.3772	10.9929	25.1204	4.53303	10.512	29.1257	1098.67	1115.31	1187.25	2599	2770.57	2726.47	-1.2478	1.362e-75	4.6509e-74	TRUE	392.869	404.27	442.925	985.209	1000.69
ENSG00000182508	LHFPL1	chrX	-	111873876	111923375	1675	0	0	0	2	3	0	0	0	2	0	0	0	0	0	0	0.0740343	0.108392	0	0	0	0.061656	0	0	0	0.020552	0.0608089	0	0	0	0	0	0	0	0	NA	NA	NA	NA	2.06773	2.99459	0	0	0
ENSG00000182504	CEP97	chr3	+	101442769	101489406	8361	170	133	121	193	133	112	230	278	237	121	86	88	1.09666	0.889469	0.754463	1.43126	0.962689	0.822256	1.61907	1.70481	1.46369	0.783799	0.564846	0.606471	1.59586	1.07207	0.651706	0.913531	128.072	91.7865	99.0316	152.25	125.463	105.874	-0.25418	0.32285	0.44215	FALSE	199.536	132.76	112.234	114.846	82.3531
ENSG00000182502	ABHD17AP5	chr22	-	22469236	22472374	900	16	10	3	0	0	6	4	14	7	12	6	7	0.958869	0.621291	0.173776	0	0	0.409219	0.261586	0.797579	0.40162	0.722132	0.366099	0.448169	0.486928	0.136406	0.512133	0.584645	12.7014	6.40371	7.87751	14.3294	9.43333	2.62497	0.02205	0.97089	0.98231	FALSE	0	0	6.01255	11.3897	5.74557
ENSG00000182500	ORAI1	chr12	+	122064455	122080583	2139	626	591	625	1074	1062	925	582	631	760	1470	1703	1448	15.785	15.4495	15.2328	31.1323	30.0473	26.5447	16.0143	15.1254	18.3469	37.2207	43.7213	39.0071	16.4955	29.2415	39.983	15.4891	1555.92	1817.59	1629.52	560.638	557.51	546.868	1.579	1.9582e-67	5.9251e-66	TRUE	1110.37	1060.09	926.935	1395.24	1630.78
ENSG00000121542	SEC22A	chr3	+	122920774	122992977	4228	297	236	196	255	211	241	177	274	241	111	180	159	3.78881	3.12115	2.41675	3.73958	3.02023	3.49888	2.46397	3.3228	2.94335	1.42189	2.33791	2.16695	2.91004	3.41957	1.97558	3.10891	117.488	192.111	178.932	265.99	222.627	171.498	-0.41916	0.071195	0.12664	FALSE	263.636	210.62	241.504	105.355	172.367
ENSG00000264334	RP11-671C19.2	chr18	-	75694976	75698566	788	0	0	0	0	0	0	0	0	0	0	0	0	0	0	0	0	0	0	0	0	0	0	0	0	0	0	0	0	0	0	0	0	0	0	NA	NA	NA	NA	0	0	0	0	0
ENSG00000234864	AL022344.5	chr10	+	43191483	43201901	3965	0	0	0	1	0	0	0	0	0	0	0	0	0	0	0	0.0156378	0	0	0	0	0	0	0	0	0	0.00521259	0	0	0	0	0	0	0	0	NA	NA	NA	NA	1.03387	0	0	0	0
ENSG00000124216	SNAI1	chr20	+	48599536	48605423	1686	69	80	100	158	192	168	257	270	245	93	111	125	2.20736	2.6532	3.0921	5.81055	6.89185	6.11644	8.97166	8.21097	7.50358	2.98747	3.61539	4.27207	8.22874	6.27295	3.62498	2.65089	98.4356	118.469	140.67	61.7956	75.4667	87.4989	0.63492	0.021097	0.0434	TRUE	163.351	191.654	168.351	88.2702	106.293
ENSG00000234861	ATP5A1P6	chr9	+	44558938	44560285	1348	0	0	0	0	0	0	0	0	0	0	0	0	0	0	0	0	0	0	0	0	0	0	0	0	0	0	0	0	0	0	0	0	0	0	NA	NA	NA	NA	0	0	0	0	0
ENSG00000234860	RP11-547C13.1	chr9	+	102293978	102299206	419	0	0	0	0	0	0	0	0	0	0	0	0	0	0	0	0	0	0	0	0	0	0	0	0	0	0	0	0	0	0	0	0	0	0	NA	NA	NA	NA	0	0	0	0	0
ENSG00000104808	DHDH	chr19	+	49436939	49448226	1081	0	5	5	2	6	0	2	1	6	8	2	0	0	0.258632	0.241132	0.114716	0.335906	0	0.108893	0.047431	0.286606	0.400813	0.1016	0	0.147643	0.150207	0.167471	0.166588	8.46758	2.13457	0	0	4.71667	4.37495	0.07846	0.89554	0.93225	FALSE	2.06773	5.98918	0	7.59313	1.91519
ENSG00000234369	TATDN1P1	chr10	+	64981915	64982805	891	0	0	0	0	0	0	0	0	0	0	0	0	0	0	0	0	0	0	0	0	0	0	0	0	0	0	0	0	0	0	0	0	0	0	NA	NA	NA	NA	0	0	0	0	0
ENSG00000234863	RP11-410C4.2	chr1	-	220628496	220628654	159	0	0	0	0	0	0	0	0	0	0	0	0	0	0	0	0	0	0	0	0	0	0	0	0	0	0	0	0	0	0	0	0	0	0	NA	NA	NA	NA	0	0	0	0	0
ENSG00000104805	NUCB1	chr19	+	49403307	49426629	2668	5110	4690	5240	3036	3039	3250	3568	4475	4107	5578	5783	5678	103.304	98.2934	102.39	70.556	68.9346	74.773	78.7111	85.9994	79.4875	113.232	119.03	122.63	81.3993	71.4212	118.297	101.329	5904.02	6172.11	6389.79	4576.46	4424.23	4584.94	0.44198	4.1883e-23	4.1469e-22	TRUE	3138.81	3033.52	3256.8	5294.31	5537.77
ENSG00000104804	TULP2	chr19	-	49384222	49401990	1754	18	5	26	11	10	5	5	18	21	0	0	8	0.553509	0.159396	0.772778	0.388849	0.345035	0.17498	0.167779	0.526176	0.618229	0	0	0.262813	0.437395	0.302955	0.0876042	0.495228	0	0	9.00287	16.1206	4.71667	22.7497	-1.1518	0.066627	0.11948	FALSE	11.3725	9.98197	5.01046	0	0
ENSG00000247596	TWF2	chr3	-	52262626	52273177	1619	418	309	453	487	457	529	461	724	634	542	684	610	13.9255	10.6721	14.5869	18.6509	17.0829	20.0565	16.7591	22.9287	20.221	18.1314	23.2006	21.7105	19.9696	18.5968	21.0141	13.0615	573.678	730.023	686.469	374.356	291.49	396.37	0.89247	8.4094e-10	4.1631e-09	TRUE	503.492	456.176	530.107	514.435	654.995
ENSG00000267976	AP000695.1	chr21	+	37858165	37860058	1894	1	0	0	0	0	0	0	0	0	5	0	0	0.0284775	0	0	0	0	0	0	0	0	0.142978	0	0	0	0	0.0476592	0.0094925	5.29224	0	0	0.895588	0	0	0.30006	0.48763	NA	NA	0	0	0	4.74571	0
ENSG00000239345	HNRNPA1P26	chrX	-	100110277	100111368	1092	0	0	0	0	0	0	0	0	0	0	0	4	0	0	0	0	0	0	0	0	0	0	0	0.211068	0	0	0.0703561	0	0	0	4.50144	0	0	0	0.2936	0.42016	NA	NA	0	0	0	0	0
ENSG00000239344	RP11-771F20.1	chr8	+	104780509	104781257	749	0	0	0	0	0	0	0	0	0	0	0	0	0	0	0	0	0	0	0	0	0	0	0	0	0	0	0	0	0	0	0	0	0	0	NA	NA	NA	NA	0	0	0	0	0
ENSG00000234362	AC104654.2	chr2	-	42158739	42160863	769	0	0	0	0	0	0	0	0	0	0	0	0	0	0	0	0	0	0	0	0	0	0	0	0	0	0	0	0	0	0	0	0	0	0	NA	NA	NA	NA	0	0	0	0	0
ENSG00000237415	NRBF2P3	chr1	-	111390699	111391563	865	0	0	0	1	0	0	0	0	0	0	0	0	0	0	0	0.0716806	0	0	0	0	0	0	0	0	0	0.0238935	0	0	0	0	0	0	0	0	NA	NA	NA	NA	1.03387	0	0	0	0
ENSG00000237414	RP11-321L2.2	chr9	-	23894988	23898052	687	0	0	0	0	0	0	0	0	0	0	0	0	0	0	0	0	0	0	0	0	0	0	0	0	0	0	0	0	0	0	0	0	0	0	NA	NA	NA	NA	0	0	0	0	0
ENSG00000237417	XRCC6P1	chr10	-	94966614	94969384	1805	0	0	0	0	0	1	0	5	0	0	0	0	0	0	0	0	0	0.0340071	0	0.14203	0	0	0	0	0.0473435	0.0113357	0	0	0	0	0	0	0	0	NA	NA	NA	NA	0	0	1.00209	0	0
ENSG00000106400	ZNHIT1	chr7	+	100860949	100867471	3958	3265	3621	3267	3594	3440	3538	2072	2186	2368	4515	4299	4290	44.4927	51.1553	43.0313	56.3015	52.5987	54.8693	30.8114	28.318	30.8934	61.7817	59.646	62.455	30.0076	54.5898	61.2942	46.2264	4778.89	4588.26	4827.79	2924.1	3415.81	2858.59	0.62467	3.0122e-23	3.0049e-22	TRUE	3715.71	3433.8	3545.4	4285.37	4116.7
ENSG00000237410	AP001092.4	chr11	+	64413871	64427153	469	0	0	0	0	0	11	1	0	0	0	0	0	0	0	0	0	0	1.43968	0.125494	0	0	0	0	0	0.0418315	0.479895	0	0	0	0	0	0	0	0	NA	NA	NA	NA	0	0	11.023	0	0
ENSG00000177504	VCX2	chrX	-	8137989	8139308	811	0	0	0	0	0	0	0	0	0	0	0	0	0	0	0	0	0	0	0	0	0	0	0	0	0	0	0	0	0	0	0	0	0	0	NA	NA	NA	NA	0	0	0	0	0
ENSG00000106404	CLDN15	chr7	-	100875373	100882101	2131	56	60	54	45	60	20	40	53	61	83	64	41	1.41738	1.57436	1.32106	1.30932	1.70396	0.576095	1.10477	1.27521	1.47811	2.10947	1.64925	1.10863	1.28603	1.19646	1.62245	1.4376	87.8511	68.3062	46.1397	50.1529	56.6	47.2494	0.36386	0.28701	0.40272	FALSE	46.5239	59.8918	20.0418	78.7788	61.2861
ENSG00000177508	IRX3	chr16	-	54317216	54320675	2601	3	0	0	9	4	9	15	18	8	4	0	4	0.0622104	0	0	0.214546	0.0930705	0.212398	0.339428	0.35483	0.158822	0.0832909	0	0.0886147	0.28436	0.173338	0.0573018	0.0207368	4.23379	0	4.50144	2.68676	0	0	0.38114	0.47575	0.59492	FALSE	9.30479	3.99279	9.01883	3.79657	0
ENSG00000237419	RP11-885N19.6	chr9	-	141090383	141093775	538	0	0	0	0	0	0	0	0	0	0	0	0	0	0	0	0	0	0	0	0	0	0	0	0	0	0	0	0	0	0	0	0	0	0	NA	NA	NA	NA	0	0	0	0	0
ENSG00000237418	AC069257.6	chr3	-	196024932	196025086	155	0	0	0	0	3	0	0	0	0	0	0	0	0	0	0	0	1.17134	0	0	0	0	0	0	0	0	0.390446	0	0	0	0	0	0	0	0	NA	NA	NA	NA	0	2.99459	0	0	0
ENSG00000249367	FABP5P12	chr4	+	159947291	159947679	389	0	0	0	0	0	0	0	0	0	0	0	0	0	0	0	0	0	0	0	0	0	0	0	0	0	0	0	0	0	0	0	0	0	0	NA	NA	NA	NA	0	0	0	0	0
ENSG00000187840	EIF4EBP1	chr8	+	37887859	37917883	1020	1290	1126	1198	2251	2104	2049	918	1104	1059	1876	2054	1960	68.2137	61.7271	61.2305	136.834	124.835	123.307	52.9712	55.4954	53.6112	99.6117	110.583	110.724	54.0259	128.326	106.973	63.7237	1985.65	2192.2	2205.7	1155.31	1062.19	1048.24	0.96315	3.424e-36	5.2419e-35	TRUE	2327.23	2100.21	2053.29	1780.59	1966.9
ENSG00000257846	RP11-597A11.3	chr14	+	20136988	20138162	1175	0	0	0	0	0	0	1	0	0	0	0	0	0	0	0	0	0	0	0.0500909	0	0	0	0	0	0.016697	0	0	0	0	0	0	0	0	0	NA	NA	NA	NA	0	0	0	0	0
ENSG00000187847	OR7E25P	chr19	+	9314984	9315893	910	0	0	0	0	0	0	0	0	0	0	0	0	0	0	0	0	0	0	0	0	0	0	0	0	0	0	0	0	0	0	0	0	0	0	NA	NA	NA	NA	0	0	0	0	0
ENSG00000187848	P2RX2	chr12	+	133195366	133198972	1867	0	0	0	0	0	0	0	0	0	0	0	0	0	0	0	0	0	0	0	0	0	0	0	0	0	0	0	0	0	0	0	0	0	0	NA	NA	NA	NA	0	0	0	0	0
ENSG00000257847	LSM3P2	chr12	+	94984597	94984869	273	0	0	0	0	0	0	0	0	0	0	0	0	0	0	0	0	0	0	0	0	0	0	0	0	0	0	0	0	0	0	0	0	0	0	NA	NA	NA	NA	0	0	0	0	0
ENSG00000123933	MXD4	chr4	-	2249159	2264021	4228	3673	3742	3746	2490	2594	2564	2273	2666	2662	4379	4469	4115	46.8563	49.4887	46.1896	36.5159	37.1302	37.2246	31.6418	32.3306	32.5112	56.0942	58.045	56.0816	32.1612	36.9569	56.7403	47.5115	4634.94	4769.7	4630.85	3289.5	3529.95	3277.71	0.47466	4.872e-22	4.632e-21	TRUE	2574.32	2589.32	2569.36	4156.29	4279.49
ENSG00000140526	ABHD2	chr15	+	89630690	89745591	8735	992	943	1014	732	859	750	3476	4017	3972	855	909	692	6.12534	6.03651	6.05182	5.19596	5.95145	5.27043	23.4215	23.5791	23.4804	5.30128	5.71466	4.56488	23.4937	5.47261	5.19361	6.07123	904.972	970.162	778.748	888.424	889.563	887.239	-0.0056037	0.95604	0.9722	FALSE	756.789	857.452	751.569	811.516	870.453
ENSG00000140527	WDR93	chr15	+	90234028	90286869	2409	0	0	0	0	0	0	0	0	0	0	0	0	0	0	0	0	0	0	0	0	0	0	0	0	0	0	0	0	0	0	0	0	0	0	NA	NA	NA	NA	0	0	0	0	0
ENSG00000140525	FANCI	chr15	+	89787180	89860492	4743	361	323	465	102	93	83	1202	1348	1242	97	159	135	4.10521	3.80791	5.11106	1.33341	1.18665	1.07417	14.9159	14.5722	13.5216	1.10763	1.84091	1.64009	14.3366	1.19808	1.52954	4.3414	102.669	169.698	151.923	323.307	304.697	406.87	-1.2512	1.6669e-09	8.0565e-09	TRUE	105.454	92.8324	83.1737	92.0667	152.258
ENSG00000140522	RLBP1	chr15	-	89753100	89764982	1810	0	0	0	0	0	0	0	0	0	0	0	0	0	0	0	0	0	0	0	0	0	0	0	0	0	0	0	0	0	0	0	0	0	0	NA	NA	NA	NA	0	0	0	0	0
ENSG00000267979	AC092964.2	chr3	-	172019438	172019686	249	0	0	0	0	0	4	0	0	0	0	0	0	0	0	0	0	0	0.986071	0	0	0	0	0	0	0	0.32869	0	0	0	0	0	0	0	0	NA	NA	NA	NA	0	0	4.00837	0	0
ENSG00000140521	POLG	chr15	-	89859534	89878092	4502	1015	1008	1005	715	928	817	1274	1362	1411	1291	1424	1533	12.1602	12.5197	11.6378	9.84733	12.4748	11.1395	16.6556	15.5117	16.1838	15.531	17.3698	19.6211	16.1171	11.1539	17.5073	12.1059	1366.46	1519.81	1725.18	909.022	950.88	879.364	0.74698	2.6019e-15	1.8021e-14	TRUE	739.214	926.327	818.709	1225.34	1363.61
ENSG00000246541	RP11-363G15.2	chr4	-	95038943	95128707	1042	0	0	0	0	0	0	0	0	0	0	0	0	0	0	0	0	0	0	0	0	0	0	0	0	0	0	0	0	0	0	0	0	0	0	NA	NA	NA	NA	0	0	0	0	0
ENSG00000167107	ACSF2	chr17	+	48503519	48552206	2251	632	583	791	786	916	722	345	398	485	635	636	507	15.1434	14.4821	18.3194	21.6504	24.627	19.6883	9.02071	9.06559	11.1257	15.2783	15.5157	12.9783	9.73732	21.9886	14.5908	15.9816	672.114	678.793	570.557	566.012	549.963	692.117	0.086772	0.49335	0.61024	FALSE	812.618	914.349	723.511	602.705	609.03
ENSG00000167106	FAM102A	chr9	-	130702858	130742792	4316	560	344	527	456	356	465	272	416	388	1497	1477	1486	6.99823	4.45671	6.36561	6.55091	4.99184	6.61331	3.70924	4.94197	4.64205	18.7853	18.7927	19.8392	4.43109	6.05202	19.139	5.94019	1584.5	1576.38	1672.28	501.529	324.507	461.119	1.8892	1.3025e-53	3.061e-52	TRUE	471.442	355.358	465.973	1420.87	1414.37
ENSG00000167105	TMEM92	chr17	+	48348767	48358844	2765	11	15	16	144	135	141	35	33	38	14	20	19	0.214575	0.303343	0.301673	3.22913	2.95482	3.13019	0.745023	0.611938	0.709657	0.274227	0.397214	0.395954	0.688873	3.10471	0.355798	0.273197	14.8183	21.3457	21.3818	9.85147	14.15	13.9998	0.46708	0.36907	0.49181	FALSE	148.877	134.757	141.295	13.288	19.1519
ENSG00000167104	BPIFB6	chr20	+	31619454	31631853	1670	0	0	0	0	0	0	0	0	0	0	0	0	0	0	0	0	0	0	0	0	0	0	0	0	0	0	0	0	0	0	0	0	0	0	NA	NA	NA	NA	0	0	0	0	0
ENSG00000167103	PIP5KL1	chr9	-	130683158	130693076	2198	13	40	42	39	59	55	16	22	18	34	27	21	0.319005	1.01758	0.996168	1.10016	1.62449	1.53597	0.428439	0.513196	0.422868	0.837778	0.674568	0.550526	0.454834	1.42021	0.687624	0.777585	35.9872	28.8167	23.6325	11.6426	37.7333	36.7496	0.033211	0.94343	0.96424	FALSE	40.3207	58.8937	55.1151	32.2708	25.8551
ENSG00000239503	MARK2P8	chr3	-	128467381	128468332	952	0	0	0	0	0	0	0	0	1	0	0	0	0	0	0	0	0	0	0	0	0.0542404	0	0	0	0.0180801	0	0	0	0	0	0	0	0	0	NA	NA	NA	NA	0	0	0	0	0
ENSG00000167100	SAMD14	chr17	-	48187404	48207246	4425	555	496	604	834	956	850	629	665	731	1240	967	982	6.7649	6.26767	7.11598	11.6861	13.0749	11.7911	8.36632	7.70543	8.53029	15.177	12.0006	12.7875	8.20068	12.184	13.3217	6.71618	1312.47	1032.06	1105.1	497.052	467.893	528.494	1.1978	1.728e-26	1.9341e-25	TRUE	862.244	954.277	851.778	1176.94	925.994
ENSG00000240265	RP11-62G11.1	chr3	-	69584815	69585844	1030	0	0	0	0	0	0	0	0	0	0	0	0	0	0	0	0	0	0	0	0	0	0	0	0	0	0	0	0	0	0	0	0	0	0	NA	NA	NA	NA	0	0	0	0	0
ENSG00000254055	RP11-17A4.4	chr8	-	57552460	57569024	584	0	0	0	0	0	0	0	0	0	0	0	0	0	0	0	0	0	0	0	0	0	0	0	0	0	0	0	0	0	0	0	0	0	0	NA	NA	NA	NA	0	0	0	0	0
ENSG00000244945	RP11-1379J22.2	chr5	-	179022905	179030742	1966	6	0	0	0	0	0	3	2	5	2	6	11	0.164607	0	0	0	0	0	0.0898121	0.0521597	0.131325	0.0550965	0.167594	0.3224	0.0910988	0	0.181697	0.0548692	2.11689	6.40371	12.3789	5.37353	0	0	0.75	0.2232	0.32865	FALSE	0	0	0	1.89828	5.74557
ENSG00000166851	PLK1	chr16	+	23688977	23701688	4135	418	494	393	68	57	42	3337	3549	3569	243	185	136	5.45234	6.68019	4.95482	1.01965	0.834241	0.623478	47.4983	44.0067	44.5688	3.18279	2.45689	1.89517	45.3579	0.82579	2.51162	5.69578	257.203	197.448	153.049	374.356	466.007	343.871	-0.93688	1.6778e-06	6.2278e-06	TRUE	70.3028	56.8973	42.0879	230.641	177.155
ENSG00000166856	GPR182	chr12	+	57388230	57390468	1694	0	0	0	0	0	0	0	0	0	0	0	0	0	0	0	0	0	0	0	0	0	0	0	0	0	0	0	0	0	0	0	0	0	0	NA	NA	NA	NA	0	0	0	0	0
ENSG00000166855	CLPX	chr15	-	65440557	65477680	4695	438	379	500	506	507	581	630	712	707	537	430	433	5.03176	4.51379	5.55195	6.68241	6.53529	7.59605	7.89773	7.77558	7.77577	6.19465	5.02947	5.3142	7.81636	6.93792	5.51277	5.0325	568.386	458.932	487.28	392.268	357.523	437.495	0.3465	0.013415	0.028852	TRUE	523.136	506.086	582.216	509.689	411.766
ENSG00000163374	YY1AP1	chr1	-	155629237	155658791	2927	462	462	460	474	509	398	637	535	518	713	446	512	8.51336	8.82585	8.19306	10.0409	10.5242	8.34656	12.809	9.37172	9.13833	13.193	8.36762	10.0794	10.4397	9.63722	10.5467	8.51076	754.673	476.009	576.184	413.762	435.82	402.495	0.52148	0.00071999	0.0019466	TRUE	490.052	508.083	398.833	676.738	427.087
ENSG00000163376	KBTBD8	chr3	+	67048727	67061634	4684	227	254	194	186	237	197	54	91	61	206	219	221	2.61391	3.03218	2.15921	2.46215	3.06213	2.58165	0.678538	0.996123	0.67247	2.38193	2.56754	2.7187	0.782377	2.70198	2.55605	2.60177	218.04	233.735	248.704	203.299	239.607	169.748	0.18932	0.32353	0.4429	FALSE	192.299	236.573	197.412	195.523	209.713
ENSG00000163377	FAM19A4	chr3	-	68780917	68981761	2292	0	0	0	0	0	3	0	0	0	0	0	2	0	0	0	0	0	0.0803441	0	0	0	0	0	0.0502807	0	0.0267814	0.0167602	0	0	0	2.25072	0	0	0	0.18935	0.59244	NA	NA	0	0	3.00628	0	0
ENSG00000163378	EOGT	chr3	-	69024365	69063112	4731	723	712	809	134	129	139	454	507	511	485	359	329	8.24266	8.4152	8.9147	1.75618	1.65017	1.80347	5.64807	5.49469	5.57735	5.55222	4.16707	4.00709	5.57337	1.73661	4.57546	8.52418	513.347	383.155	370.243	647.51	671.653	707.866	-0.66939	1.1379e-06	4.2961e-06	TRUE	138.538	128.767	139.291	460.334	343.776
ENSG00000255149	RP11-97I14.1	chr11	-	110747718	110747901	184	0	0	0	0	0	0	0	0	0	0	0	0	0	0	0	0	0	0	0	0	0	0	0	0	0	0	0	0	0	0	0	0	0	0	NA	NA	NA	NA	0	0	0	0	0
ENSG00000255148	RP4-791M13.4	chr1	+	144858174	144865800	573	0	0	1	0	0	0	0	0	0	0	2	0	0	0	0.0909822	0	0	0	0	0	0	0	0.191675	0	0	0	0.0638916	0.0303274	0	2.13457	0	0	0	0.874989	0.10624	0.76432	NA	NA	0	0	0	0	1.91519
ENSG00000255143	RP11-805J14.3	chr11	+	69975403	69995729	497	0	0	0	0	0	0	0	0	0	0	0	0	0	0	0	0	0	0	0	0	0	0	0	0	0	0	0	0	0	0	0	0	0	0	NA	NA	NA	NA	0	0	0	0	0
ENSG00000255142	AP006621.6	chr11	+	781645	782105	284	1	0	0	0	2	4	0	1	0	5	4	0	0.189917	0	0	0	0.426191	0.864548	0	0.180539	0	0.953519	0.773448	0	0.0601795	0.430246	0.575656	0.0633056	5.29224	4.26914	0	0.895588	0	0	0.63458	0.23074	0.3372	FALSE	0	1.99639	4.00837	4.74571	3.83038
ENSG00000255141	RP11-438N5.3	chr11	-	3994111	3995467	848	0	0	0	0	0	0	0	0	0	0	0	0	0	0	0	0	0	0	0	0	0	0	0	0	0	0	0	0	0	0	0	0	0	0	NA	NA	NA	NA	0	0	0	0	0
ENSG00000255140	OR5BN2P	chr11	-	55884115	55884732	618	0	0	0	0	0	0	0	0	0	0	0	0	0	0	0	0	0	0	0	0	0	0	0	0	0	0	0	0	0	0	0	0	0	0	NA	NA	NA	NA	0	0	0	0	0
ENSG00000255147	RP11-655M14.4	chr11	-	67516514	67524439	374	0	0	0	0	0	0	0	0	0	0	0	0	0	0	0	0	0	0	0	0	0	0	0	0	0	0	0	0	0	0	0	0	0	0	NA	NA	NA	NA	0	0	0	0	0
ENSG00000255146	RP11-659P15.1	chr11	-	57811582	57827610	1890	0	15	0	0	11	7	0	0	2	0	0	0	0	0.443779	0	0	0.352228	0.227344	0	0	0.0546422	0	0	0	0.0182141	0.193191	0	0.147926	0	0	0	0	14.15	0	-0.71195	NA	NA	NA	0	10.9802	7.01465	0	0
ENSG00000255145	RP11-60I3.5	chr9	-	102648608	102668883	544	7	2	4	8	1	9	0	0	0	0	0	5	0.694034	0.205574	0.383329	0.91182	0.111248	1.01553	0	0	0	0	0	0.529611	0	0.679531	0.176537	0.427646	0	0	5.6268	6.26912	1.88667	3.49996	-0.34584	0.55903	0.67003	FALSE	8.27092	0.998197	9.01883	0	0
ENSG00000255144	RP11-589N15.1	chr8	-	11753359	11754379	377	0	0	0	0	0	0	0	0	0	0	0	0	0	0	0	0	0	0	0	0	0	0	0	0	0	0	0	0	0	0	0	0	0	0	NA	NA	NA	NA	0	0	0	0	0
ENSG00000249830	RP11-121L11.3	chr5	+	3452930	3461774	574	0	0	0	0	0	0	0	0	0	0	0	0	0	0	0	0	0	0	0	0	0	0	0	0	0	0	0	0	0	0	0	0	0	0	NA	NA	NA	NA	0	0	0	0	0
ENSG00000227818	RP11-227F8.2	chr1	+	162008806	162009357	453	0	0	0	0	0	0	0	0	0	0	0	0	0	0	0	0	0	0	0	0	0	0	0	0	0	0	0	0	0	0	0	0	0	0	NA	NA	NA	NA	0	0	0	0	0
ENSG00000056586	RC3H2	chr9	-	125606835	125667620	9248	1150	1118	1198	683	830	798	1037	1165	1154	973	843	717	6.70705	6.75976	6.75336	4.57921	5.43154	5.29666	6.59976	6.45902	6.44344	5.69827	5.00575	4.46742	6.50074	5.10247	5.05715	6.74006	1029.87	899.721	806.882	1029.93	1054.65	1048.24	-0.19332	0.054331	0.10011	FALSE	706.13	828.504	799.67	923.515	807.252
ENSG00000178882	FAM101A	chr12	+	124773710	124800570	2148	0	0	0	0	0	0	0	0	0	0	0	0	0	0	0	0	0	0	0	0	0	0	0	0	0	0	0	0	0	0	0	0	0	0	NA	NA	NA	NA	0	0	0	0	0
ENSG00000227815	RP11-195C7.3	chr1	+	176241619	176242538	795	0	0	0	0	0	0	0	0	0	0	0	0	0	0	0	0	0	0	0	0	0	0	0	0	0	0	0	0	0	0	0	0	0	0	NA	NA	NA	NA	0	0	0	0	0
ENSG00000227817	ARHGAP42P1	chr2	-	132085749	132088430	1976	0	0	0	0	0	0	0	0	0	0	0	0	0	0	0	0	0	0	0	0	0	0	0	0	0	0	0	0	0	0	0	0	0	0	NA	NA	NA	NA	0	0	0	0	0
ENSG00000227811	RP4-773A18.4	chr1	+	112282463	112290420	2131	6	1	4	0	9	5	6	18	14	1	4	2	0.151862	0.0262394	0.097856	0	0.255594	0.144024	0.165716	0.433089	0.339238	0.0254152	0.103078	0.0540795	0.312681	0.133206	0.0608576	0.0919859	1.05845	4.26914	2.25072	5.37353	0.943333	3.49996	-0.14847	0.80913	0.87312	FALSE	0	8.98378	5.01046	0.949142	3.83038
ENSG00000227813	RP1-180M12.1	chr22	-	32286330	32287420	490	0	0	0	0	0	0	1	2	0	0	0	0	0	0	0	0	0	0	0.120116	0.209277	0	0	0	0	0.109798	0	0	0	0	0	0	0	0	0	NA	NA	NA	NA	0	0	0	0	0
ENSG00000259507	RP11-719C20.1	chr15	+	99010069	99010641	573	0	0	0	0	0	0	0	0	0	0	0	0	0	0	0	0	0	0	0	0	0	0	0	0	0	0	0	0	0	0	0	0	0	0	NA	NA	NA	NA	0	0	0	0	0
ENSG00000128849	CGNL1	chr15	+	57668165	57842925	7224	36	24	16	25	32	30	15	22	16	2	14	17	0.268786	0.185768	0.115466	0.214576	0.26808	0.254912	0.122211	0.156147	0.114367	0.0149944	0.106424	0.135599	0.130908	0.245856	0.0856726	0.190007	2.11689	14.942	19.1311	32.2412	22.64	13.9998	-0.68157	0.2204	0.32531	FALSE	25.8466	31.9423	30.0628	1.89828	13.4063
ENSG00000224027	RP1-231P7P.1	chr22	-	27959800	27969534	577	0	0	0	0	0	0	0	0	0	0	0	0	0	0	0	0	0	0	0	0	0	0	0	0	0	0	0	0	0	0	0	0	0	0	NA	NA	NA	NA	0	0	0	0	0
ENSG00000225526	C3orf83	chr3	-	12556433	12602558	901	0	0	0	0	0	0	0	0	0	0	0	0	0	0	0	0	0	0	0	0	0	0	0	0	0	0	0	0	0	0	0	0	0	0	NA	NA	NA	NA	0	0	0	0	0
ENSG00000225527	RP11-383B4.4	chr10	-	18820778	18822265	413	0	0	0	0	0	9	0	0	0	0	0	0	0	0	0	0	0	1.33764	0	0	0	0	0	0	0	0.445881	0	0	0	0	0	0	0	0	NA	NA	NA	NA	0	0	9.01883	0	0
ENSG00000241135	RP11-6F2.6	chr3	+	156807670	156818924	791	0	15	8	0	7	0	3	7	2	3	3	4	0	1.06036	0.52726	0	0.535567	0	0.223224	0.453743	0.130561	0.20541	0.208274	0.291386	0.269176	0.178522	0.235024	0.529206	3.17534	3.20185	4.50144	0	14.15	6.99992	-0.44764	0.47566	0.59486	FALSE	0	6.98738	0	2.84743	2.87278
ENSG00000241134	RP5-1051J4.4	chr7	+	150446824	150487837	486	0	0	0	0	0	0	0	1	0	0	0	0	0	0	0	0	0	0	0	0.1055	0	0	0	0	0.0351666	0	0	0	0	0	0	0	0	0	NA	NA	NA	NA	0	0	0	0	0
ENSG00000225522	RP11-203F10.1	chr1	+	204152134	204152665	532	0	0	0	0	0	0	0	0	0	0	0	0	0	0	0	0	0	0	0	0	0	0	0	0	0	0	0	0	0	0	0	0	0	0	NA	NA	NA	NA	0	0	0	0	0
ENSG00000225523	IGKV6D-21	chr2	+	90060377	90060995	409	0	0	0	0	0	0	0	0	0	0	0	0	0	0	0	0	0	0	0	0	0	0	0	0	0	0	0	0	0	0	0	0	0	0	NA	NA	NA	NA	0	0	0	0	0
ENSG00000225520	TTTY16	chrY	-	7567398	7569288	192	0	0	0	0	0	0	0	0	0	0	0	0	0	0	0	0	0	0	0	0	0	0	0	0	0	0	0	0	0	0	0	0	0	0	NA	NA	NA	NA	0	0	0	0	0
ENSG00000225521	AC005237.4	chr2	-	241955016	242003533	559	0	0	0	0	0	0	0	0	0	0	0	0	0	0	0	0	0	0	0	0	0	0	0	0	0	0	0	0	0	0	0	0	0	0	NA	NA	NA	NA	0	0	0	0	0
ENSG00000253460	IGKV2OR22-3	chr22	-	17402333	17403063	360	0	0	0	2	0	0	0	0	0	0	0	0	0	0	0	0.344465	0	0	0	0	0	0	0	0	0	0.114822	0	0	0	0	0	0	0	0	NA	NA	NA	NA	2.06773	0	0	0	0
ENSG00000225528	RP3-370M22.8	chr22	+	40356401	40360687	1287	0	0	0	0	0	0	0	0	0	0	0	0	0	0	0	0	0	0	0	0	0	0	0	0	0	0	0	0	0	0	0	0	0	0	NA	NA	NA	NA	0	0	0	0	0
ENSG00000225529	BX088645.3	chr9	-	39722430	39817308	532	0	0	0	0	0	0	0	0	0	0	0	0	0	0	0	0	0	0	0	0	0	0	0	0	0	0	0	0	0	0	0	0	0	0	NA	NA	NA	NA	0	0	0	0	0
ENSG00000157005	SST	chr3	-	187386694	187388187	618	0	0	0	0	0	0	0	0	0	0	0	0	0	0	0	0	0	0	0	0	0	0	0	0	0	0	0	0	0	0	0	0	0	0	NA	NA	NA	NA	0	0	0	0	0
ENSG00000184014	DENND5A	chr11	-	9160372	9286937	5031	2450	2479	2516	1365	1426	1779	2244	2614	2622	1861	1680	1631	26.266	27.5524	26.0716	16.8227	17.1537	21.7055	26.2522	26.6403	26.9115	20.0341	18.3377	18.6804	26.6013	18.5606	19.0174	26.63	1969.77	1793.04	1835.46	2194.19	2338.52	2201.47	-0.2655	6.0564e-05	0.00018774	TRUE	1411.23	1423.43	1782.72	1766.35	1608.76
ENSG00000184012	TMPRSS2	chr21	-	42836478	42903043	3240	0	0	0	0	0	0	0	0	1	0	0	0	0	0	0	0	0	0	0	0	0.0159373	0	0	0	0.00531243	0	0	0	0	0	0	0	0	0	NA	NA	NA	NA	0	0	0	0	0
ENSG00000253464	IGHV3-29	chr14	-	106787368	106787804	334	0	0	0	0	0	0	0	0	0	0	0	0	0	0	0	0	0	0	0	0	0	0	0	0	0	0	0	0	0	0	0	0	0	0	NA	NA	NA	NA	0	0	0	0	0
ENSG00000253465	IGHVIV-44-1	chr14	-	106945352	106945763	338	0	0	0	0	0	0	0	0	0	0	0	0	0	0	0	0	0	0	0	0	0	0	0	0	0	0	0	0	0	0	0	0	0	0	NA	NA	NA	NA	0	0	0	0	0
ENSG00000179820	MYADM	chr19	+	54369477	54379691	3186	3700	3925	3955	3034	2863	2975	4727	5540	4913	4323	3682	4052	62.638	68.8861	64.716	59.0456	54.3836	57.3177	87.3247	89.1564	79.6271	73.4881	63.464	73.2841	85.3694	56.9156	70.0787	65.4134	4575.67	3929.74	4559.95	3313.68	3702.58	3460.58	0.31779	5.3902e-07	2.1059e-06	TRUE	3136.75	2857.84	2981.22	4103.14	3525.86
ENSG00000179826	MRGPRX3	chr11	+	18142502	18160027	1639	1	8	6	204	177	225	0	0	0	456	584	461	0.0329081	0.272928	0.190846	7.71737	6.53562	8.42657	0	0	0	15.0683	19.567	16.2072	0	7.55985	16.9475	0.165561	482.652	623.294	518.791	0.895588	7.54667	5.24994	6.3095	2.6742e-81	1.0101e-79	TRUE	210.908	176.681	225.471	432.809	559.235
ENSG00000162426	SLC45A1	chr1	+	8377886	8404227	2784	70	93	121	25	38	29	58	123	125	59	58	61	1.35616	1.86789	2.26583	0.556787	0.826051	0.639405	1.22618	2.26529	2.31847	1.14779	1.14406	1.26254	1.93665	0.674081	1.1848	1.82996	62.4484	61.9025	68.6469	62.6912	87.73	105.874	-0.38364	0.21241	0.31523	FALSE	25.8466	37.9315	29.0607	55.9994	55.5405
ENSG00000148704	VAX1	chr10	-	118888032	118897812	4494	0	0	0	0	0	0	0	0	0	0	0	0	0	0	0	0	0	0	0	0	0	0	0	0	0	0	0	0	0	0	0	0	0	0	NA	NA	NA	NA	0	0	0	0	0
ENSG00000267760	CTC-565M22.1	chr19	-	31156181	31159554	554	0	0	0	0	0	0	0	0	0	0	0	0	0	0	0	0	0	0	0	0	0	0	0	0	0	0	0	0	0	0	0	0	0	0	NA	NA	NA	NA	0	0	0	0	0
ENSG00000268204	CTD-3214H19.6	chr19	-	7698652	7701876	843	0	0	0	0	0	0	0	0	0	0	0	0	0	0	0	0	0	0	0	0	0	0	0	0	0	0	0	0	0	0	0	0	0	0	NA	NA	NA	NA	0	0	0	0	0
ENSG00000268205	CTC-444N24.11	chr19	+	57815673	57819930	4258	139	88	129	24	69	25	125	126	196	96	61	90	1.76072	1.15562	1.57941	0.349481	0.980699	0.360397	1.72783	1.51724	2.3769	1.22108	0.786708	1.21793	1.87399	0.563526	1.07524	1.49858	101.611	65.1044	101.282	124.487	83.0133	112.874	-0.2448	0.39067	0.51276	FALSE	24.8128	68.8756	25.0523	91.1176	58.4133
ENSG00000268206	AC061975.10	chr17	+	26638667	26642323	141	0	0	0	0	0	0	0	0	0	0	0	0	0	0	0	0	0	0	0	0	0	0	0	0	0	0	0	0	0	0	0	0	0	0	NA	NA	NA	NA	0	0	0	0	0
ENSG00000251317	RP11-669M16.3	chr4	+	14127963	14128288	326	0	0	0	0	0	0	0	0	0	0	0	0	0	0	0	0	0	0	0	0	0	0	0	0	0	0	0	0	0	0	0	0	0	0	NA	NA	NA	NA	0	0	0	0	0
ENSG00000268203	CTD-2396E7.9	chr19	+	6494331	6494816	296	0	0	0	0	0	0	0	0	0	0	0	0	0	0	0	0	0	0	0	0	0	0	0	0	0	0	0	0	0	0	0	0	0	0	NA	NA	NA	NA	0	0	0	0	0
ENSG00000213655	CTD-2347I17.1	chr5	+	122571773	122572064	292	0	0	0	0	0	0	0	0	0	0	0	0	0	0	0	0	0	0	0	0	0	0	0	0	0	0	0	0	0	0	0	0	0	0	NA	NA	NA	NA	0	0	0	0	0
ENSG00000268208	AC008372.1	chr14	-	78227711	78228033	33	0	0	0	0	0	0	2	0	0	0	3	0	0	0	0	0	0	0	3.56708	0	0	0	4.99226	0	1.18903	0	1.66409	0	0	3.20185	0	0	0	0	0.26988	0.44583	NA	NA	0	0	0	0	2.87278
ENSG00000268209	RP11-618I10.3	chr4	+	70253298	70254025	728	0	0	0	0	0	0	0	0	0	0	0	0	0	0	0	0	0	0	0	0	0	0	0	0	0	0	0	0	0	0	0	0	0	0	NA	NA	NA	NA	0	0	0	0	0
ENSG00000204118	NAP1L6	chrX	-	72345876	72347919	2044	0	0	0	0	0	0	0	0	0	0	0	0	0	0	0	0	0	0	0	0	0	0	0	0	0	0	0	0	0	0	0	0	0	0	NA	NA	NA	NA	0	0	0	0	0
ENSG00000204119	LINC00684	chrX	+	72158003	72158798	453	0	0	0	0	0	0	0	0	0	0	0	0	0	0	0	0	0	0	0	0	0	0	0	0	0	0	0	0	0	0	0	0	0	0	NA	NA	NA	NA	0	0	0	0	0
ENSG00000148700	ADD3	chr10	+	111756126	111895323	4337	1698	1766	1731	1447	1652	1462	1587	1619	1542	942	803	643	21.1169	22.7687	20.8074	20.687	23.0522	20.6921	21.537	19.1402	18.3592	11.7636	10.1675	8.54294	19.6788	21.4771	10.158	21.5644	997.057	857.03	723.606	1520.71	1665.93	1514.61	-0.86011	1.5363e-16	1.142e-15	TRUE	1496	1649.02	1465.06	894.091	768.948
ENSG00000204113	BMP2KL	chrX	+	73405764	73406990	1225	0	0	0	0	0	0	0	0	0	0	0	0	0	0	0	0	0	0	0	0	0	0	0	0	0	0	0	0	0	0	0	0	0	0	NA	NA	NA	NA	0	0	0	0	0
ENSG00000204110	RP1-153P14.8	chr6	+	37475124	37503392	537	0	0	0	0	0	0	0	0	0	0	0	0	0	0	0	0	0	0	0	0	0	0	0	0	0	0	0	0	0	0	0	0	0	0	NA	NA	NA	NA	0	0	0	0	0
ENSG00000204116	CHIC1	chrX	+	72783036	72906937	6797	284	219	255	155	155	152	154	192	174	76	137	105	2.25363	1.80162	1.95584	1.41394	1.38009	1.37269	1.33352	1.44835	1.32188	0.605584	1.10686	0.890139	1.36792	1.38891	0.867528	2.0037	80.442	146.218	118.163	254.347	206.59	223.122	-0.95338	4.5416e-05	0.0001432	TRUE	160.249	154.721	152.318	72.1348	131.19
ENSG00000204117	RP4-640H8.2	chr20	+	36305312	36311636	2112	0	0	0	0	0	0	0	0	0	0	0	0	0	0	0	0	0	0	0	0	0	0	0	0	0	0	0	0	0	0	0	0	0	0	NA	NA	NA	NA	0	0	0	0	0
ENSG00000250626	RP11-756P10.2	chr4	-	189698833	189717787	1991	0	0	0	0	0	0	0	0	0	0	0	0	0	0	0	0	0	0	0	0	0	0	0	0	0	0	0	0	0	0	0	0	0	0	NA	NA	NA	NA	0	0	0	0	0
ENSG00000137145	DENND4C	chr9	+	19230433	19374139	7161	572	522	626	377	406	537	433	500	578	243	326	292	4.30828	4.076	4.55734	3.26427	3.43119	4.60307	3.55886	3.58001	4.16787	1.83785	2.49996	2.34961	3.76892	3.76618	2.22914	4.31388	257.203	347.935	328.605	512.277	492.42	547.743	-0.72389	8.7014e-07	3.3234e-06	TRUE	389.767	405.268	538.124	230.641	312.176
ENSG00000137142	IGFBPL1	chr9	-	38408991	38424444	1093	0	0	0	4	0	4	3	1	3	0	0	1	0	0	0	0.226912	0	0.22464	0.161547	0.0469103	0.14173	0	0	0.0527188	0.116729	0.150517	0.0175729	0	0	0	1.12536	0	0	0	0.10597	0.76448	NA	NA	4.13546	0	4.00837	0	0
ENSG00000259274	CTD-2501E16.2	chr15	+	60822172	60837358	434	0	0	0	0	0	0	0	0	0	0	0	0	0	0	0	0	0	0	0	0	0	0	0	0	0	0	0	0	0	0	0	0	0	0	NA	NA	NA	NA	0	0	0	0	0
ENSG00000250623	RP11-317B7.3	chr4	+	2141400	2142785	581	0	0	0	0	0	0	0	0	0	0	0	0	0	0	0	0	0	0	0	0	0	0	0	0	0	0	0	0	0	0	0	0	0	0	NA	NA	NA	NA	0	0	0	0	0
ENSG00000257556	RP11-44N21.1	chr14	+	105559946	105565341	965	24	37	16	26	10	13	10	17	13	30	14	30	1.34142	2.14394	0.864378	1.67057	0.627141	0.82692	0.609916	0.903254	0.695626	1.68373	0.796692	1.79135	0.736265	1.04154	1.42392	1.44991	31.7534	14.942	33.7608	21.4941	34.9033	13.9998	0.15928	0.74168	0.82243	FALSE	26.8805	9.98197	13.0272	28.4743	13.4063
ENSG00000173976	RAX2	chr19	-	3769087	3772233	2428	0	0	0	0	0	0	0	0	0	0	0	0	0	0	0	0	0	0	0	0	0	0	0	0	0	0	0	0	0	0	0	0	0	0	NA	NA	NA	NA	0	0	0	0	0
ENSG00000233888	AC009960.2	chr2	+	203479576	203480252	677	0	0	0	0	0	0	0	0	0	0	0	0	0	0	0	0	0	0	0	0	0	0	0	0	0	0	0	0	0	0	0	0	0	0	NA	NA	NA	NA	0	0	0	0	0
ENSG00000233889	AL353698.1	chrX	+	56100757	56102014	1258	0	0	0	0	0	0	0	0	0	0	0	0	0	0	0	0	0	0	0	0	0	0	0	0	0	0	0	0	0	0	0	0	0	0	NA	NA	NA	NA	0	0	0	0	0
ENSG00000233882	RP11-309H21.2	chr1	+	191190289	191197597	299	0	0	0	0	0	0	0	0	0	0	0	0	0	0	0	0	0	0	0	0	0	0	0	0	0	0	0	0	0	0	0	0	0	0	NA	NA	NA	NA	0	0	0	0	0
ENSG00000233880	RP11-497J7.2	chrX	+	35779616	35780596	981	0	0	0	0	0	0	0	0	0	0	0	0	0	0	0	0	0	0	0	0	0	0	0	0	0	0	0	0	0	0	0	0	0	0	NA	NA	NA	NA	0	0	0	0	0
ENSG00000233887	ERVWE2	chrX	+	97102261	97104015	1755	0	0	0	0	0	0	0	0	0	0	0	0	0	0	0	0	0	0	0	0	0	0	0	0	0	0	0	0	0	0	0	0	0	0	NA	NA	NA	NA	0	0	0	0	0
ENSG00000233884	XXyac-YM21GA2.3	chr9	-	90463028	90468357	981	0	0	0	0	0	0	0	0	0	0	0	0	0	0	0	0	0	0	0	0	0	0	0	0	0	0	0	0	0	0	0	0	0	0	NA	NA	NA	NA	0	0	0	0	0
ENSG00000233885	YEATS2-AS1	chr3	-	183524245	183526729	1868	0	0	0	0	0	0	1	1	3	3	0	4	0	0	0	0	0	0	0.031508	0.0274481	0.0829286	0.0869806	0	0.123387	0.0472949	0	0.0701225	0	3.17534	0	4.50144	0	0	0	0.56668	0.22629	NA	NA	0	0	0	2.84743	0
ENSG00000270375	REXO1L2P	chr8	-	86839131	86840877	1747	0	0	0	0	0	0	0	0	0	0	0	0	0	0	0	0	0	0	0	0	0	0	0	0	0	0	0	0	0	0	0	0	0	0	NA	NA	NA	NA	0	0	0	0	0
ENSG00000270377	RP11-384L8.2	chr3	-	32285339	32285510	172	0	0	0	0	0	0	0	0	0	0	0	0	0	0	0	0	0	0	0	0	0	0	0	0	0	0	0	0	0	0	0	0	0	0	NA	NA	NA	NA	0	0	0	0	0
ENSG00000270371	RP11-417P24.1	chr14	-	106251842	106252168	327	0	0	0	0	0	0	0	0	0	0	0	0	0	0	0	0	0	0	0	0	0	0	0	0	0	0	0	0	0	0	0	0	0	0	NA	NA	NA	NA	0	0	0	0	0
ENSG00000270372	RP11-109M17.2	chr9	-	10948372	10948481	110	0	0	0	0	0	0	0	0	0	0	0	0	0	0	0	0	0	0	0	0	0	0	0	0	0	0	0	0	0	0	0	0	0	0	NA	NA	NA	NA	0	0	0	0	0
ENSG00000250629	RP11-122C5.3	chr5	+	38783682	38792856	565	0	0	0	0	0	2	0	0	0	0	0	0	0	0	0	0	0	0.217285	0	0	0	0	0	0	0	0.0724282	0	0	0	0	0	0	0	0	NA	NA	NA	NA	0	0	2.00418	0	0
ENSG00000270378	RP11-108K3.5	chr15	-	51643297	51643389	93	0	0	0	0	0	0	0	0	0	0	0	0	0	0	0	0	0	0	0	0	0	0	0	0	0	0	0	0	0	0	0	0	0	0	NA	NA	NA	NA	0	0	0	0	0
ENSG00000100077	ADRBK2	chr22	+	25960816	26125259	9101	71	74	77	90	121	77	66	45	73	58	55	78	0.420776	0.454653	0.441075	0.613157	0.804616	0.519337	0.426827	0.25352	0.414184	0.345157	0.331866	0.493846	0.364844	0.645703	0.39029	0.438835	61.3899	58.7007	87.778	63.5868	69.8067	67.3742	0.045688	0.88357	0.92382	FALSE	93.0479	120.782	77.1611	55.0502	52.6677
ENSG00000159123	DMRTC1	chrX	-	72091859	72163653	1524	0	0	0	1	0	0	0	0	0	0	0	0	0	0	0	0.0406849	0	0	0	0	0	0	0	0	0	0.0135616	0	0	0	0	0	0	0	0	NA	NA	NA	NA	1.03387	0	0	0	0
ENSG00000001561	ENPP4	chr6	+	46097730	46114436	4651	9	10	9	0	0	1	2	0	0	8	0	7	0.104371	0.120224	0.10088	0	0	0.0131978	0.0253093	0	0	0.0931583	0	0.0867237	0.00843644	0.00439926	0.0599606	0.108492	8.46758	0	7.87751	8.06029	9.43333	7.87491	-0.35096	0.57438	0.68372	FALSE	0	0	1.00209	7.59313	0
ENSG00000159128	IFNGR2	chr21	+	34775202	34851655	2221	696	687	686	809	794	823	404	419	516	836	862	955	16.9022	17.296	16.1023	22.5849	21.6354	22.7457	10.7061	9.67284	11.9967	20.3862	21.3132	24.7765	10.7919	22.322	22.1586	16.7668	884.862	919.999	1074.72	623.329	648.07	600.243	0.61681	7.5618e-09	3.4704e-08	TRUE	836.397	792.569	824.722	793.482	825.446
ENSG00000258450	RP11-649E7.7	chr14	-	50096009	50096608	401	0	0	0	0	16	0	0	2	0	11	0	0	0	0	0	0	2.41473	0	0	0.255725	0	1.48568	0	0	0.0852418	0.804909	0.495228	0	11.6429	0	0	0	0	0	0.6413	0.18825	0.28624	FALSE	0	15.9712	0	10.4406	0
ENSG00000246334	PRR7-AS1	chr5	-	176865504	176874700	741	0	0	0	2	3	1	1	7	3	13	1	0	0	0	0	0.167352	0.245017	0.0828379	0.079429	0.48436	0.209056	0.950174	0.0741091	0	0.257615	0.165069	0.341428	0	13.7598	1.06728	0	0	0	0	0.8999	0.095451	0.16245	FALSE	2.06773	2.99459	1.00209	12.3388	0.957595
ENSG00000122912	SLC25A16	chr10	-	70242521	70287231	1766	298	394	298	159	140	188	181	260	289	133	101	149	9.10138	12.4751	8.79704	5.58244	4.79766	6.53453	6.03233	7.54868	8.4502	4.07886	3.14066	4.86163	7.34374	5.63821	4.02705	10.1245	140.773	107.796	167.678	266.885	371.673	260.747	-1.078	5.8155e-07	2.2636e-06	TRUE	164.385	139.748	188.393	126.236	96.717
ENSG00000258451	RP11-903H12.3	chr14	-	21161639	21175279	915	0	0	0	0	0	0	0	0	0	0	0	0	0	0	0	0	0	0	0	0	0	0	0	0	0	0	0	0	0	0	0	0	0	0	NA	NA	NA	NA	0	0	0	0	0
ENSG00000258456	PTCD2P1	chr14	-	20992446	20993581	1136	0	0	0	0	0	0	0	0	0	0	0	0	0	0	0	0	0	0	0	0	0	0	0	0	0	0	0	0	0	0	0	0	0	0	NA	NA	NA	NA	0	0	0	0	0
ENSG00000253259	RP11-737F9.2	chr8	-	131904316	131905031	474	0	0	0	0	0	0	0	0	0	0	0	0	0	0	0	0	0	0	0	0	0	0	0	0	0	0	0	0	0	0	0	0	0	0	NA	NA	NA	NA	0	0	0	0	0
ENSG00000253258	RP11-539E17.5	chr8	-	124193878	124195028	777	0	0	0	7	0	0	0	0	0	0	0	0	0	0	0	0.558592	0	0	0	0	0	0	0	0	0	0.186197	0	0	0	0	0	0	0	0	NA	NA	NA	NA	7.23706	0	0	0	0
ENSG00000257976	RP11-388G3.1	chr14	-	25900399	25901440	1042	0	0	0	0	0	0	0	0	0	0	0	0	0	0	0	0	0	0	0	0	0	0	0	0	0	0	0	0	0	0	0	0	0	0	NA	NA	NA	NA	0	0	0	0	0
ENSG00000253251	CTC-534A2.2	chr5	+	64920592	64926718	1766	11	17	27	2	10	12	16	18	18	4	8	13	0.335957	0.538264	0.797047	0.0702194	0.34269	0.417098	0.533244	0.522601	0.52631	0.122672	0.248765	0.424169	0.527385	0.276669	0.265202	0.55709	4.23379	8.53828	14.6297	9.85147	16.0367	23.6247	-0.61029	0.28342	0.39879	FALSE	2.06773	9.98197	12.0251	3.79657	7.66076
ENSG00000129038	LOXL1	chr15	+	74218330	74244478	2786	2790	3003	3194	2439	2381	2180	1538	1865	1942	1707	1803	1630	54.0138	60.2715	59.7675	54.2811	51.7214	48.0311	32.4917	34.3231	35.9938	33.1841	35.5389	33.7126	34.2695	51.3446	34.1452	58.0176	1806.77	1924.31	1834.34	2498.69	2832.83	2794.72	-0.54441	6.1355e-16	4.4062e-15	TRUE	2521.6	2376.71	2184.56	1620.18	1726.54
ENSG00000253252	RP11-10A14.6	chr8	-	9037761	9040029	328	0	0	0	0	0	0	0	0	0	0	0	0	0	0	0	0	0	0	0	0	0	0	0	0	0	0	0	0	0	0	0	0	0	0	NA	NA	NA	NA	0	0	0	0	0
ENSG00000253257	MTND4P7	chr8	-	13210910	13211039	130	0	0	0	0	0	0	0	0	0	0	0	0	0	0	0	0	0	0	0	0	0	0	0	0	0	0	0	0	0	0	0	0	0	0	NA	NA	NA	NA	0	0	0	0	0
ENSG00000154065	ANKRD29	chr18	-	21178890	21242849	3597	34	39	28	69	86	84	20	23	30	14	24	13	0.509824	0.606264	0.405815	1.1894	1.44694	1.43346	0.327255	0.32785	0.430666	0.210797	0.366404	0.208252	0.361924	1.3566	0.261818	0.507301	14.8183	25.6148	14.6297	30.45	36.79	24.4997	-0.61297	0.18884	0.28671	FALSE	71.3367	85.845	84.1757	13.288	22.9823
ENSG00000205240	OR7E36P	chr13	-	42005425	42006446	1022	0	0	0	0	0	7	0	0	0	0	0	0	0	0	0	0	0	0.420431	0	0	0	0	0	0	0	0.140144	0	0	0	0	0	0	0	0	NA	NA	NA	NA	0	0	7.01465	0	0
ENSG00000205246	RPSAP58	chr19	+	23945807	24010937	1397	336	201	263	309	286	307	271	272	323	150	210	163	12.9725	8.04521	9.81455	13.7145	12.3897	13.4893	11.4175	9.983	11.9389	5.81531	8.25491	6.72322	11.1131	13.1978	6.93115	10.2774	158.767	224.13	183.434	300.918	189.61	230.122	-0.33768	0.11613	0.19178	FALSE	319.464	285.484	307.642	142.371	201.095
ENSG00000117477	CCDC181	chr1	-	169364108	169429907	2035	0	4	4	4	1	5	4	1	3	3	1	0	0	0.109909	0.102472	0.121875	0.0297391	0.150818	0.115689	0.0251956	0.0761231	0.0798426	0.0269852	0	0.0723359	0.100811	0.0356093	0.0707938	3.17534	1.06728	0	0	3.77333	3.49996	-0.20093	0.71698	0.80233	FALSE	4.13546	0.998197	5.01046	2.84743	0.957595
ENSG00000258399	MEG8	chr14	+	101361107	101402336	1176	65	42	29	10	27	28	14	22	20	21	11	32	2.98118	1.99701	1.28559	0.527243	1.38947	1.4615	0.700677	0.959188	0.878178	0.967141	0.513659	1.56794	0.846014	1.12607	1.01625	2.08792	22.2274	11.7401	36.0115	58.2132	39.62	25.3747	-0.6868	0.13664	0.21943	FALSE	10.3387	26.9513	28.0586	19.932	10.5335
ENSG00000235897	TM4SF19-AS1	chr3	+	196045201	196052441	1829	2	0	0	0	3	0	0	2	0	1	4	2	0.0589791	0	0	0	0.0992659	0	0	0.0560667	0	0.0296118	0.120098	0.0630089	0.0186889	0.0330886	0.0709062	0.0196597	1.05845	4.26914	2.25072	1.79118	0	0	0.45829	0.39267	NA	NA	0	2.99459	0	0.949142	3.83038
ENSG00000232823	RP11-179H18.7	chr10	-	121442639	121443335	371	0	0	0	0	0	0	0	0	0	0	0	0	0	0	0	0	0	0	0	0	0	0	0	0	0	0	0	0	0	0	0	0	0	0	NA	NA	NA	NA	0	0	0	0	0
ENSG00000232821	AC003986.6	chr7	+	19152097	19153894	1711	1	0	0	0	0	1	2	0	3	0	0	4	0.0315233	0	0	0	0	0.0358754	0.0687982	0	0.090538	0	0	0.134709	0.0531121	0.0119585	0.0449029	0.0105078	0	0	4.50144	0.895588	0	0	0.2513	0.54422	NA	NA	0	0	1.00209	0	0
ENSG00000232827	RP11-211N8.7	chr9	+	46826492	46833319	3321	0	0	0	0	0	0	0	1	0	0	0	0	0	0	0	0	0	0	0	0.015439	0	0	0	0	0.00514634	0	0	0	0	0	0	0	0	0	NA	NA	NA	NA	0	0	0	0	0
ENSG00000232825	RP5-896L10.1	chr1	+	99469832	99614408	2544	0	0	0	0	0	0	0	0	0	0	0	0	0	0	0	0	0	0	0	0	0	0	0	0	0	0	0	0	0	0	0	0	0	0	NA	NA	NA	NA	0	0	0	0	0
ENSG00000232824	RP11-401A10.2	chr1	-	198166909	198167316	408	0	0	0	0	0	0	0	0	0	0	0	0	0	0	0	0	0	0	0	0	0	0	0	0	0	0	0	0	0	0	0	0	0	0	NA	NA	NA	NA	0	0	0	0	0
ENSG00000232829	GSTO3P	chr3	+	130546503	130547220	718	0	0	0	0	0	0	0	0	0	0	0	0	0	0	0	0	0	0	0	0	0	0	0	0	0	0	0	0	0	0	0	0	0	0	NA	NA	NA	NA	0	0	0	0	0
ENSG00000232828	AF196970.3	chrX	-	48557354	48595570	925	0	0	0	0	0	0	0	0	0	0	0	0	0	0	0	0	0	0	0	0	0	0	0	0	0	0	0	0	0	0	0	0	0	0	NA	NA	NA	NA	0	0	0	0	0
ENSG00000235892	PKMP2	chrX	+	65717590	65719266	1677	0	0	0	0	0	0	0	0	0	0	0	0	0	0	0	0	0	0	0	0	0	0	0	0	0	0	0	0	0	0	0	0	0	0	NA	NA	NA	NA	0	0	0	0	0
ENSG00000120519	SLC10A7	chr4	-	147175127	147443123	3747	93	66	81	47	28	51	60	61	60	37	61	25	1.33869	0.984913	1.12697	0.777736	0.452238	0.835476	0.942464	0.834708	0.826851	0.534805	0.893996	0.384452	0.868008	0.688483	0.604418	1.15019	39.1625	65.1044	28.134	83.2897	62.26	70.8741	-0.64374	0.073669	0.13039	FALSE	48.5917	27.9495	51.1067	35.1182	58.4133
ENSG00000155330	C16orf87	chr16	-	46830519	46865323	6640	462	426	432	294	258	313	441	544	487	190	208	172	3.7528	3.58739	3.39177	2.74535	2.35149	2.8935	3.90902	4.20068	3.78722	1.54976	1.72022	1.49261	3.96564	2.66345	1.58753	3.57732	201.105	221.995	193.562	413.762	401.86	377.995	-0.93732	2.0634e-09	9.9218e-09	TRUE	303.956	257.535	313.655	180.337	199.18
ENSG00000235890	TSPEAR-AS1	chr21	+	45926690	45935738	1388	59	29	31	8	13	12	3	15	4	27	19	37	2.29268	1.16828	1.16435	0.35737	0.566821	0.530688	0.127212	0.554103	0.148809	1.05354	0.751716	1.53602	0.276708	0.48496	1.11376	1.54177	28.5781	20.2784	41.6383	52.8397	27.3567	27.1247	-0.21264	0.62949	0.72961	FALSE	8.27092	12.9766	12.0251	25.6268	18.1943
ENSG00000037749	MFAP3	chr5	+	153418466	153600038	5049	420	382	470	549	666	561	895	1137	1014	268	310	221	4.48669	4.23054	4.85292	6.74194	7.98291	6.82032	10.4331	11.5463	10.3703	2.8748	3.37168	2.52216	10.7833	7.18172	2.92288	4.52338	283.664	330.858	248.704	376.147	360.353	411.245	-0.40404	0.010524	0.023171	TRUE	567.592	664.8	562.174	254.37	296.854
ENSG00000170523	KRT83	chr12	-	52708085	52715182	1875	0	0	0	0	0	0	0	0	0	0	0	0	0	0	0	0	0	0	0	0	0	0	0	0	0	0	0	0	0	0	0	0	0	0	NA	NA	NA	NA	0	0	0	0	0
ENSG00000170522	ELOVL6	chr4	-	110967002	111120355	6454	469	424	468	365	363	353	236	302	294	271	312	267	3.91945	3.67345	3.78031	3.50657	3.40385	3.35732	2.15219	2.3992	2.35222	2.27414	2.6547	2.38379	2.3012	3.42258	2.43754	3.79107	286.839	332.993	300.471	420.031	399.973	409.495	-0.41246	0.0038575	0.0092608	TRUE	377.361	362.346	353.739	257.217	298.769
ENSG00000170525	PFKFB3	chr10	+	6186881	6277495	4483	1299	1367	1298	1421	1444	1543	2491	2815	2870	2674	2445	2352	15.6287	17.0505	15.0944	19.6537	19.4935	21.1273	32.7041	32.1957	33.0577	32.3051	29.9502	30.2311	32.6525	20.0915	30.8288	15.9245	2830.29	2609.51	2646.84	1163.37	1289.54	1135.74	1.1688	1.013e-59	2.6651e-58	TRUE	1469.12	1441.4	1546.23	2538	2341.32
ENSG00000198558	HIST1H4L	chr6	-	27840926	27841289	364	0	0	0	0	0	0	0	0	0	0	0	0	0	0	0	0	0	0	0	0	0	0	0	0	0	0	0	0	0	0	0	0	0	0	NA	NA	NA	NA	0	0	0	0	0
ENSG00000227038	AC005077.12	chr7	-	75719749	75738097	2399	0	0	0	0	4	0	0	0	0	3	2	3	0	0	0	0	0.100907	0	0	0	0	0.0677281	0.0457814	0.0720571	0	0.0336357	0.0618555	0	3.17534	2.13457	3.37608	0	0	0	0.75238	0.14345	NA	NA	0	3.99279	0	2.84743	1.91519
ENSG00000237869	RP11-459O16.1	chr9	-	66342521	66343121	601	0	0	0	0	0	0	0	0	0	0	0	0	0	0	0	0	0	0	0	0	0	0	0	0	0	0	0	0	0	0	0	0	0	0	NA	NA	NA	NA	0	0	0	0	0
ENSG00000134551	PRH2	chr12	+	11081835	11084940	673	0	0	0	0	0	0	0	0	0	0	0	0	0	0	0	0	0	0	0	0	0	0	0	0	0	0	0	0	0	0	0	0	0	0	NA	NA	NA	NA	0	0	0	0	0
ENSG00000198551	ZNF627	chr19	+	11670189	11729950	2840	291	253	245	177	219	300	320	348	434	252	234	156	5.52658	4.98127	4.49737	3.86432	4.66679	6.48411	6.63176	6.28274	7.89098	4.80574	4.52467	3.16513	6.93516	5.00507	4.16518	5.00174	266.729	249.745	175.556	260.616	238.663	214.372	-0.042086	0.83056	0.88753	FALSE	182.994	218.605	300.628	239.184	224.077
ENSG00000198556	ZNF789	chr7	+	99070464	99101273	4253	110	114	127	81	85	84	114	107	113	71	62	56	1.39502	1.49881	1.55675	1.18089	1.20953	1.21236	1.57763	1.28996	1.37196	0.904151	0.800545	0.758715	1.41319	1.20092	0.821137	1.48353	75.1497	66.1717	63.0201	98.5147	107.54	111.124	-0.60211	0.027819	0.055542	FALSE	83.7431	84.8468	84.1757	67.3891	59.3709
ENSG00000198554	WDHD1	chr14	-	55405668	55493823	5996	173	197	183	46	62	68	268	343	358	49	78	55	1.5562	1.83714	1.59111	0.475679	0.625781	0.696137	2.63069	2.93306	3.08305	0.442601	0.714369	0.528551	2.88227	0.599199	0.56184	1.66148	51.8639	83.2482	61.8947	154.937	185.837	160.123	-1.2851	8.0656e-07	3.0933e-06	TRUE	47.5578	61.8882	68.1423	46.5079	74.6924
ENSG00000198555	RP11-598D12.4	chr16	+	33778506	33790097	2415	0	0	0	0	0	0	0	0	0	0	0	0	0	0	0	0	0	0	0	0	0	0	0	0	0	0	0	0	0	0	0	0	0	0	NA	NA	NA	NA	0	0	0	0	0
ENSG00000241907	CTB-46E9.1	chr5	-	149401130	149401484	355	0	0	0	0	0	0	0	0	0	0	6	4	0	0	0	0	0	0	0	0	0	0	0.928138	0.649258	0	0	0.525799	0	0	6.40371	4.50144	0	0	0	0.75841	0.14048	0.22433	FALSE	0	0	0	0	5.74557
ENSG00000241905	RP11-305O4.1	chr3	-	135678117	135678432	316	0	0	0	0	0	0	0	0	0	0	0	0	0	0	0	0	0	0	0	0	0	0	0	0	0	0	0	0	0	0	0	0	0	0	NA	NA	NA	NA	0	0	0	0	0
ENSG00000075223	SEMA3C	chr7	-	80371854	80551675	5174	1101	1060	993	839	739	815	466	469	424	583	529	528	11.4774	11.4556	10.0054	10.0543	8.64391	9.66893	5.30098	4.64767	4.23155	6.10267	5.6146	5.88022	4.72673	9.45573	5.86583	10.9794	617.075	564.594	594.19	986.043	999.933	868.865	-0.67984	7.5453e-11	4.0273e-10	TRUE	867.413	737.668	816.705	553.35	506.568
ENSG00000227035	RP11-3N2.8	chr7	-	63567200	63567950	673	0	0	0	0	0	0	0	0	0	0	0	0	0	0	0	0	0	0	0	0	0	0	0	0	0	0	0	0	0	0	0	0	0	0	NA	NA	NA	NA	0	0	0	0	0
ENSG00000138411	HECW2	chr2	-	197063977	197458416	6926	167	175	204	91	117	105	139	169	211	101	99	88	1.30052	1.41284	1.53553	0.814661	1.02234	0.930581	1.18122	1.2511	1.57311	0.789799	0.784951	0.732126	1.33514	0.922528	0.768959	1.4163	106.903	105.661	99.0316	149.563	165.083	178.498	-0.64002	0.0045944	0.01086	TRUE	94.0817	116.789	105.22	95.8633	94.8019
ENSG00000160714	UBE2Q1	chr1	-	154521053	154531504	3210	1376	1296	1313	1190	1126	1086	1201	1471	1414	1344	1359	1261	23.1204	22.5755	21.3241	22.9858	21.2288	20.7669	22.0209	23.4961	22.746	22.6763	23.249	22.6358	22.7543	21.6605	22.8537	22.34	1422.55	1450.44	1419.08	1232.33	1222.56	1148.86	0.25144	0.00097686	0.0025823	TRUE	1230.3	1123.97	1088.27	1275.65	1301.37
ENSG00000160712	IL6R	chr1	+	154377669	154441926	5914	45	23	23	127	133	106	111	187	135	94	110	55	0.410405	0.217462	0.202748	1.3315	1.36101	1.1002	1.10469	1.62125	1.17872	0.860844	1.02141	0.53588	1.30155	1.26424	0.806045	0.276872	99.494	117.401	61.8947	40.3015	21.6967	20.1248	1.5931	1.7346e-05	5.7271e-05	TRUE	131.301	132.76	106.222	89.2193	105.335
ENSG00000160710	ADAR	chr1	-	154554538	154600475	6620	3729	3394	3981	1955	1920	2005	5159	5735	5342	4410	4025	3833	30.382	28.6676	31.3506	18.3108	17.5524	18.591	45.8675	44.4185	41.6683	36.0793	33.3885	33.3631	43.9847	18.1514	34.277	30.1334	4667.75	4295.82	4313.5	3339.65	3201.67	3483.33	0.40455	4.4685e-14	2.9026e-13	TRUE	2021.21	1916.54	2009.19	4185.71	3854.32
ENSG00000096088	PGC	chr6	-	41704449	41721847	1371	0	0	0	0	0	0	0	0	0	0	0	0	0	0	0	0	0	0	0	0	0	0	0	0	0	0	0	0	0	0	0	0	0	0	NA	NA	NA	NA	0	0	0	0	0
ENSG00000136950	ARPC5L	chr9	+	127624409	127640003	2498	953	884	982	1350	1393	1305	879	906	965	1477	1269	1475	20.577	19.7878	20.4942	33.5088	33.7482	32.0675	20.7106	18.5962	19.9478	32.0233	27.8971	34.024	19.7515	33.1082	31.3148	20.2863	1563.33	1354.38	1659.9	853.496	833.907	859.24	0.84114	3.825e-20	3.3846e-19	TRUE	1395.72	1390.49	1307.73	1401.88	1215.19
ENSG00000215162	LINC00269	chrX	+	68399400	68429767	2173	0	0	0	0	0	0	0	0	0	0	0	0	0	0	0	0	0	0	0	0	0	0	0	0	0	0	0	0	0	0	0	0	0	0	NA	NA	NA	NA	0	0	0	0	0
ENSG00000215165	RP11-403F21.3	chr9	+	38478468	38479347	880	0	0	0	8	0	0	0	0	0	0	0	0	0	0	0	0.563671	0	0	0	0	0	0	0	0	0	0.18789	0	0	0	0	0	0	0	0	NA	NA	NA	NA	8.27092	0	0	0	0
ENSG00000083307	GRHL2	chr8	+	102504660	102681954	5239	3	0	0	2	0	0	0	0	0	0	0	0	0.0308855	0	0	0.0236701	0	0	0	0	0	0	0	0	0	0.00789002	0	0.0102952	0	0	0	2.68676	0	0	-0.21479	0.54518	NA	NA	2.06773	0	0	0	0
ENSG00000096080	MRPS18A	chr6	-	43639040	43655528	1062	253	260	279	272	224	219	349	391	384	351	199	291	12.8493	13.6895	13.6959	15.8804	12.7649	12.6581	19.3418	18.8773	18.671	17.9003	10.2901	15.789	18.9634	13.7678	14.6598	13.4115	371.515	212.39	327.479	226.584	245.267	244.122	0.33916	0.087774	0.15132	FALSE	281.211	223.596	219.458	333.149	190.561
ENSG00000267458	CTC-425F1.4	chr19	-	13054932	13055301	270	0	0	0	0	0	0	0	0	0	0	0	0	0	0	0	0	0	0	0	0	0	0	0	0	0	0	0	0	0	0	0	0	0	0	NA	NA	NA	NA	0	0	0	0	0
ENSG00000258869	RP11-204N11.1	chr14	-	98215601	98230326	3046	0	0	0	0	0	0	0	0	0	0	0	0	0	0	0	0	0	0	0	0	0	0	0	0	0	0	0	0	0	0	0	0	0	0	NA	NA	NA	NA	0	0	0	0	0
ENSG00000267459	AC006116.27	chr19	-	56888406	56889161	756	0	0	0	0	0	0	0	0	0	0	0	0	0	0	0	0	0	0	0	0	0	0	0	0	0	0	0	0	0	0	0	0	0	0	NA	NA	NA	NA	0	0	0	0	0
ENSG00000175467	SART1	chr11	+	65729160	65747299	3293	1581	1570	1563	1291	1337	1195	1946	2367	2420	2210	1885	2072	25.8954	26.6591	24.7445	24.3082	24.5715	22.2753	34.7815	36.8549	37.9475	36.3478	31.4347	36.2563	36.528	23.7183	34.6796	25.7663	2339.17	2011.83	2331.74	1415.93	1481.03	1367.61	0.64573	3.0411e-17	2.3493e-16	TRUE	1334.72	1334.59	1197.5	2097.6	1805.07
ENSG00000237864	LINC00322	chr21	-	44742297	44751919	699	0	0	0	0	0	0	2	0	1	0	0	0	0	0	0	0	0	0	0.168403	0	0.0738725	0	0	0	0.0807585	0	0	0	0	0	0	0	0	0	NA	NA	NA	NA	0	0	0	0	0
ENSG00000258868	RP11-816J8.1	chr14	-	49524431	49544223	522	0	0	0	0	0	0	0	0	0	0	0	0	0	0	0	0	0	0	0	0	0	0	0	0	0	0	0	0	0	0	0	0	0	0	NA	NA	NA	NA	0	0	0	0	0
ENSG00000175463	TBC1D10C	chr11	+	67171386	67177560	4480	7	5	0	0	0	0	0	0	1	5	1	2	0.0842756	0.0624065	0	0	0	0	0	0	0.0115261	0.0604463	0.0122578	0.025724	0.00384203	0	0.0328093	0.048894	5.29224	1.06728	2.25072	6.26912	4.71667	0	-0.13159	0.82924	0.88655	FALSE	0	0	0	4.74571	0.957595
ENSG00000105402	NAPA	chr19	-	47990894	48018497	3898	2699	2785	3017	2901	3009	2966	2087	2366	2639	3853	3893	3780	37.3459	39.9504	40.3501	46.1449	46.7168	46.7064	31.5121	31.1216	34.9589	53.5347	54.8444	55.8774	32.5308	46.5227	54.7521	39.2155	4078.2	4154.94	4253.86	2417.19	2627.18	2639.84	0.69913	2.8062e-38	4.5589e-37	TRUE	2999.24	3003.58	2972.21	3657.04	3727.92
ENSG00000105401	CDC37	chr19	-	10501810	10530797	1608	8843	8941	9705	10470	9979	9458	5925	6850	6749	11811	11906	11105	296.617	310.912	314.645	403.718	375.572	361.044	216.87	218.42	216.727	397.813	406.602	397.941	217.339	380.112	400.785	307.391	12501.3	12707.1	12497.1	7919.69	8434.34	8491.77	0.60132	1.8682e-63	5.2451e-62	TRUE	10824.6	9961.01	9477.79	11210.3	11401.1
ENSG00000105404	RABAC1	chr19	-	42460833	42463542	821	7149	6556	7773	5684	5947	6190	3632	5049	4843	6224	6205	5805	469.66	446.512	493.579	429.268	438.376	462.802	260.375	315.319	304.601	410.586	415.038	407.422	293.432	443.482	411.016	469.917	6587.77	6622.5	6532.71	6402.56	6184.49	6801.29	0.025967	0.54574	0.65829	FALSE	5876.49	5936.28	6202.95	5907.46	5941.87
ENSG00000131459	GFPT2	chr5	-	179727690	179780387	3093	172	144	129	729	610	528	381	474	475	2367	2263	2304	2.99937	2.60328	2.17431	14.6139	11.9355	10.4786	7.25007	7.85754	7.93001	41.4473	40.1785	42.9228	7.67921	12.3427	41.5162	2.59232	2505.34	2415.27	2592.83	154.041	135.84	112.874	4.1927	0	0	TRUE	753.688	608.9	529.105	2246.62	2167.04
ENSG00000105409	ATP1A3	chr19	-	42470734	42501649	3818	4	4	5	1	1	0	0	6	6	0	2	7	0.0565075	0.0585816	0.0682724	0.0162399	0.015851	0	0	0.0805756	0.0811475	0	0.0287663	0.105645	0.0539077	0.0106969	0.0448037	0.0611205	0	2.13457	7.87751	3.58235	3.77333	4.37495	-0.097543	0.8748	0.91832	FALSE	1.03387	0.998197	0	0	1.91519
ENSG00000135917	SLC19A3	chr2	-	228549926	228582728	3517	0	0	1	0	0	0	0	2	7	0	0	0	0	0	0.0148231	0	0	0	0	0.0291572	0.102775	0	0	0	0.0439772	0	0	0.00494103	0	0	0	0	0	0.874989	-0.060772	0.86359	NA	NA	0	0	0	0	0
ENSG00000258864	CTC-554D6.1	chr5	+	112162910	112203279	694	0	0	0	0	0	0	0	0	0	0	0	0	0	0	0	0	0	0	0	0	0	0	0	0	0	0	0	0	0	0	0	0	0	0	NA	NA	NA	NA	0	0	0	0	0
ENSG00000132185	FCRLA	chr1	+	161676762	161684142	2903	7	4	6	15	6	11	14	14	11	10	9	16	0.130057	0.0770461	0.107749	0.320378	0.125083	0.232591	0.283843	0.247269	0.195662	0.186565	0.170249	0.317584	0.242258	0.226017	0.2248	0.104951	10.5845	9.60556	18.0057	6.26912	3.77333	5.24994	0.86738	0.14468	0.22982	FALSE	15.508	5.98918	11.023	9.49142	8.61835
ENSG00000108639	SYNGR2	chr17	+	76164639	76169608	3036	2435	2400	2450	1488	1637	1703	1276	1341	1279	1998	2036	1824	43.2593	44.2025	42.0703	30.3892	32.6317	34.4318	24.7369	22.6472	21.7535	35.6428	36.8269	34.6186	23.0459	32.4842	35.6961	43.1773	2114.78	2172.99	2052.65	2180.76	2264	2143.72	-0.054939	0.37272	0.49522	FALSE	1538.39	1634.05	1706.56	1896.39	1949.66
ENSG00000219314	RP1-273P12.1	chr6	+	17381598	17382351	754	0	0	0	0	0	0	0	0	0	0	0	0	0	0	0	0	0	0	0	0	0	0	0	0	0	0	0	0	0	0	0	0	0	0	NA	NA	NA	NA	0	0	0	0	0
ENSG00000132182	NUP210	chr3	-	13357737	13461809	7191	3	3	3	5	6	16	2	4	10	0	10	11	0.0225016	0.0233276	0.0217492	0.0431121	0.0504957	0.136577	0.0163696	0.0285206	0.0718076	0	0.0763661	0.0881433	0.0388993	0.0767283	0.0548365	0.0225261	0	10.6728	12.3789	2.68676	2.83	2.62497	0.6952	0.26796	0.38115	FALSE	5.16933	5.98918	16.0335	0	9.57595
ENSG00000267450	CTD-2231E14.6	chr19	+	16162739	16163499	761	0	0	0	0	0	0	0	0	0	0	0	0	0	0	0	0	0	0	0	0	0	0	0	0	0	0	0	0	0	0	0	0	0	0	NA	NA	NA	NA	0	0	0	0	0
ENSG00000237998	RP11-432J9.5	chr10	-	72625245	72626128	884	0	0	0	0	0	0	0	0	0	0	0	0	0	0	0	0	0	0	0	0	0	0	0	0	0	0	0	0	0	0	0	0	0	0	NA	NA	NA	NA	0	0	0	0	0
ENSG00000237999	RP11-394D2.1	chr9	+	103493522	103494637	1116	0	0	0	0	0	0	0	0	0	0	0	0	0	0	0	0	0	0	0	0	0	0	0	0	0	0	0	0	0	0	0	0	0	0	NA	NA	NA	NA	0	0	0	0	0
ENSG00000116991	SIPA1L2	chr1	-	232533711	232697304	6690	64	116	79	61	89	161	609	566	476	135	158	152	0.515983	0.969548	0.615619	0.565356	0.805112	1.47723	5.35782	4.33789	3.67401	1.09291	1.29694	1.30919	4.45658	0.949231	1.23302	0.700383	142.89	168.631	171.055	57.3177	109.427	69.1242	0.98389	0.00028773	0.00082372	TRUE	63.0658	88.8396	161.337	128.134	151.3
ENSG00000237994	RP1-146A15.1	chrX	+	28960167	28960685	465	0	0	0	0	0	0	0	0	0	0	0	0	0	0	0	0	0	0	0	0	0	0	0	0	0	0	0	0	0	0	0	0	0	0	NA	NA	NA	NA	0	0	0	0	0
ENSG00000237997	RCC2P2	chrY	-	22148461	22149738	918	0	0	0	0	0	0	0	0	0	0	0	0	0	0	0	0	0	0	0	0	0	0	0	0	0	0	0	0	0	0	0	0	0	0	NA	NA	NA	NA	0	0	0	0	0
ENSG00000237990	CNTN4-AS1	chr3	-	3080717	3102829	1640	0	0	0	0	0	0	0	0	0	0	0	0	0	0	0	0	0	0	0	0	0	0	0	0	0	0	0	0	0	0	0	0	0	0	NA	NA	NA	NA	0	0	0	0	0
ENSG00000237991	RPL35P1	chr1	+	237144637	237145008	372	0	0	0	0	0	0	0	0	0	0	0	0	0	0	0	0	0	0	0	0	0	0	0	0	0	0	0	0	0	0	0	0	0	0	NA	NA	NA	NA	0	0	0	0	0
ENSG00000237992	AC010096.2	chr2	+	19675211	19688611	754	0	0	0	0	0	0	0	0	0	0	0	0	0	0	0	0	0	0	0	0	0	0	0	0	0	0	0	0	0	0	0	0	0	0	NA	NA	NA	NA	0	0	0	0	0
ENSG00000105605	CACNG7	chr19	+	54412589	54447195	2688	32	43	26	100	67	60	90	114	99	113	187	176	0.6421	0.894492	0.504261	2.30669	1.50847	1.37015	1.97065	2.17452	1.9018	2.27681	3.82034	3.77285	2.01566	1.72844	3.29	0.680284	119.605	199.582	198.063	28.6588	40.5633	22.7497	2.3337	3.2715e-14	2.1417e-13	TRUE	103.387	66.8792	60.1255	107.253	179.07
ENSG00000267453	AC004791.2	chr19	-	15962803	15975734	425	0	0	0	0	1	0	0	0	0	0	0	0	0	0	0	0	0.142398	0	0	0	0	0	0	0	0	0.047466	0	0	0	0	0	0	0	0	NA	NA	NA	NA	0	0.998197	0	0	0
ENSG00000244249	RP11-441M10.1	chr3	-	159104545	159105229	685	0	0	0	0	0	0	0	0	0	0	0	0	0	0	0	0	0	0	0	0	0	0	0	0	0	0	0	0	0	0	0	0	0	0	NA	NA	NA	NA	0	0	0	0	0
ENSG00000166333	ILK	chr11	+	6624961	6632102	2074	27	14	22	1	4	6	13	10	9	11	13	7	0.702161	0.377448	0.553	0.0298957	0.11672	0.177578	0.36892	0.247218	0.224075	0.287251	0.344211	0.19448	0.280071	0.108065	0.275314	0.544203	11.6429	13.8747	7.87751	24.1809	13.2067	19.2498	-0.57999	0.27824	0.39331	FALSE	1.03387	3.99279	6.01255	10.4406	12.4487
ENSG00000188029	CTSL3P	chr9	+	90387368	90401799	788	0	0	0	0	0	0	0	0	0	0	0	0	0	0	0	0	0	0	0	0	0	0	0	0	0	0	0	0	0	0	0	0	0	0	NA	NA	NA	NA	0	0	0	0	0
ENSG00000267456	RP11-49I11.3	chr18	-	33858698	33859082	385	0	0	0	0	0	0	0	0	0	0	0	0	0	0	0	0	0	0	0	0	0	0	0	0	0	0	0	0	0	0	0	0	0	0	NA	NA	NA	NA	0	0	0	0	0
ENSG00000225642	SNRPEP5	chr2	+	8743212	8743489	278	0	0	0	0	0	0	0	0	0	0	0	0	0	0	0	0	0	0	0	0	0	0	0	0	0	0	0	0	0	0	0	0	0	0	NA	NA	NA	NA	0	0	0	0	0
ENSG00000131981	LGALS3	chr14	+	55590828	55612126	1729	4949	4643	5098	4075	3901	3949	2800	3356	3443	3255	3523	3371	154.385	150.155	153.715	146.134	136.544	140.197	95.3147	99.5211	102.826	101.961	111.894	112.344	99.2205	140.958	108.733	152.752	3445.25	3760.04	3793.59	4432.27	4379.9	4460.7	-0.2709	8.7294e-08	3.6756e-07	TRUE	4213	3893.97	3957.26	3089.46	3373.61
ENSG00000131982	UBE2L2	chr12	-	20602589	20603017	429	0	0	0	0	0	0	0	0	0	0	0	0	0	0	0	0	0	0	0	0	0	0	0	0	0	0	0	0	0	0	0	0	0	0	NA	NA	NA	NA	0	0	0	0	0
ENSG00000188026	RILPL1	chr12	-	123955925	124018265	2608	371	329	266	298	323	307	254	255	204	392	341	352	7.6727	7.05384	5.31723	7.08479	7.49527	7.22567	5.73222	5.01327	4.03908	8.1406	7.1802	7.77716	4.92819	7.26858	7.69932	6.68126	414.911	363.944	396.126	332.263	310.357	232.747	0.41784	0.011094	0.024299	TRUE	308.092	322.418	307.642	372.064	326.54
ENSG00000244245	RP11-120B7.1	chr5	+	107929310	107929668	359	0	0	0	0	0	0	0	0	0	0	0	0	0	0	0	0	0	0	0	0	0	0	0	0	0	0	0	0	0	0	0	0	0	0	NA	NA	NA	NA	0	0	0	0	0
ENSG00000225647	AC005487.2	chr7	+	108238819	108254711	665	0	0	0	0	0	0	0	0	0	0	0	0	0	0	0	0	0	0	0	0	0	0	0	0	0	0	0	0	0	0	0	0	0	0	NA	NA	NA	NA	0	0	0	0	0
ENSG00000253287	RP11-281N10.1	chr8	-	72691840	72705110	719	0	0	0	0	0	0	0	0	0	0	0	0	0	0	0	0	0	0	0	0	0	0	0	0	0	0	0	0	0	0	0	0	0	0	NA	NA	NA	NA	0	0	0	0	0
ENSG00000240747	KRBOX1	chr3	+	42850938	43097363	2566	2	0	0	8	0	2	6	5	7	0	0	3	0.0420393	0	0	0.193309	0	0.0478433	0.137623	0.0999083	0.140864	0	0	0.0673675	0.126132	0.080384	0.0224558	0.0140131	0	0	3.37608	1.79118	0	0	0.10632	0.79464	NA	NA	8.27092	0	2.00418	0	0
ENSG00000084652	TXLNA	chr1	+	32645287	32663886	5012	3443	3181	3551	558	620	600	2905	3355	3414	3773	3518	3641	37.0517	35.4887	36.9361	6.90305	7.4864	7.34831	34.114	34.3218	35.1732	40.7712	38.5456	41.8596	34.5363	7.24592	40.3921	36.4921	3993.52	3754.71	4097.43	3083.51	3000.74	3107.09	0.36515	2.9308e-12	1.7136e-11	TRUE	576.897	618.882	601.255	3581.11	3368.82
ENSG00000214691	AC104654.1	chr2	+	42104214	42121179	1803	0	0	0	0	0	0	0	0	0	0	0	0	0	0	0	0	0	0	0	0	0	0	0	0	0	0	0	0	0	0	0	0	0	0	NA	NA	NA	NA	0	0	0	0	0
ENSG00000214694	ARHGEF33	chr2	+	39117021	39202590	4484	22	37	12	1	8	18	15	10	12	5	12	12	0.26463	0.461396	0.139517	0.0138278	0.107973	0.246408	0.19689	0.114346	0.13819	0.0603924	0.146962	0.154206	0.149809	0.122736	0.12052	0.288514	5.29224	12.8074	13.5043	19.7029	34.9033	10.4999	-0.77286	0.15934	0.24883	FALSE	1.03387	7.98558	18.0377	4.74571	11.4911
ENSG00000214695	RP11-182L21.4	chr10	+	81620329	81621562	1234	0	2	0	0	0	0	0	0	0	0	0	0	0	0.0906259	0	0	0	0	0	0	0	0	0	0	0	0	0	0.0302086	0	0	0	0	1.88667	0	-0.14414	0.68363	NA	NA	0	0	0	0	0
ENSG00000214696	AC007347.1	chr16	+	54146970	54148378	1408	0	0	0	0	0	0	0	0	0	0	0	0	0	0	0	0	0	0	0	0	0	0	0	0	0	0	0	0	0	0	0	0	0	0	NA	NA	NA	NA	0	0	0	0	0
ENSG00000172167	MTBP	chr8	+	121457640	121554373	3375	33	8	22	2	23	16	44	80	95	2	17	11	0.527378	0.132542	0.339829	0.036743	0.412426	0.291	0.767319	1.21536	1.45348	0.0320948	0.276608	0.187804	1.14539	0.246723	0.165502	0.33325	2.11689	18.1438	12.3789	29.5544	7.54667	19.2498	-0.54842	0.34346	0.46475	FALSE	2.06773	22.9585	16.0335	1.89828	16.2791
ENSG00000230485	AC000077.2	chr22	-	19618273	19621097	953	0	0	0	0	0	0	0	0	0	0	0	0	0	0	0	0	0	0	0	0	0	0	0	0	0	0	0	0	0	0	0	0	0	0	NA	NA	NA	NA	0	0	0	0	0
ENSG00000172164	SNTB1	chr8	-	121547985	121825513	5164	232	206	232	108	113	73	182	205	234	42	61	53	2.42317	2.23058	2.34214	1.29675	1.32429	0.867729	2.07435	2.03543	2.33986	0.440495	0.648684	0.591392	2.14988	1.16292	0.56019	2.33196	44.4548	65.1044	59.644	207.776	194.327	202.998	-1.766	6.2088e-13	3.7861e-12	TRUE	111.657	112.796	73.1527	39.864	58.4133
ENSG00000270408	JAG1	chr20	-	10625847	10627014	568	0	0	0	0	0	0	0	0	0	0	0	0	0	0	0	0	0	0	0	0	0	0	0	0	0	0	0	0	0	0	0	0	0	0	NA	NA	NA	NA	0	0	0	0	0
ENSG00000260591	RP11-817O13.6	chr15	-	75647551	75648087	343	6	1	0	0	0	0	0	0	0	0	0	0	0.943494	0.163021	0	0	0	0	0	0	0	0	0	0	0	0	0	0.368838	0	0	0	5.37353	0.943333	0	-0.45315	0.29911	NA	NA	0	0	0	0	0
ENSG00000230483	AC124057.5	chr11	+	2425745	2429138	404	0	0	0	0	0	0	0	0	0	0	0	0	0	0	0	0	0	0	0	0	0	0	0	0	0	0	0	0	0	0	0	0	0	0	NA	NA	NA	NA	0	0	0	0	0
ENSG00000230480	AC093142.2	chr3	+	28489216	28489564	349	0	0	0	0	0	0	0	0	0	0	0	0	0	0	0	0	0	0	0	0	0	0	0	0	0	0	0	0	0	0	0	0	0	0	NA	NA	NA	NA	0	0	0	0	0
ENSG00000260592	CTA-363E6.6	chr16	-	19488238	19499221	633	0	0	0	0	0	0	0	0	0	0	0	0	0	0	0	0	0	0	0	0	0	0	0	0	0	0	0	0	0	0	0	0	0	0	NA	NA	NA	NA	0	0	0	0	0
ENSG00000264229	RNU4ATAC	chr2	+	122288457	122288583	127	0	0	0	0	4	0	4	0	0	0	0	0	0	0	0	0	1.90611	0	1.85376	0	0	0	0	0	0.61792	0.635371	0	0	0	0	0	0	0	0	NA	NA	NA	NA	0	3.99279	0	0	0
ENSG00000258392	RPA2P1	chr14	+	47465657	47466377	721	0	0	0	0	0	0	0	0	0	0	0	0	0	0	0	0	0	0	0	0	0	0	0	0	0	0	0	0	0	0	0	0	0	0	NA	NA	NA	NA	0	0	0	0	0
ENSG00000214342	ATP5F1P2	chr7	+	94367964	94368723	760	0	0	0	0	0	0	0	0	0	0	0	0	0	0	0	0	0	0	0	0	0	0	0	0	0	0	0	0	0	0	0	0	0	0	NA	NA	NA	NA	0	0	0	0	0
ENSG00000148386	LCN9	chr9	+	138555168	138558268	798	0	0	0	0	0	0	0	0	0	0	0	0	0	0	0	0	0	0	0	0	0	0	0	0	0	0	0	0	0	0	0	0	0	0	NA	NA	NA	NA	0	0	0	0	0
ENSG00000214347	CTB-180A7.8	chr19	+	6393820	6412415	644	0	0	0	0	0	0	0	0	0	2	0	0	0	0	0	0	0	0	0	0	0	0.168198	0	0	0	0	0.0560661	0	2.11689	0	0	0	0	0	0.18935	0.59244	NA	NA	0	0	0	1.89828	0
ENSG00000148384	INPP5E	chr9	-	139323071	139334274	3394	314	347	309	154	252	227	415	473	444	421	348	249	4.98999	5.71683	4.74633	2.81337	4.49346	4.10546	7.1967	7.14558	6.75509	6.71812	5.63063	4.2274	7.03246	3.8041	5.52539	5.15105	445.606	371.415	280.214	281.215	327.337	270.372	0.31475	0.078696	0.13776	FALSE	159.215	251.546	227.475	399.589	333.243
ENSG00000020426	MNAT1	chr14	+	61201460	61436671	2635	435	296	371	383	374	431	226	224	313	243	166	203	8.90411	6.28129	7.34014	9.01231	8.58981	10.0402	5.04806	4.35869	6.13371	4.99463	3.45953	4.43917	5.18016	9.21412	4.29778	7.50851	257.203	177.169	228.448	389.581	279.227	324.621	-0.57065	0.0025934	0.0064156	TRUE	395.97	373.326	431.902	230.641	158.961
ENSG00000233440	HMGA1P6	chr13	+	23708313	23708703	391	0	0	0	0	0	0	0	0	0	0	0	0	0	0	0	0	0	0	0	0	0	0	0	0	0	0	0	0	0	0	0	0	0	0	NA	NA	NA	NA	0	0	0	0	0
ENSG00000233441	CYP2AB1P	chr3	-	183613688	183628724	1456	0	0	0	0	0	0	0	0	0	0	0	0	0	0	0	0	0	0	0	0	0	0	0	0	0	0	0	0	0	0	0	0	0	0	NA	NA	NA	NA	0	0	0	0	0
ENSG00000229155	RP11-528A4.2	chr3	-	193560349	193561813	788	0	0	0	0	0	0	0	0	0	0	0	0	0	0	0	0	0	0	0	0	0	0	0	0	0	0	0	0	0	0	0	0	0	0	NA	NA	NA	NA	0	0	0	0	0
ENSG00000229154	KCNQ5-AS1	chr6	-	73844526	73853237	1101	0	0	0	0	0	0	0	0	0	0	0	0	0	0	0	0	0	0	0	0	0	0	0	0	0	0	0	0	0	0	0	0	0	0	NA	NA	NA	NA	0	0	0	0	0
ENSG00000101871	MID1	chrX	-	10413350	10851773	6463	215	213	275	77	115	102	356	357	381	146	120	101	1.79426	1.84282	2.21825	0.738711	1.07685	0.968754	3.242	2.83219	3.04404	1.22348	1.01962	0.900478	3.03941	0.928106	1.04786	1.95178	154.533	128.074	113.661	192.551	200.93	240.622	-0.65745	0.0021077	0.0053004	TRUE	79.6076	114.793	102.213	138.575	114.911
ENSG00000138115	CYP2C8	chr10	-	96796530	96829254	2117	0	0	0	0	0	0	0	1	0	0	0	0	0	0	0	0	0	0	0	0.0242196	0	0	0	0	0.00807321	0	0	0	0	0	0	0	0	0	NA	NA	NA	NA	0	0	0	0	0
ENSG00000138111	TMEM180	chr10	+	104221149	104236802	2834	11	0	7	21	9	5	23	36	35	43	12	20	0.209351	0	0.128768	0.459449	0.192192	0.108297	0.477667	0.651315	0.637717	0.821763	0.232526	0.406646	0.5889	0.253313	0.486978	0.112706	45.5132	12.8074	22.5072	9.85147	0	6.12493	1.5684	0.0074364	0.016939	TRUE	21.7112	8.98378	5.01046	40.8131	11.4911
ENSG00000172789	HOXC5	chr12	+	54379629	54429145	1805	0	0	0	0	1	0	3	3	1	0	1	0	0	0	0	0	0.0335286	0	0.097823	0.0852182	0.0286077	0	0.0304237	0	0.0705496	0.0111762	0.0101412	0	0	1.06728	0	0	0	0	0.10597	0.76448	NA	NA	0	0.998197	0	0	0.957595
ENSG00000172785	CBWD1	chr9	-	121041	188979	3652	268	227	326	321	303	322	212	272	275	230	177	200	3.95809	3.47562	4.65369	5.44995	5.02116	5.41218	3.41666	3.8188	3.88832	3.41095	2.66153	3.15562	3.70793	5.29443	3.07603	4.02914	243.443	188.909	225.072	240.018	214.137	285.247	-0.16633	0.37928	0.50177	FALSE	331.871	302.454	322.674	218.303	169.494
ENSG00000138119	MYOF	chr10	-	95066186	95242074	6842	11780	11552	11940	4641	4852	4934	11017	12001	11167	3236	2863	2823	92.8633	94.4086	90.9771	42.0578	42.9171	44.2653	94.7714	89.9338	84.2778	25.6155	22.9788	23.7746	89.661	43.0801	24.123	92.7497	3425.13	3055.64	3176.89	10550	10897.4	10447.4	-1.7212	0	0	TRUE	4798.17	4843.25	4944.32	3071.42	2741.59
ENSG00000172780	RAB43	chr3	-	128806412	128841644	4467	79	42	111	70	105	111	84	76	122	167	188	242	0.953878	0.52574	1.29544	0.971628	1.42254	1.5253	1.10678	0.872341	1.41027	2.02478	2.31117	3.12166	1.1298	1.30649	2.48587	0.92502	176.761	200.65	272.337	70.7515	39.62	97.1238	1.554	4.8861e-08	2.0959e-07	TRUE	72.3706	104.811	111.232	158.507	180.028
ENSG00000150201	FXYD4	chr10	+	43867090	43871783	770	0	0	0	0	0	0	0	0	0	0	0	0	0	0	0	0	0	0	0	0	0	0	0	0	0	0	0	0	0	0	0	0	0	0	NA	NA	NA	NA	0	0	0	0	0
ENSG00000144724	PTPRG	chr3	+	61547243	62283288	9021	652	594	632	372	399	339	961	1067	876	625	595	534	3.8983	3.68188	3.65236	2.55686	2.67677	2.30671	6.26997	6.06454	5.01429	3.75235	3.62203	3.41093	5.78294	2.51344	3.5951	3.74418	661.529	635.034	600.942	583.924	560.34	552.993	0.15992	0.14821	0.23456	FALSE	384.598	398.281	339.709	593.214	569.769
ENSG00000235027	AC068580.6	chr11	+	1781578	1783716	2015	2	0	2	13	3	0	5	6	2	16	5	0	0.0535349	0	0.0517447	0.400024	0.0901029	0	0.146047	0.152674	0.0512525	0.430054	0.136265	0	0.116658	0.163376	0.188773	0.0350932	16.9352	5.33642	0	1.79118	0	1.74998	0.95657	0.11882	0.19533	FALSE	13.4402	2.99459	0	15.1863	4.78797
ENSG00000271544	AC006499.9	chr4	-	10239837	10239859	23	0	0	0	0	0	0	0	0	0	0	0	0	0	0	0	0	0	0	0	0	0	0	0	0	0	0	0	0	0	0	0	0	0	0	NA	NA	NA	NA	0	0	0	0	0
ENSG00000271547	RP11-579D7.8	chr12	-	49194359	49194869	511	0	7	1	0	0	10	3	5	2	0	4	1	0	0.765975	0.102021	0	0	1.20123	0.345539	0.501692	0.202101	0	0.429862	0.112763	0.349778	0.40041	0.180875	0.289332	0	4.26914	1.12536	0	6.60333	0.874989	-0.12317	0.82471	0.88357	FALSE	0	0	10.0209	0	3.83038
ENSG00000271546	RP4-725K1.1	chr1	-	145088039	145088567	529	0	0	0	0	0	0	0	0	0	0	0	2	0	0	0	0	0	0	0	0	0	0	0	0.217851	0	0	0.0726171	0	0	0	2.25072	0	0	0	0.18935	0.59244	NA	NA	0	0	0	0	0
ENSG00000271543	RP11-692M12.5	chr11	+	47817721	47817931	211	0	0	0	0	0	0	0	0	0	0	0	0	0	0	0	0	0	0	0	0	0	0	0	0	0	0	0	0	0	0	0	0	0	0	NA	NA	NA	NA	0	0	0	0	0
ENSG00000236119	AP000688.15	chr21	+	37455157	37462712	348	0	0	0	0	0	0	0	0	0	0	0	0	0	0	0	0	0	0	0	0	0	0	0	0	0	0	0	0	0	0	0	0	0	0	NA	NA	NA	NA	0	0	0	0	0
ENSG00000236118	LL22NC03-30E12.10	chr22	+	22509975	22510335	281	0	0	0	0	0	0	0	0	0	0	0	0	0	0	0	0	0	0	0	0	0	0	0	0	0	0	0	0	0	0	0	0	0	0	NA	NA	NA	NA	0	0	0	0	0
ENSG00000236111	RP11-630I5.1	chr1	+	46246949	46247629	681	0	0	0	0	0	0	0	0	0	0	0	0	0	0	0	0	0	0	0	0	0	0	0	0	0	0	0	0	0	0	0	0	0	0	NA	NA	NA	NA	0	0	0	0	0
ENSG00000236110	RP11-113A10.5	chr9	+	36021689	36022110	422	0	0	0	0	0	0	0	0	0	0	0	0	0	0	0	0	0	0	0	0	0	0	0	0	0	0	0	0	0	0	0	0	0	0	NA	NA	NA	NA	0	0	0	0	0
ENSG00000236117	RP4-754E20__A.5	chr22	+	43796337	43805687	951	0	0	0	0	0	0	0	0	0	0	0	0	0	0	0	0	0	0	0	0	0	0	0	0	0	0	0	0	0	0	0	0	0	0	NA	NA	NA	NA	0	0	0	0	0
ENSG00000236116	AC064853.2	chr2	-	228481714	228482506	540	0	0	0	0	0	0	0	0	0	0	0	0	0	0	0	0	0	0	0	0	0	0	0	0	0	0	0	0	0	0	0	0	0	0	NA	NA	NA	NA	0	0	0	0	0
ENSG00000236115	RP11-62C3.6	chr9	+	94967638	94972440	333	6	0	1	0	1	4	0	1	1	6	0	2	0.971827	0	0.156555	0	0.181739	0.737332	0	0.153973	0.155066	0.975854	0	0.346076	0.103013	0.306357	0.440643	0.376127	6.35068	0	2.25072	5.37353	0	0.874989	0.13442	0.81426	0.87648	FALSE	0	0.998197	4.00837	5.69485	0
ENSG00000236114	RP11-517P14.7	chr10	+	44018704	44020665	1962	0	0	0	0	0	0	0	0	0	0	0	0	0	0	0	0	0	0	0	0	0	0	0	0	0	0	0	0	0	0	0	0	0	0	NA	NA	NA	NA	0	0	0	0	0
ENSG00000196924	FLNA	chrX	-	153576892	153603006	8486	139162	138915	145546	71527	78372	76919	123448	144157	131680	91925	87136	84887	884.503	915.342	894.146	522.619	558.921	556.388	856.206	871.006	801.266	586.69	563.877	576.4	842.826	545.976	575.656	897.997	97297.7	92998.9	95528.4	124632	131043	127351	-0.42213	5.8996e-65	1.7198e-63	TRUE	73949.3	78230.7	77079.9	87249.8	83441
ENSG00000196927	AC009093.1	chr16	+	29259550	29261449	1898	0	0	0	0	0	0	0	0	0	0	0	0	0	0	0	0	0	0	0	0	0	0	0	0	0	0	0	0	0	0	0	0	0	0	NA	NA	NA	NA	0	0	0	0	0
ENSG00000224922	AL050303.7	chr21	+	15142253	15144061	458	0	0	0	0	0	0	0	0	0	0	0	0	0	0	0	0	0	0	0	0	0	0	0	0	0	0	0	0	0	0	0	0	0	0	NA	NA	NA	NA	0	0	0	0	0
ENSG00000224924	LINC00320	chr21	-	22114908	22175534	2004	0	0	0	0	0	0	0	0	0	0	0	0	0	0	0	0	0	0	0	0	0	0	0	0	0	0	0	0	0	0	0	0	0	0	NA	NA	NA	NA	0	0	0	0	0
ENSG00000196923	PDLIM7	chr5	-	176910395	176924607	1904	15371	15367	15998	12811	13313	12488	10812	12882	12449	12789	12201	11911	435.429	451.294	438.036	417.19	423.157	402.6	334.223	346.9	337.619	363.787	351.899	360.468	339.581	414.316	358.718	441.586	13536.5	13021.9	13404.2	13766.1	14496.2	13998.1	-0.080544	0.012223	0.02653	TRUE	13244.8	13289	12514.1	12138.6	11683.6
ENSG00000196922	ZNF252P	chr8	-	146198975	146228281	5210	254	236	223	107	74	85	178	219	192	135	70	97	2.62953	2.53286	2.2314	1.2734	0.85958	1.00145	2.01085	2.15524	1.90293	1.40338	0.737819	1.0728	2.02301	1.04481	1.07133	2.4646	142.89	74.7099	109.16	227.479	222.627	195.123	-0.94366	8.96e-05	0.00027225	TRUE	110.624	73.8666	85.1778	128.134	67.0316
ENSG00000184557	SOCS3	chr17	-	76352864	76356158	2729	291	313	283	681	663	726	868	1249	1115	1389	1641	1545	5.75137	6.41325	5.40622	15.4725	14.7029	16.3298	18.7203	23.4664	21.0975	27.5662	33.0213	32.622	21.0948	15.5017	31.0698	5.85695	1470.18	1751.41	1738.68	260.616	295.263	247.622	2.607	1.3293e-125	7.7501e-124	TRUE	704.062	661.805	727.519	1318.36	1571.41
ENSG00000232314	PSMC1P13	chr13	-	70468233	70469217	985	0	0	0	0	0	0	0	0	0	0	0	0	0	0	0	0	0	0	0	0	0	0	0	0	0	0	0	0	0	0	0	0	0	0	NA	NA	NA	NA	0	0	0	0	0
ENSG00000265579	RP11-713C5.1	chr18	-	70410991	70413196	2206	0	0	0	0	8	0	0	0	0	0	7	3	0	0	0	0	0.219471	0	0	0	0	0	0.174254	0.0783613	0	0.073157	0.084205	0	0	7.47099	3.37608	0	0	0	0.75031	0.14344	0.2282	FALSE	0	7.98558	0	0	6.70316
ENSG00000232317	CR392000.1	chr9	+	139141824	139143051	1228	0	0	0	0	0	0	0	0	0	0	0	0	0	0	0	0	0	0	0	0	0	0	0	0	0	0	0	0	0	0	0	0	0	0	NA	NA	NA	NA	0	0	0	0	0
ENSG00000260597	AC012531.25	chr12	+	54413694	54416373	2680	0	0	0	0	0	0	0	0	0	0	0	0	0	0	0	0	0	0	0	0	0	0	0	0	0	0	0	0	0	0	0	0	0	0	NA	NA	NA	NA	0	0	0	0	0
ENSG00000265574	CTD-2095E4.1	chr17	-	30438581	30439609	1029	0	0	0	0	0	0	0	0	0	0	0	0	0	0	0	0	0	0	0	0	0	0	0	0	0	0	0	0	0	0	0	0	0	0	NA	NA	NA	NA	0	0	0	0	0
ENSG00000173786	CNP	chr17	+	40118759	40127194	2660	3617	3325	3727	1330	1222	1200	3472	4229	4239	3707	3718	3372	73.3413	69.8952	73.0447	31.0019	27.8024	27.6915	76.8237	81.5163	82.289	75.4777	76.7569	73.0452	80.2097	28.8319	75.0933	72.0937	3923.66	3968.16	3794.71	3239.34	3136.58	3261.09	0.27775	1.6473e-08	7.3779e-08	TRUE	1375.04	1219.8	1202.51	3518.47	3560.34
ENSG00000117877	CD3EAP	chr19	+	45909467	45914024	3286	35	45	61	67	75	29	58	60	58	51	34	79	0.57449	0.765742	0.967773	1.26423	1.38129	0.541724	1.03886	0.936207	0.911424	0.840583	0.5682	1.38531	0.962164	1.06242	0.931362	0.769335	53.9808	36.2877	88.9034	31.3456	42.45	53.3744	0.43999	0.2563	0.36749	FALSE	69.269	74.8648	29.0607	48.4062	32.5582
ENSG00000233693	RP11-506O24.1	chr1	-	164738353	164743878	1963	0	0	0	0	0	0	0	0	0	0	0	0	0	0	0	0	0	0	0	0	0	0	0	0	0	0	0	0	0	0	0	0	0	0	NA	NA	NA	NA	0	0	0	0	0
ENSG00000233691	RP11-312J18.7	chr1	+	160905327	160905916	590	0	0	0	0	0	0	0	0	0	0	0	0	0	0	0	0	0	0	0	0	0	0	0	0	0	0	0	0	0	0	0	0	0	0	NA	NA	NA	NA	0	0	0	0	0
ENSG00000233690	EBAG9P1	chr10	-	101457164	101457706	543	0	0	0	0	0	0	0	1	0	0	0	0	0	0	0	0	0	0	0	0.0944253	0	0	0	0	0.0314751	0	0	0	0	0	0	0	0	0	NA	NA	NA	NA	0	0	0	0	0
ENSG00000235029	RP5-1121A15.4	chr7	+	156799001	156799826	374	0	0	0	0	0	0	0	0	0	0	0	0	0	0	0	0	0	0	0	0	0	0	0	0	0	0	0	0	0	0	0	0	0	0	NA	NA	NA	NA	0	0	0	0	0
ENSG00000233699	TTTY18	chrY	-	8551411	8551919	221	0	0	0	0	0	0	0	0	0	0	0	0	0	0	0	0	0	0	0	0	0	0	0	0	0	0	0	0	0	0	0	0	0	0	NA	NA	NA	NA	0	0	0	0	0
ENSG00000238183	RPS27P5	chr1	+	226969202	226969445	244	0	0	0	0	0	0	0	0	0	0	0	0	0	0	0	0	0	0	0	0	0	0	0	0	0	0	0	0	0	0	0	0	0	0	NA	NA	NA	NA	0	0	0	0	0
ENSG00000232124	AP001057.1	chr21	+	45621173	45622579	799	0	0	0	0	0	0	0	0	0	0	2	0	0	0	0	0	0	0	0	0	0	0	0.137459	0	0	0	0.0458196	0	0	2.13457	0	0	0	0	0.18935	0.59244	NA	NA	0	0	0	0	1.91519
ENSG00000232125	DYTN	chr2	-	207516345	207583120	2051	0	0	0	0	0	0	0	0	0	0	0	0	0	0	0	0	0	0	0	0	0	0	0	0	0	0	0	0	0	0	0	0	0	0	NA	NA	NA	NA	0	0	0	0	0
ENSG00000238186	RP11-656D10.6	chr1	-	40981426	40982846	546	5	2	3	0	0	0	4	1	8	1	9	2	0.493923	0.204821	0.286444	0	0	0	0.431186	0.0939065	0.756584	0.0991939	0.905189	0.211068	0.427225	0	0.405151	0.328396	1.05845	9.60556	2.25072	4.47794	1.88667	2.62497	0.22698	0.7157	0.80137	FALSE	0	0	0	0.949142	8.61835
ENSG00000203620	RP11-84A19.2	chr1	-	32307620	32321169	2257	0	0	0	0	0	0	0	0	0	0	0	0	0	0	0	0	0	0	0	0	0	0	0	0	0	0	0	0	0	0	0	0	0	0	NA	NA	NA	NA	0	0	0	0	0
ENSG00000174255	ZNF80	chr3	-	113953483	113956425	2939	0	0	0	0	0	0	0	0	0	0	0	0	0	0	0	0	0	0	0	0	0	0	0	0	0	0	0	0	0	0	0	0	0	0	NA	NA	NA	NA	0	0	0	0	0
ENSG00000232121	RP13-30A9.1	chr20	-	61265033	61266856	499	0	0	0	0	0	1	0	0	0	0	0	0	0	0	0	0	0	0.123012	0	0	0	0	0	0	0	0.0410039	0	0	0	0	0	0	0	0	NA	NA	NA	NA	0	0	1.00209	0	0
ENSG00000238188	RP5-875H3.2	chrX	+	129779697	129780299	603	0	0	0	0	0	0	0	0	0	0	0	0	0	0	0	0	0	0	0	0	0	0	0	0	0	0	0	0	0	0	0	0	0	0	NA	NA	NA	NA	0	0	0	0	0
ENSG00000238189	ENOX1-AS2	chr13	+	44032601	44033259	248	0	0	0	0	0	0	0	0	0	0	0	0	0	0	0	0	0	0	0	0	0	0	0	0	0	0	0	0	0	0	0	0	0	0	NA	NA	NA	NA	0	0	0	0	0
ENSG00000232128	AC097374.4	chr2	+	95566735	95567347	613	0	0	0	0	0	0	0	0	0	0	0	0	0	0	0	0	0	0	0	0	0	0	0	0	0	0	0	0	0	0	0	0	0	0	NA	NA	NA	NA	0	0	0	0	0
ENSG00000232129	AC011385.2	chr5	+	137887850	137888050	195	0	0	0	0	0	0	0	0	0	0	0	0	0	0	0	0	0	0	0	0	0	0	0	0	0	0	0	0	0	0	0	0	0	0	NA	NA	NA	NA	0	0	0	0	0
ENSG00000116473	RAP1A	chr1	+	112084840	112259313	5024	1497	1646	1566	1493	1460	1404	1075	1196	1275	1090	1015	920	16.0714	18.3197	16.25	18.4259	17.5872	17.154	12.5938	12.2059	13.1045	11.7505	11.0945	10.5517	12.6347	17.7223	11.1322	16.8804	1153.71	1083.29	1035.33	1340.7	1552.73	1370.23	-0.37933	1.4385e-05	4.7977e-05	TRUE	1543.56	1457.37	1406.94	1034.56	971.958
ENSG00000112996	MRPS30	chr5	+	44809027	44820530	4331	401	304	459	332	303	384	754	801	725	305	328	279	4.99388	3.92485	5.52504	4.753	4.23396	5.4424	10.2466	9.48272	8.6439	3.81408	4.15887	3.71195	9.45774	4.80979	3.89496	4.81459	322.826	350.069	313.975	359.131	286.773	401.62	-0.085239	0.5986	0.70417	FALSE	343.243	302.454	384.803	289.488	314.091
ENSG00000112992	NNT	chr5	+	43602794	43707507	6483	1155	1301	1230	490	522	647	1029	1093	1069	655	576	522	9.60921	11.2212	9.891	4.68639	4.87289	6.12598	9.34193	8.64435	8.51455	5.47196	4.87906	4.6396	8.83361	5.22842	4.99687	10.2405	693.283	614.756	587.437	1034.4	1227.28	1076.24	-0.80979	2.4225e-14	1.5972e-13	TRUE	506.594	521.059	648.354	621.688	551.574
ENSG00000116478	HDAC1	chr1	+	32757687	32799236	2409	1937	1672	2012	2469	2569	2318	1838	2378	2139	2520	2630	2180	43.3685	38.8094	43.5414	63.5481	64.5386	59.0642	44.9061	50.6132	45.8494	56.6554	59.9527	52.1442	47.1229	62.3836	56.2508	41.9064	2667.29	2806.96	2453.28	1734.75	1577.25	1760.48	0.64201	1.8769e-19	1.6016e-18	TRUE	2552.61	2564.37	2322.85	2391.84	2518.47
ENSG00000223656	HMGB3P10	chr1	+	100163798	100164734	572	0	0	0	0	0	0	0	0	0	0	0	0	0	0	0	0	0	0	0	0	0	0	0	0	0	0	0	0	0	0	0	0	0	0	NA	NA	NA	NA	0	0	0	0	0
ENSG00000223657	AC020581.4	chr7	-	136623027	136623300	274	0	0	0	0	0	0	0	0	2	0	0	0	0	0	0	0	0	0	0	0	0.376911	0	0	0	0.125637	0	0	0	0	0	0	0	0	0	NA	NA	NA	NA	0	0	0	0	0
ENSG00000223655	RAB9AP3	chrY	-	28064470	28065042	573	0	0	0	0	0	0	0	0	0	0	0	0	0	0	0	0	0	0	0	0	0	0	0	0	0	0	0	0	0	0	0	0	0	0	NA	NA	NA	NA	0	0	0	0	0
ENSG00000223652	AC106786.1	chr5	-	122422943	122425994	792	2	0	0	0	8	0	5	1	0	0	0	0	0.136203	0	0	0	0.611304	0	0.371571	0.0647386	0	0	0	0	0.145437	0.203768	0	0.045401	0	0	0	1.79118	0	0	-0.14414	0.68363	NA	NA	0	7.98558	0	0	0
ENSG00000223653	RP11-131L23.1	chr1	+	85742398	85913807	1950	0	0	1	0	11	7	2	4	2	0	4	0	0	0	0.0267348	0	0.34139	0.220349	0.060366	0.105175	0.0529609	0	0.112646	0	0.0728341	0.187246	0.0375486	0.00891159	0	4.26914	0	0	0	0.874989	0.23987	0.55704	NA	NA	0	10.9802	7.01465	0	3.83038
ENSG00000223650	UHRF2P1	chrX	+	73325407	73327793	2387	0	0	0	0	0	0	0	0	0	0	0	0	0	0	0	0	0	0	0	0	0	0	0	0	0	0	0	0	0	0	0	0	0	0	NA	NA	NA	NA	0	0	0	0	0
ENSG00000223651	RP5-1121H13.1	chr20	-	40625771	40628037	2267	0	0	0	0	0	0	0	0	0	0	0	0	0	0	0	0	0	0	0	0	0	0	0	0	0	0	0	0	0	0	0	0	0	0	NA	NA	NA	NA	0	0	0	0	0
ENSG00000223658	AC011242.6	chr2	-	43902292	43903461	1170	0	7	0	0	0	0	5	8	5	0	0	0	0	0.334541	0	0	0	0	0.251525	0.350584	0.22067	0	0	0	0.27426	0	0	0.111514	0	0	0	0	6.60333	0	-0.39415	0.34008	NA	NA	0	0	0	0	0
ENSG00000223659	RP5-857K21.5	chr1	-	562757	564390	802	0	0	0	0	0	0	0	0	0	0	0	0	0	0	0	0	0	0	0	0	0	0	0	0	0	0	0	0	0	0	0	0	0	0	NA	NA	NA	NA	0	0	0	0	0
ENSG00000099866	MADCAM1	chr19	+	489176	505347	1723	23	29	12	40	22	1	4	9	8	21	3	30	0.719986	0.941131	0.363084	1.43944	0.772734	0.0356256	0.136638	0.267822	0.239753	0.660103	0.0956149	1.00328	0.214738	0.749265	0.586332	0.674734	22.2274	3.20185	33.7608	20.5985	27.3567	10.4999	0.012791	0.98162	0.98883	FALSE	41.3546	21.9603	1.00209	19.932	2.87278
ENSG00000151150	ANK3	chr10	-	61788159	62493248	14771	37	33	43	54	38	37	8	9	4	21	13	6	0.135106	0.124923	0.151764	0.226674	0.155692	0.153759	0.031877	0.0312407	0.0139833	0.0769994	0.0483307	0.023406	0.0257003	0.178708	0.0495787	0.137264	22.2274	13.8747	6.75215	33.1368	31.13	37.6245	-1.0199	0.03479	0.067793	FALSE	55.8287	37.9315	37.0774	19.932	12.4487
ENSG00000099864	PALM	chr19	+	708953	748329	2740	166	108	128	74	71	92	296	282	276	104	73	55	3.26768	2.204	2.4354	1.67455	1.5682	2.06103	6.35826	5.277	5.20138	2.0557	1.46306	1.15664	5.61221	1.76793	1.55847	2.63569	110.078	77.9118	61.8947	148.668	101.88	111.999	-0.5063	0.077438	0.13591	FALSE	76.506	70.872	92.1925	98.7107	69.9044
ENSG00000270638	RP3-466P17.1	chr6	+	146056706	146058354	1649	0	0	0	0	0	0	0	0	2	0	0	0	0	0	0	0	0	0	0	0	0.0626281	0	0	0	0.020876	0	0	0	0	0	0	0	0	0	NA	NA	NA	NA	0	0	0	0	0
ENSG00000270639	RP11-307I14.4	chr9	-	4768617	4769895	1279	0	0	0	0	0	0	0	0	0	0	0	0	0	0	0	0	0	0	0	0	0	0	0	0	0	0	0	0	0	0	0	0	0	0	NA	NA	NA	NA	0	0	0	0	0
ENSG00000099860	GADD45B	chr19	+	2476120	2478257	2007	1234	1166	1211	906	874	1017	727	901	1002	480	463	439	33.1627	32.4854	31.4563	27.9897	26.3546	31.1043	21.3198	23.0179	25.7798	12.953	12.6684	12.6038	23.3725	28.4829	12.7418	32.3681	508.055	494.153	494.033	1105.16	1099.93	1059.61	-1.1187	1.139e-30	1.4809e-29	TRUE	936.682	872.425	1019.13	455.588	443.366
ENSG00000270634	RP4-777G9.1	chr7	-	147401386	147401667	282	0	0	0	0	0	0	0	0	0	0	0	0	0	0	0	0	0	0	0	0	0	0	0	0	0	0	0	0	0	0	0	0	0	0	NA	NA	NA	NA	0	0	0	0	0
ENSG00000218991	CCNG1P1	chr6	+	133019922	133020806	885	0	0	0	0	0	0	0	0	0	0	0	0	0	0	0	0	0	0	0	0	0	0	0	0	0	0	0	0	0	0	0	0	0	0	NA	NA	NA	NA	0	0	0	0	0
ENSG00000218996	RP1-99E18.2	chr6	+	151256104	151256702	599	0	0	0	0	0	1	2	0	0	0	3	3	0	0	0	0	0	0.102476	0.196517	0	0	0	0.275033	0.288589	0.0655057	0.0341585	0.187874	0	0	3.20185	3.37608	0	0	0	0.49689	0.26644	NA	NA	0	0	1.00209	0	2.87278
ENSG00000270632	RP11-340C20.3	chr13	-	100850441	100850723	283	0	0	0	0	0	0	0	0	0	0	0	0	0	0	0	0	0	0	0	0	0	0	0	0	0	0	0	0	0	0	0	0	0	0	NA	NA	NA	NA	0	0	0	0	0
ENSG00000021488	SLC7A9	chr19	-	33321415	33360672	1998	0	3	0	0	0	3	0	1	0	0	0	0	0	0.0839582	0	0	0	0.0921665	0	0.0256621	0	0	0	0	0.00855405	0.0307222	0	0.0279861	0	0	0	0	2.83	0	-0.22207	0.53205	NA	NA	0	0	3.00628	0	0
ENSG00000266179	RP11-1113L8.6	chr17	+	19504173	19505569	913	0	0	0	0	0	0	0	0	0	0	0	0	0	0	0	0	0	0	0	0	0	0	0	0	0	0	0	0	0	0	0	0	0	0	NA	NA	NA	NA	0	0	0	0	0
ENSG00000269308	AL645608.2	chr1	+	818043	819983	57	0	0	0	0	0	0	0	0	0	0	0	0	0	0	0	0	0	0	0	0	0	0	0	0	0	0	0	0	0	0	0	0	0	0	NA	NA	NA	NA	0	0	0	0	0
ENSG00000106245	BUD31	chr7	+	99006264	99017239	1139	799	635	778	651	674	616	512	603	570	696	658	670	37.836	31.1736	35.6096	35.4385	35.812	33.1974	26.4572	27.1445	25.8411	33.0951	31.7243	33.8951	26.4809	34.816	32.9048	34.8731	736.679	702.273	753.991	715.575	599.017	680.742	0.13464	0.21768	0.32195	FALSE	673.046	672.785	617.289	660.603	630.097
ENSG00000106244	PDAP1	chr7	-	98989671	99006452	2546	3111	2683	3425	3043	3176	2972	2577	3110	3293	3110	3184	3239	65.9058	58.925	70.1315	74.1074	75.4944	71.6536	59.5735	62.6312	66.7872	66.1576	68.6759	73.3058	62.9973	73.7518	69.3798	64.9874	3291.77	3398.23	3645.04	2786.18	2530.96	2996.84	0.31258	2.3493e-06	8.587e-06	TRUE	3146.05	3170.28	2978.22	2951.83	3048.98
ENSG00000072210	ALDH3A2	chr17	+	19551449	19580911	3928	114	138	56	166	167	161	156	175	155	253	270	219	1.56536	1.96447	0.743237	2.62032	2.57299	2.51595	2.33749	2.28431	2.03761	3.4884	3.7747	3.21261	2.2198	2.56975	3.4919	1.42436	267.787	288.167	246.454	102.097	130.18	48.9994	1.4441	5.1599e-08	2.2082e-07	TRUE	171.622	166.699	161.337	240.133	258.551
ENSG00000162105	SHANK2	chr11	-	70313961	70963623	8987	252	269	298	130	190	140	241	286	262	196	149	194	1.5124	1.67369	1.72867	0.896905	1.27947	0.956226	1.57834	1.6317	1.50538	1.18119	0.910461	1.24386	1.5718	1.0442	1.11184	1.63826	207.456	159.025	218.32	225.688	253.757	260.747	-0.33248	0.081019	0.14125	FALSE	134.402	189.658	140.293	186.032	142.682
ENSG00000269302	AC110771.1	chr4	-	187111913	187112626	714	0	0	0	0	0	0	0	0	0	0	0	0	0	0	0	0	0	0	0	0	0	0	0	0	0	0	0	0	0	0	0	0	0	0	NA	NA	NA	NA	0	0	0	0	0
ENSG00000266171	RP11-769O8.1	chr18	+	735746	737459	1714	0	0	0	0	0	0	1	4	1	0	0	0	0	0	0	0	0	0	0.0343389	0.119657	0.0301265	0	0	0	0.0613741	0	0	0	0	0	0	0	0	0	NA	NA	NA	NA	0	0	0	0	0
ENSG00000266172	RP11-1109M24.11	chr17	-	21904124	21904694	571	0	0	0	0	0	0	0	0	0	0	0	0	0	0	0	0	0	0	0	0	0	0	0	0	0	0	0	0	0	0	0	0	0	0	NA	NA	NA	NA	0	0	0	0	0
ENSG00000266173	STRADA	chr17	-	61780192	61819330	3685	26	10	10	5	4	5	16	36	15	7	12	12	0.380555	0.15174	0.141473	0.0841299	0.0656924	0.0832875	0.255552	0.500903	0.210191	0.102882	0.178827	0.187642	0.322215	0.0777033	0.15645	0.224589	7.40913	12.8074	13.5043	23.2853	9.43333	8.74989	-0.215	0.70443	0.79189	FALSE	5.16933	3.99279	5.01046	6.64399	11.4911
ENSG00000269307	CTD-2278I10.6	chr19	+	17378227	17393775	1207	0	0	0	0	0	0	0	0	0	0	0	0	0	0	0	0	0	0	0	0	0	0	0	0	0	0	0	0	0	0	0	0	0	0	NA	NA	NA	NA	0	0	0	0	0
ENSG00000266176	RP11-855A2.5	chr17	-	65989996	65992547	414	0	0	0	0	0	0	0	3	0	0	0	0	0	0	0	0	0	0	0	0.371543	0	0	0	0	0.123848	0	0	0	0	0	0	0	0	0	NA	NA	NA	NA	0	0	0	0	0
ENSG00000269305	AL158147.2	chr9	-	4859120	4859260	141	0	0	0	0	0	0	0	1	0	0	0	6	0	0	0	0	0	0	0	0.363638	0	0	0	2.45199	0.121213	0	0.817329	0	0	0	6.75215	0	0	0	0.41428	0.32118	NA	NA	0	0	0	0	0
ENSG00000100836	PABPN1	chr14	+	23790498	23795394	2768	488	445	547	349	368	419	575	853	872	557	618	629	9.50901	8.98941	10.3023	7.81767	8.04589	9.2917	12.2264	15.8005	16.2671	10.8985	12.2606	13.0939	14.7647	8.38509	12.0844	9.60023	589.555	659.582	707.851	437.047	419.783	478.619	0.54515	1.0124e-05	3.4424e-05	TRUE	360.819	367.337	419.877	528.672	591.793
ENSG00000257629	RP11-13A1.2	chr12	+	89421534	89422299	219	0	0	0	0	0	0	0	0	0	0	0	0	0	0	0	0	0	0	0	0	0	0	0	0	0	0	0	0	0	0	0	0	0	0	NA	NA	NA	NA	0	0	0	0	0
ENSG00000236809	SNX25P1	chr1	+	211590367	211591276	834	0	5	0	2	0	1	0	1	0	0	8	0	0	0.335229	0	0.14869	0	0.0736006	0	0.0614784	0	0	0.526761	0	0.0204928	0.0740969	0.175587	0.111743	0	8.53828	0	0	4.71667	0	0.18179	0.72399	0.80817	FALSE	2.06773	0	1.00209	0	7.66076
ENSG00000270535	RP11-251M8.1	chrY	+	27809047	27809373	327	0	0	0	0	0	0	0	0	0	0	0	0	0	0	0	0	0	0	0	0	0	0	0	0	0	0	0	0	0	0	0	0	0	0	NA	NA	NA	NA	0	0	0	0	0
ENSG00000236801	RP11-373A9.1	chr9	+	72832111	72832584	474	0	6	5	0	1	7	0	0	7	2	6	3	0	0.7078	0.549924	0	0.127677	0.906498	0	0	0.76257	0.228523	0.695124	0.364694	0.25419	0.344725	0.429447	0.419241	2.11689	6.40371	3.37608	0	5.66	4.37495	0.10252	0.86846	0.9139	FALSE	0	0.998197	7.01465	1.89828	5.74557
ENSG00000236800	RP11-534L6.2	chr10	-	49872244	49880469	335	0	0	0	0	0	0	0	0	0	0	0	0	0	0	0	0	0	0	0	0	0	0	0	0	0	0	0	0	0	0	0	0	0	0	NA	NA	NA	NA	0	0	0	0	0
ENSG00000236803	SDAD1P4	chr13	+	23841645	23843289	1645	0	0	0	0	1	0	0	0	0	0	0	0	0	0	0	0	0.0367897	0	0	0	0	0	0	0	0	0.0122632	0	0	0	0	0	0	0	0	NA	NA	NA	NA	0	0.998197	0	0	0
ENSG00000182242	TEX28P1	chrX	-	153461812	153482755	1471	0	0	0	0	0	0	0	0	0	0	0	0	0	0	0	0	0	0	0	0	0	0	0	0	0	0	0	0	0	0	0	0	0	0	NA	NA	NA	NA	0	0	0	0	0
ENSG00000236804	RPS3AP12	chr1	-	119669162	119669914	753	0	0	0	0	0	0	0	0	0	0	0	0	0	0	0	0	0	0	0	0	0	0	0	0	0	0	0	0	0	0	0	0	0	0	NA	NA	NA	NA	0	0	0	0	0
ENSG00000236807	AC092066.6	chr19	+	45268405	45268721	317	0	0	0	0	0	0	0	0	0	0	0	0	0	0	0	0	0	0	0	0	0	0	0	0	0	0	0	0	0	0	0	0	0	0	NA	NA	NA	NA	0	0	0	0	0
ENSG00000236806	RP11-337C18.7	chr1	+	146695146	146695940	795	0	0	0	0	0	0	0	0	0	0	0	0	0	0	0	0	0	0	0	0	0	0	0	0	0	0	0	0	0	0	0	0	0	0	NA	NA	NA	NA	0	0	0	0	0
ENSG00000153790	C7orf31	chr7	-	25174316	25219975	3357	58	117	61	30	22	17	86	63	93	13	5	19	0.931877	1.94882	0.947304	0.5541	0.39661	0.310846	1.5078	0.962227	1.43051	0.209734	0.0817915	0.326128	1.30018	0.420519	0.205885	1.276	13.7598	5.33642	21.3818	51.9441	110.37	53.3744	-2.0473	5.0911e-06	1.7938e-05	TRUE	31.016	21.9603	17.0356	12.3388	4.78797
ENSG00000228125	RP11-516A11.3	chrX	+	67352710	67353279	570	0	0	0	0	0	0	0	0	0	0	0	0	0	0	0	0	0	0	0	0	0	0	0	0	0	0	0	0	0	0	0	0	0	0	NA	NA	NA	NA	0	0	0	0	0
ENSG00000228124	RP1-122O8.7	chr6	+	90383188	90385502	472	0	0	0	0	0	0	0	0	0	0	1	0	0	0	0	0	0	0	0	0	0	0	0.116345	0	0	0	0.0387817	0	0	1.06728	0	0	0	0	0.10597	0.76448	NA	NA	0	0	0	0	0.957595
ENSG00000228127	RP11-12L8.1	chr1	+	116461997	116468529	1396	0	0	0	0	0	0	0	0	0	0	0	0	0	0	0	0	0	0	0	0	0	0	0	0	0	0	0	0	0	0	0	0	0	0	NA	NA	NA	NA	0	0	0	0	0
ENSG00000228126	LINC00568	chr1	+	150488233	150490508	566	10	9	18	16	7	24	2	10	0	4	0	6	0.95294	0.889127	1.65793	1.75276	0.748469	2.60281	0.207975	0.905883	0	0.382755	0	0.610831	0.371286	1.70134	0.331195	1.16667	4.23379	0	6.75215	8.95588	8.49	15.7498	-0.89375	0.15133	0.23849	FALSE	16.5418	6.98738	24.0502	3.79657	0
ENSG00000228121	PHBP3	chr1	+	59465348	59466166	819	0	0	0	0	0	0	0	0	0	0	0	0	0	0	0	0	0	0	0	0	0	0	0	0	0	0	0	0	0	0	0	0	0	0	NA	NA	NA	NA	0	0	0	0	0
ENSG00000228120	AP001631.10	chr21	-	44579176	44582387	1052	0	0	0	0	0	0	0	0	0	0	0	0	0	0	0	0	0	0	0	0	0	0	0	0	0	0	0	0	0	0	0	0	0	0	NA	NA	NA	NA	0	0	0	0	0
ENSG00000228123	RP11-15B24.3	chr9	-	85046804	85047819	1016	0	0	0	0	0	0	0	0	0	0	0	0	0	0	0	0	0	0	0	0	0	0	0	0	0	0	0	0	0	0	0	0	0	0	NA	NA	NA	NA	0	0	0	0	0
ENSG00000228122	MTND1P17	chr22	-	17357108	17357311	204	0	0	0	0	0	0	0	0	0	0	0	0	0	0	0	0	0	0	0	0	0	0	0	0	0	0	0	0	0	0	0	0	0	0	NA	NA	NA	NA	0	0	0	0	0
ENSG00000234409	AC006547.14	chr22	-	20135970	20138399	1266	0	2	0	0	0	0	3	0	4	0	0	0	0	0.0883352	0	0	0	0	0.139471	0	0.16315	0	0	0	0.100874	0	0	0.0294451	0	0	0	0	1.88667	0	-0.14414	0.68363	NA	NA	0	0	0	0	0
ENSG00000142765	SYTL1	chr1	+	27668513	27680421	2681	9	10	9	0	4	0	4	10	10	2	0	5	0.181062	0.208565	0.175008	0	0.0902933	0	0.0878133	0.191246	0.192603	0.0404028	0	0.107463	0.157221	0.0300978	0.0492886	0.188211	2.11689	0	5.6268	8.06029	9.43333	7.87491	-0.85735	0.17247	0.26611	FALSE	0	3.99279	0	1.89828	0
ENSG00000250878	METTL21EP	chr13	+	103532449	103548383	2312	0	0	0	0	0	0	0	0	0	0	0	0	0	0	0	0	0	0	0	0	0	0	0	0	0	0	0	0	0	0	0	0	0	0	NA	NA	NA	NA	0	0	0	0	0
ENSG00000113643	RARS	chr5	+	167913450	167946304	2146	2606	2462	2607	1852	2054	2082	2353	2372	2543	1614	1673	1658	65.4978	64.1499	63.3319	53.5093	57.9246	59.5523	64.5341	56.6726	61.1894	40.7335	42.811	44.5185	60.7987	56.9954	42.6877	64.3265	1708.33	1785.57	1865.85	2333.9	2322.49	2281.1	-0.37152	5.4338e-09	2.52e-08	TRUE	1914.72	2050.3	2086.36	1531.91	1602.06
ENSG00000113645	WWC1	chr5	+	167718656	167899308	7130	93	83	92	453	513	569	143	156	144	182	165	179	0.703518	0.650918	0.672681	3.93937	4.35432	4.89858	1.18044	1.12182	1.04288	1.38248	1.27082	1.4466	1.11505	4.39742	1.36664	0.675706	192.637	176.102	201.439	83.2897	78.2967	80.499	1.1945	1.1078e-07	4.6193e-07	TRUE	468.341	512.075	570.19	172.744	158.003
ENSG00000266691	RP11-1109M24.15	chr17	-	21804473	21805895	1423	0	0	0	0	0	0	0	0	0	0	0	0	0	0	0	0	0	0	0	0	0	0	0	0	0	0	0	0	0	0	0	0	0	0	NA	NA	NA	NA	0	0	0	0	0
ENSG00000113649	TCERG1	chr5	+	145826874	145891524	4654	850	729	811	407	479	537	606	731	719	424	536	396	9.85086	8.75868	9.08459	5.42233	6.22876	7.08264	7.66378	8.0534	7.97742	4.93421	6.32453	4.90292	7.8982	6.24458	5.38722	9.23138	448.782	572.065	445.642	761.25	687.69	709.616	-0.55179	1.2079e-05	4.0676e-05	TRUE	420.783	478.137	538.124	402.436	513.271
ENSG00000113648	H2AFY	chr5	-	134669590	134735604	10982	2157	2001	2157	2490	2385	2434	3099	3783	3571	2832	3015	2670	10.5938	10.1883	10.2395	14.0584	13.1431	13.6046	16.6088	17.6621	16.7907	13.9666	15.0763	14.0093	17.0205	13.6021	14.3507	10.3405	2997.52	3217.86	3004.71	1931.78	1887.61	1887.35	0.69064	7.643e-32	1.0305e-30	TRUE	2574.32	2380.7	2439.09	2687.97	2887.15
ENSG00000169432	SCN9A	chr2	-	167051695	167232503	9787	2131	2200	2212	548	562	648	416	387	349	205	209	230	11.744	12.5693	11.7827	3.47175	3.47519	4.06418	2.50173	2.02745	1.84135	1.13444	1.1727	1.35414	2.12351	3.67038	1.22043	12.032	216.982	223.063	258.833	1908.5	2075.33	1935.48	-3.0636	6.0987e-202	6.4588e-200	TRUE	566.558	560.987	649.356	194.574	200.137
ENSG00000169435	RASSF6	chr4	-	74437267	74486348	5994	0	2	0	4	10	4	0	0	0	0	0	1	0	0.0186574	0	0.0413772	0.100966	0.0409629	0	0	0	0	0	0.00961323	0	0.0611021	0.00320441	0.00621913	0	0	1.12536	0	1.88667	0	-0.062862	0.85949	NA	NA	4.13546	9.98197	4.00837	0	0
ENSG00000264769	RP11-498C9.12	chr17	+	79880775	79882387	563	9	12	3	0	1	4	2	9	9	0	0	8	0.862216	1.19182	0.277795	0	0.107494	0.436113	0.209083	0.819639	0.825456	0	0	0.818781	0.618059	0.181202	0.272927	0.777276	0	0	9.00287	8.06029	11.32	2.62497	-0.5403	0.38455	0.50663	FALSE	0	0.998197	4.00837	0	0
ENSG00000169436	COL22A1	chr8	-	139600478	139926249	6346	3	0	0	0	0	0	0	0	0	3	0	0	0.0254978	0	0	0	0	0	0	0	0	0.0256035	0	0	0	0	0.00853449	0.00849927	3.17534	0	0	2.68676	0	0	0.031905	0.94001	NA	NA	0	0	0	2.84743	0
ENSG00000169439	SDC2	chr8	+	97505579	97624000	3751	2937	2734	3116	972	1026	974	2376	2719	2705	1177	1254	1126	42.2317	40.7558	43.3073	16.0671	16.5536	15.9389	37.2818	37.1664	37.2375	16.9945	18.3586	17.2973	37.2285	16.1865	17.5501	42.0983	1245.79	1338.38	1267.15	2630.34	2579.07	2726.47	-1.0402	4.0941e-56	1.0074e-54	TRUE	1004.92	1024.15	976.038	1117.14	1200.82
ENSG00000260419	RP11-1437A8.3	chr16	-	33202882	33206675	262	0	0	0	0	0	0	0	0	0	0	0	0	0	0	0	0	0	0	0	0	0	0	0	0	0	0	0	0	0	0	0	0	0	0	NA	NA	NA	NA	0	0	0	0	0
ENSG00000264765	RP11-92B11.4	chr17	+	16557218	16558101	771	0	0	0	0	0	0	0	0	0	0	0	0	0	0	0	0	0	0	0	0	0	0	0	0	0	0	0	0	0	0	0	0	0	0	NA	NA	NA	NA	0	0	0	0	0
ENSG00000260418	RP3-406A7.7	chr6	-	136656852	136657225	374	6	0	0	0	0	0	4	0	0	0	2	0	0.86529	0	0	0	0	0	0.629485	0	0	0	0.293662	0	0.209828	0	0.0978874	0.28843	0	2.13457	0	5.37353	0	0	-0.19607	0.66629	NA	NA	0	0	0	0	1.91519
ENSG00000189030	VHLL	chr1	-	156268415	156269428	1014	0	0	0	0	0	0	0	0	0	0	1	0	0	0	0	0	0	0	0	0	0	0	0.0541566	0	0	0	0.0180522	0	0	1.06728	0	0	0	0	0.10597	0.76448	NA	NA	0	0	0	0	0.957595
ENSG00000189037	DUSP21	chrX	+	44703249	44704130	882	0	0	0	0	0	0	0	0	0	0	0	0	0	0	0	0	0	0	0	0	0	0	0	0	0	0	0	0	0	0	0	0	0	0	NA	NA	NA	NA	0	0	0	0	0
ENSG00000262089	RP11-589P10.5	chr17	-	6897961	6898508	343	10	3	10	9	0	3	9	2	3	7	15	0	1.57249	0.489063	1.51991	1.62692	0	0.536877	1.54435	0.298968	0.451634	1.1053	2.40152	0	0.764984	0.721266	1.16894	1.19382	7.40913	16.0093	0	8.95588	2.83	8.74989	0.10172	0.87116	0.91561	FALSE	9.30479	0	3.00628	6.64399	14.3639
ENSG00000111644	ACRBP	chr12	-	6747241	6756626	1933	0	0	0	0	0	0	0	0	0	2	0	0	0	0	0	0	0	0	0	0	0	0.0560371	0	0	0	0	0.018679	0	2.11689	0	0	0	0	0	0.18935	0.59244	NA	NA	0	0	0	1.89828	0
ENSG00000111647	UHRF1BP1L	chr12	-	100422233	100536626	5168	482	427	563	326	330	285	672	755	688	467	489	423	5.03044	4.62001	5.67933	3.91123	3.86442	3.38509	7.65321	7.49054	6.87426	4.89409	5.19608	4.71633	7.33934	3.72024	4.9355	5.10993	494.295	521.902	476.027	431.674	402.803	492.619	0.16695	0.20265	0.30363	FALSE	337.04	329.405	285.596	443.249	468.264
ENSG00000111641	NOP2	chr12	-	6666029	6677857	3038	758	669	837	536	551	488	921	1102	1092	1118	1162	1003	13.4575	12.3133	14.3631	10.9394	10.9763	9.86006	17.843	18.5987	18.5607	19.9311	21.0043	19.0239	18.3341	10.5919	19.9864	13.378	1183.34	1240.18	1128.74	678.856	631.09	732.366	0.79352	1.2242e-16	9.1451e-16	TRUE	554.152	550.007	489.021	1061.14	1112.72
ENSG00000111640	GAPDH	chr12	+	6643093	6647537	1875	78907	79245	83182	107354	106760	103279	87073	97674	100604	113881	103470	105945	2269.84	2363.24	2312.81	3550.05	3445.88	3381.1	2733.25	2670.95	2770.6	3289.48	3030.42	3255.86	2724.93	3459.01	3191.92	2315.3	120537	110432	119226	70668.2	74754.5	72783.4	0.68206	2.4596e-106	1.2176e-104	TRUE	110990	106568	103495	108089	99082.3
ENSG00000111642	CHD4	chr12	-	6679249	6716642	6580	2967	3131	3336	2475	2697	2673	5750	6305	5998	4000	3589	3402	24.3206	26.6069	26.4309	23.3221	24.8055	24.9356	51.4327	49.1301	47.0696	32.9239	29.9528	29.7916	49.2108	24.3544	30.8895	25.7861	4233.79	3830.48	3828.47	2657.21	2953.58	2918.96	0.4786	2.0737e-15	1.4452e-14	TRUE	2558.82	2692.14	2678.59	3796.57	3436.81
ENSG00000267227	RP11-640I15.2	chr17	-	15652017	15652629	613	0	0	0	0	0	0	0	0	0	0	0	0	0	0	0	0	0	0	0	0	0	0	0	0	0	0	0	0	0	0	0	0	0	0	NA	NA	NA	NA	0	0	0	0	0
ENSG00000267226	RP11-126O1.5	chr18	-	56337712	56339109	738	0	0	0	0	1	0	2	2	3	3	0	0	0	0	0	0	0.0820042	0	0.159504	0.138951	0.209906	0.220162	0	0	0.169454	0.0273347	0.0733874	0	3.17534	0	0	0	0	0	0.26918	0.44691	NA	NA	0	0.998197	0	2.84743	0
ENSG00000267225	WDR7-UA1	chr18	+	54695063	54706076	565	0	0	0	0	0	0	0	0	0	0	0	0	0	0	0	0	0	0	0	0	0	0	0	0	0	0	0	0	0	0	0	0	0	0	NA	NA	NA	NA	0	0	0	0	0
ENSG00000267224	AC005498.4	chr19	+	57046668	57047132	465	0	0	0	0	0	0	2	0	1	0	0	0	0	0	0	0	0	0	0.253148	0	0.111047	0	0	0	0.121398	0	0	0	0	0	0	0	0	0	NA	NA	NA	NA	0	0	0	0	0
ENSG00000267223	AC005597.1	chr19	-	30710573	30719622	420	0	0	0	0	0	0	0	0	2	0	0	0	0	0	0	0	0	0	0	0	0.24589	0	0	0	0.0819633	0	0	0	0	0	0	0	0	0	NA	NA	NA	NA	0	0	0	0	0
ENSG00000243697	RP11-463O9.1	chr16	+	86559063	86559858	796	0	3	5	0	0	0	0	1	6	0	4	0	0	0.210739	0.327467	0	0	0	0	0.0644133	0.389223	0	0.275954	0	0.151212	0	0.0919846	0.179402	0	4.26914	0	0	2.83	4.37495	-0.17344	0.74442	0.82465	FALSE	0	0	0	0	3.83038
ENSG00000103569	AQP9	chr15	+	58430368	58478110	3034	0	0	0	0	0	0	0	0	0	0	0	0	0	0	0	0	0	0	0	0	0	0	0	0	0	0	0	0	0	0	0	0	0	0	NA	NA	NA	NA	0	0	0	0	0
ENSG00000260414	RP11-1437A8.2	chr16	-	33165673	33165796	124	0	0	0	0	0	0	0	0	0	0	0	0	0	0	0	0	0	0	0	0	0	0	0	0	0	0	0	0	0	0	0	0	0	0	NA	NA	NA	NA	0	0	0	0	0
ENSG00000142494	SLC47A1	chr17	+	19398698	19482347	3280	0	0	0	0	0	0	0	0	1	0	0	0	0	0	0	0	0	0	0	0	0.0157429	0	0	0	0.00524765	0	0	0	0	0	0	0	0	0	NA	NA	NA	NA	0	0	0	0	0
ENSG00000260417	CTD-2542L18.1	chr16	+	85625872	85629326	3455	0	0	0	0	0	0	0	0	0	0	0	0	0	0	0	0	0	0	0	0	0	0	0	0	0	0	0	0	0	0	0	0	0	0	NA	NA	NA	NA	0	0	0	0	0
ENSG00000267228	IER3IP1	chr18	-	44661027	44702652	561	0	0	0	0	0	0	4	3	0	0	0	0	0	0	0	0	0	0	0.419657	0.274187	0	0	0	0	0.231281	0	0	0	0	0	0	0	0	0	NA	NA	NA	NA	0	0	0	0	0
ENSG00000270447	RP11-569H17.1	chr2	+	59742025	59742259	235	0	0	0	0	0	0	0	0	0	0	0	0	0	0	0	0	0	0	0	0	0	0	0	0	0	0	0	0	0	0	0	0	0	0	NA	NA	NA	NA	0	0	0	0	0
ENSG00000263935	RP11-674N23.2	chr18	-	8688020	8688408	389	0	0	0	0	0	0	0	0	0	0	0	0	0	0	0	0	0	0	0	0	0	0	0	0	0	0	0	0	0	0	0	0	0	0	NA	NA	NA	NA	0	0	0	0	0
ENSG00000263934	SNORD3A	chr17	+	19091329	19092027	699	0	0	0	0	0	0	0	0	0	1	1	5	0	0	0	0	0	0	0	0	0	0.077482	0.078562	0.412172	0	0	0.189405	0	1.05845	1.06728	5.6268	0	0	0	0.64948	0.18569	NA	NA	0	0	0	0.949142	0.957595
ENSG00000114030	KPNA1	chr3	-	122140796	122233792	6830	1771	1947	1938	1309	1456	1459	1385	1512	1439	1587	1510	1464	13.9856	15.9398	14.7926	11.8833	12.9013	13.1124	11.9351	11.3506	10.8793	12.5844	12.1408	12.3511	11.3883	12.6323	12.3588	14.906	1679.76	1611.6	1647.53	1586.09	1836.67	1695.73	-0.051076	0.49403	0.61089	FALSE	1353.33	1453.38	1462.05	1506.29	1445.97
ENSG00000263931	RP11-180P8.1	chr17	-	61012763	61044171	498	16	0	7	1	4	3	14	11	7	11	5	4	1.7329	0	0.73279	0.124506	0.486097	0.369776	1.65461	1.13254	0.725819	1.1963	0.551354	0.462825	1.17099	0.326793	0.736827	0.821895	11.6429	5.33642	4.50144	14.3294	0	6.12493	0.036309	0.95388	0.97084	FALSE	1.03387	3.99279	3.00628	10.4406	4.78797
ENSG00000270446	RP6-43L17.1	chrX	-	87061433	87061769	337	0	0	0	0	0	0	0	0	0	0	0	0	0	0	0	0	0	0	0	0	0	0	0	0	0	0	0	0	0	0	0	0	0	0	NA	NA	NA	NA	0	0	0	0	0
ENSG00000260411	RP11-420N3.2	chr16	+	5289803	6826015	1580	0	0	0	0	0	0	0	0	0	0	0	0	0	0	0	0	0	0	0	0	0	0	0	0	0	0	0	0	0	0	0	0	0	0	NA	NA	NA	NA	0	0	0	0	0
ENSG00000254014	RP11-363E6.1	chr8	+	82156391	82156573	183	0	0	0	0	0	0	0	0	0	0	0	0	0	0	0	0	0	0	0	0	0	0	0	0	0	0	0	0	0	0	0	0	0	0	NA	NA	NA	NA	0	0	0	0	0
ENSG00000263938	RP11-579O24.3	chr17	+	57043313	57044088	776	0	0	0	0	0	0	0	1	0	0	0	0	0	0	0	0	0	0	0	0.0660734	0	0	0	0	0.0220245	0	0	0	0	0	0	0	0	0	NA	NA	NA	NA	0	0	0	0	0
ENSG00000261687	RP11-473C18.3	chr15	-	43476277	43477339	532	0	0	0	0	0	0	0	0	0	0	0	0	0	0	0	0	0	0	0	0	0	0	0	0	0	0	0	0	0	0	0	0	0	0	NA	NA	NA	NA	0	0	0	0	0
ENSG00000261685	RP11-401P9.4	chr16	+	50679720	50683160	3441	0	0	0	0	0	0	0	2	0	0	0	0	0	0	0	0	0	0	0	0.0298012	0	0	0	0	0.00993373	0	0	0	0	0	0	0	0	0	NA	NA	NA	NA	0	0	0	0	0
ENSG00000073331	ALPK1	chr4	+	113206665	113363776	5633	125	109	103	42	69	61	95	108	114	31	42	38	1.19688	1.08199	0.953254	0.462304	0.741313	0.664718	0.992615	0.983043	1.04502	0.298057	0.409448	0.388714	1.00689	0.622778	0.365406	1.07738	32.8119	44.826	42.7636	111.949	102.823	90.1239	-1.2533	5.3499e-05	0.00016707	TRUE	43.4223	68.8756	61.1276	29.4234	40.219
ENSG00000261683	LINC00838	chr10	-	34048641	34061586	2936	0	0	0	1	0	0	0	0	0	0	0	0	0	0	0	0.0211184	0	0	0	0	0	0	0	0	0	0.00703948	0	0	0	0	0	0	0	0	NA	NA	NA	NA	1.03387	0	0	0	0
ENSG00000261682	RP11-19N8.7	chr16	+	33140637	33145820	866	0	0	0	0	0	0	0	0	0	0	0	0	0	0	0	0	0	0	0	0	0	0	0	0	0	0	0	0	0	0	0	0	0	0	NA	NA	NA	NA	0	0	0	0	0
ENSG00000238260	RP11-46F15.2	chr1	-	3539754	3541307	622	0	1	0	0	0	0	0	6	2	0	1	0	0	0.0898974	0	0	0	0	0	0.494594	0.166035	0	0.0882875	0	0.22021	0	0.0294292	0.0299658	0	1.06728	0	0	0.943333	0	0.022601	0.94905	NA	NA	0	0	0	0	0.957595
ENSG00000261466	RP11-23E10.2	chr16	-	33350764	33356875	660	0	0	0	0	0	0	0	0	0	0	0	0	0	0	0	0	0	0	0	0	0	0	0	0	0	0	0	0	0	0	0	0	0	0	NA	NA	NA	NA	0	0	0	0	0
ENSG00000156313	RPGR	chrX	-	38128416	38186817	4767	55	70	52	85	67	53	47	110	58	78	120	100	0.622299	0.821089	0.568682	1.10558	0.850593	0.682461	0.580296	1.18314	0.628265	0.886191	1.38237	1.20876	0.797233	0.879546	1.15911	0.67069	82.5589	128.074	112.536	49.2574	66.0333	45.4995	0.94556	0.0018511	0.0046838	TRUE	87.8785	66.8792	53.1109	74.0331	114.911
ENSG00000039537	C6	chr5	-	41142336	41261540	3661	6	12	7	0	0	0	4	0	0	0	0	0	0.0883961	0.183282	0.0996803	0	0	0	0.0643069	0	0	0	0	0	0.0214356	0	0	0.123786	0	0	0	5.37353	11.32	6.12493	-1.5847	0.0096466	0.021428	TRUE	0	0	0	0	0
ENSG00000261689	AGGF1P4	chr16	-	34623574	34624374	801	0	0	0	0	0	0	0	0	0	0	0	0	0	0	0	0	0	0	0	0	0	0	0	0	0	0	0	0	0	0	0	0	0	0	NA	NA	NA	NA	0	0	0	0	0
ENSG00000270442	CTB-95D12.1	chr5	+	154870896	154873158	2263	0	0	0	0	0	0	0	0	0	0	0	0	0	0	0	0	0	0	0	0	0	0	0	0	0	0	0	0	0	0	0	0	0	0	NA	NA	NA	NA	0	0	0	0	0
ENSG00000262332	RP11-517A5.7	chr16	+	16316884	16318118	542	1	0	1	0	0	0	0	0	0	0	0	0	0.0995136	0	0.096186	0	0	0	0	0	0	0	0	0	0	0	0	0.0652332	0	0	0	0.895588	0	0.874989	-0.14414	0.68363	NA	NA	0	0	0	0	0
ENSG00000262333	HNRNPA1P16	chr17	+	2210055	2211009	955	4	0	3	0	1	1	22	9	13	3	0	6	0.225912	0	0.163768	0	0.0633708	0.0642753	1.35586	0.483201	0.70291	0.170136	0	0.362021	0.847325	0.0425487	0.177386	0.129893	3.17534	0	6.75215	3.58235	0	2.62497	0.21234	0.71708	0.80236	FALSE	0	0.998197	1.00209	2.84743	0
ENSG00000109220	CHIC2	chr4	-	54875956	54930857	1194	863	797	969	1217	1013	1057	399	457	414	683	675	521	38.9842	37.3243	42.3088	63.1981	51.3449	54.3398	19.6682	19.6246	17.9042	30.9809	31.0448	25.1431	19.0657	56.2943	29.0563	39.5391	722.919	720.417	586.312	772.893	751.837	847.865	-0.22302	0.049991	0.093235	FALSE	1258.21	1011.17	1059.21	648.264	646.376
ENSG00000270440	RP11-19H6.1	chr16	-	5888132	5888662	531	0	0	0	0	0	0	0	0	0	0	0	0	0	0	0	0	0	0	0	0	0	0	0	0	0	0	0	0	0	0	0	0	0	0	NA	NA	NA	NA	0	0	0	0	0
ENSG00000262339	RP11-1197K16.2	chr17	+	80936401	80939614	401	0	0	0	0	0	0	4	0	0	0	0	0	0	0	0	0	0	0	0.587101	0	0	0	0	0	0.1957	0	0	0	0	0	0	0	0	0	NA	NA	NA	NA	0	0	0	0	0
ENSG00000225724	LL22NC03-80A10.11	chr22	+	22693926	22695567	1642	0	0	0	0	0	0	0	0	0	0	0	0	0	0	0	0	0	0	0	0	0	0	0	0	0	0	0	0	0	0	0	0	0	0	NA	NA	NA	NA	0	0	0	0	0
ENSG00000012048	BRCA1	chr17	-	41196312	41322290	7114	69	144	77	21	22	21	306	307	312	46	47	58	0.523139	1.13184	0.564271	0.18303	0.187155	0.181198	2.53166	2.21265	2.26465	0.350205	0.362805	0.469786	2.33632	0.183794	0.394265	0.739751	48.6886	50.1624	65.2708	61.7956	135.84	67.3742	-0.63284	0.06877	0.1228	FALSE	21.7112	21.9603	21.0439	43.6605	45.0069
ENSG00000225726	AC007000.10	chr7	-	76701068	76701554	487	8	0	0	0	0	0	0	0	0	0	0	0	0.886019	0	0	0	0	0	0	0	0	0	0	0	0	0	0	0.29534	0	0	0	7.16471	0	0	-0.42229	0.31934	NA	NA	0	0	0	0	0
ENSG00000225727	RP11-71C5.2	chr13	+	45011343	45026963	364	0	0	0	0	0	0	0	0	0	0	0	0	0	0	0	0	0	0	0	0	0	0	0	0	0	0	0	0	0	0	0	0	0	0	NA	NA	NA	NA	0	0	0	0	0
ENSG00000225720	RP4-742C19.12	chr22	+	39487591	39488860	592	0	0	0	0	0	0	0	0	0	0	0	0	0	0	0	0	0	0	0	0	0	0	0	0	0	0	0	0	0	0	0	0	0	0	NA	NA	NA	NA	0	0	0	0	0
ENSG00000225721	RP11-269F19.2	chr1	-	45224709	45241482	580	0	0	0	0	0	0	0	1	1	0	0	0	0	0	0	0	0	0	0	0.0884017	0.0890291	0	0	0	0.0591436	0	0	0	0	0	0	0	0	0	NA	NA	NA	NA	0	0	0	0	0
ENSG00000225722	RP11-706O15.8	chrX	+	3871097	3871602	474	0	0	0	0	0	0	0	0	0	0	0	0	0	0	0	0	0	0	0	0	0	0	0	0	0	0	0	0	0	0	0	0	0	0	NA	NA	NA	NA	0	0	0	0	0
ENSG00000225723	MTND6P15	chr1	+	238112514	238113034	521	0	0	0	0	0	0	0	0	0	0	0	0	0	0	0	0	0	0	0	0	0	0	0	0	0	0	0	0	0	0	0	0	0	0	NA	NA	NA	NA	0	0	0	0	0
ENSG00000264663	KRT8P34	chr17	-	37991290	37992333	1044	0	0	0	0	0	0	0	0	0	0	0	0	0	0	0	0	0	0	0	0	0	0	0	0	0	0	0	0	0	0	0	0	0	0	NA	NA	NA	NA	0	0	0	0	0
ENSG00000225728	RP6-191P20.3	chrX	-	107182493	107182872	380	0	0	0	0	0	0	0	0	0	0	0	0	0	0	0	0	0	0	0	0	0	0	0	0	0	0	0	0	0	0	0	0	0	0	NA	NA	NA	NA	0	0	0	0	0
ENSG00000251164	HULC	chr6	+	8652370	8654079	556	0	0	0	0	0	0	0	0	0	0	0	0	0	0	0	0	0	0	0	0	0	0	0	0	0	0	0	0	0	0	0	0	0	0	NA	NA	NA	NA	0	0	0	0	0
ENSG00000229654	RP1-60O19.2	chr6	+	107143410	107147869	419	0	0	0	0	0	0	0	0	0	0	0	0	0	0	0	0	0	0	0	0	0	0	0	0	0	0	0	0	0	0	0	0	0	0	NA	NA	NA	NA	0	0	0	0	0
ENSG00000263680	RP11-57A1.1	chr17	+	70422080	70424796	636	0	0	0	0	0	0	0	0	1	0	0	0	0	0	0	0	0	0	0	0	0.08119	0	0	0	0.0270633	0	0	0	0	0	0	0	0	0	NA	NA	NA	NA	0	0	0	0	0
ENSG00000229656	RP11-462L8.1	chr10	+	33247773	33371030	1048	55	34	51	37	87	73	1	7	4	84	108	80	2.83063	1.81407	2.537	2.18906	5.02401	4.27572	0.0561611	0.342472	0.197087	4.34106	5.65916	4.3986	0.198573	3.8296	4.79961	2.3939	88.9096	115.267	90.0287	49.2574	32.0733	44.6245	1.1398	0.00030508	0.00087009	TRUE	38.253	86.8432	73.1527	79.7279	103.42
ENSG00000229657	RP11-494K3.2	chr1	+	204915736	204916297	562	0	0	0	0	0	0	0	0	0	0	0	0	0	0	0	0	0	0	0	0	0	0	0	0	0	0	0	0	0	0	0	0	0	0	NA	NA	NA	NA	0	0	0	0	0
ENSG00000263684	RP11-628O18.1	chr17	-	11778249	11779145	289	0	0	0	0	0	0	0	0	0	0	0	0	0	0	0	0	0	0	0	0	0	0	0	0	0	0	0	0	0	0	0	0	0	0	NA	NA	NA	NA	0	0	0	0	0
ENSG00000229652	RP11-435P24.2	chr1	-	203322493	203322779	287	0	0	0	0	0	0	0	0	0	0	0	0	0	0	0	0	0	0	0	0	0	0	0	0	0	0	0	0	0	0	0	0	0	0	NA	NA	NA	NA	0	0	0	0	0
ENSG00000149716	ORAOV1	chr11	-	69467844	69490184	3776	305	296	287	254	252	218	174	279	285	255	293	292	4.35662	4.38326	3.96242	4.1708	4.03888	3.54382	2.71215	3.78844	3.89738	3.65751	4.26113	4.45591	3.46599	3.91784	4.12485	4.2341	269.904	312.714	328.605	273.154	279.227	251.122	0.17829	0.27069	0.38434	FALSE	262.602	251.546	218.456	242.031	280.575
ENSG00000263688	RP11-386P4.1	chr18	+	30161491	30162791	264	0	0	0	0	0	0	0	0	0	0	0	0	0	0	0	0	0	0	0	0	0	0	0	0	0	0	0	0	0	0	0	0	0	0	NA	NA	NA	NA	0	0	0	0	0
ENSG00000259319	RP11-293M10.6	chr14	-	75890386	75894444	4059	18	6	17	6	13	3	21	28	25	11	8	5	0.239186	0.0826551	0.218344	0.0916537	0.193828	0.045368	0.304507	0.353694	0.318039	0.146775	0.108233	0.0709801	0.325413	0.110283	0.108663	0.180062	11.6429	8.53828	5.6268	16.1206	5.66	14.8748	-0.34569	0.55445	0.66625	FALSE	6.20319	12.9766	3.00628	10.4406	7.66076
ENSG00000229658	PABPC1P9	chr22	+	16904668	16906756	1612	0	0	0	0	0	0	0	0	0	0	0	0	0	0	0	0	0	0	0	0	0	0	0	0	0	0	0	0	0	0	0	0	0	0	NA	NA	NA	NA	0	0	0	0	0
ENSG00000229659	RP11-345K20.2	chr10	-	75182017	75182454	438	1	0	0	0	0	2	5	0	0	0	0	0	0.123142	0	0	0	0	0.280287	0.671882	0	0	0	0	0	0.223961	0.0934291	0	0.0410475	0	0	0	0.895588	0	0	-0.060772	0.86359	NA	NA	0	0	2.00418	0	0
ENSG00000184254	ALDH1A3	chr15	+	101402129	101456831	3924	91	66	85	44	32	36	181	252	231	25	33	54	1.25082	0.940486	1.12928	0.695251	0.49353	0.563146	2.71485	3.29276	3.03978	0.345055	0.461822	0.792959	3.0158	0.583976	0.533279	1.10686	26.4612	35.2204	60.7694	81.4985	62.26	74.3741	-0.75969	0.036174	0.070164	FALSE	45.4901	31.9423	36.0753	23.7285	31.6006
ENSG00000138942	RNF185	chr22	+	31556168	31602999	3165	2989	2750	3308	1330	1377	1362	1443	1574	1483	1834	1760	1600	50.9371	48.5844	54.4882	26.0553	26.3301	26.415	26.8343	25.4988	24.1951	31.3836	30.5372	29.1294	25.5094	26.2668	30.3501	51.3366	1941.19	1878.42	1800.57	2676.91	2594.17	2894.47	-0.53748	1.923e-16	1.4206e-15	TRUE	1375.04	1374.52	1364.85	1740.73	1685.37
ENSG00000254018	RP11-785H20.1	chr8	+	122896963	122916512	611	0	0	0	0	0	0	0	0	0	0	0	0	0	0	0	0	0	0	0	0	0	0	0	0	0	0	0	0	0	0	0	0	0	0	NA	NA	NA	NA	0	0	0	0	0
ENSG00000138944	KIAA1644	chr22	-	44639547	44708731	6751	11	17	21	18	18	10	101	104	131	55	69	37	0.0878833	0.140805	0.162167	0.165319	0.16136	0.0909241	0.880543	0.789866	1.00199	0.441237	0.561268	0.315805	0.890799	0.139201	0.439437	0.130285	58.2146	73.6426	41.6383	9.85147	16.0367	18.3748	1.7106	5.5081e-05	0.0001716	TRUE	18.6096	17.9676	10.0209	52.2028	66.074
ENSG00000264660	RP11-381P6.1	chr17	+	20841851	20885670	1670	0	0	0	0	0	0	0	0	0	0	0	0	0	0	0	0	0	0	0	0	0	0	0	0	0	0	0	0	0	0	0	0	0	0	NA	NA	NA	NA	0	0	0	0	0
ENSG00000184258	CDR1	chrX	-	139865425	139866723	1299	9	9	21	26	16	4	17	10	3	14	0	7	0.373693	0.38741	0.842793	1.24103	0.745424	0.189016	0.770259	0.394711	0.119254	0.583709	0	0.310509	0.428075	0.725156	0.298073	0.534632	14.8183	0	7.87751	8.06029	8.49	18.3748	-0.36813	0.55124	0.66335	FALSE	26.8805	15.9712	4.00837	13.288	0
ENSG00000134612	FOLH1B	chr11	+	89371683	89431886	2168	0	0	0	3	0	0	0	0	0	0	0	0	0	0	0	0.0857986	0	0	0	0	0	0	0	0	0	0.0285995	0	0	0	0	0	0	0	0	NA	NA	NA	NA	3.1016	0	0	0	0
ENSG00000163170	BOLA3	chr2	-	74362525	74375121	2982	401	320	309	384	419	409	224	274	285	216	245	317	7.25301	6.00039	5.40209	7.98439	8.50352	8.41905	4.42117	4.7112	4.93511	3.92305	4.51178	6.12544	4.68916	8.30232	4.85343	6.2185	228.625	261.485	356.739	359.131	301.867	270.372	-0.13501	0.47563	0.59486	FALSE	397.004	418.245	409.856	205.015	234.611
ENSG00000163171	CDC42EP3	chr2	-	37869032	37965611	5700	6233	6326	6628	2588	2309	2386	2339	2374	2516	1332	1552	1385	58.9799	62.0572	60.6204	28.1519	24.5155	25.6947	24.152	21.3547	22.7927	12.6563	14.9522	14.0011	22.7665	26.1207	13.8699	60.5525	1409.85	1656.43	1558.62	5582.2	5967.53	5799.43	-1.9031	1.6788e-219	1.9373e-217	TRUE	2675.64	2304.84	2390.99	1264.26	1486.19
ENSG00000187783	TMEM72	chr10	+	45406648	45432450	3009	0	0	0	0	0	0	0	0	0	0	0	0	0	0	0	0	0	0	0	0	0	0	0	0	0	0	0	0	0	0	0	0	0	0	NA	NA	NA	NA	0	0	0	0	0
ENSG00000259315	RP11-752G15.9	chr15	-	83394625	83407656	1662	0	0	0	0	0	0	0	2	0	2	0	0	0	0	0	0	0	0	0	0.0617003	0	0.0651744	0	0	0.0205668	0	0.0217248	0	2.11689	0	0	0	0	0	0.18935	0.59244	NA	NA	0	0	0	1.89828	0
ENSG00000008226	DLEC1	chr3	+	38080696	38165516	6426	16	6	0	0	1	13	0	0	0	0	0	6	0.134295	0.0522093	0	0	0.00941785	0.12418	0	0	0	0	0	0.0538018	0	0.0445325	0.0179339	0.0621682	0	0	6.75215	14.3294	5.66	0	-0.52766	0.37802	0.50091	FALSE	0	0.998197	13.0272	0	0
ENSG00000187786	SCXB	chr8	+	145321517	145323045	606	0	0	0	0	0	0	0	0	0	0	0	0	0	0	0	0	0	0	0	0	0	0	0	0	0	0	0	0	0	0	0	0	0	0	NA	NA	NA	NA	0	0	0	0	0
ENSG00000182368	FAM27A	chr9	+	45727107	45728274	616	0	1	2	0	0	0	0	0	0	4	0	0	0	0.090773	0.169262	0	0	0	0	0	0	0.351688	0	0	0	0	0.117229	0.0866784	4.23379	0	0	0	0.943333	1.74998	0.10976	0.81562	NA	NA	0	0	0	3.79657	0
ENSG00000166529	ZSCAN21	chr7	+	99647390	99662661	2005	81	54	50	55	45	52	70	93	72	31	54	34	2.17898	1.50597	1.30007	1.70085	1.35828	1.59198	2.05485	2.37825	1.85429	0.837385	1.479	0.977126	2.0958	1.55037	1.09784	1.66167	32.8119	57.6334	38.2622	72.5427	50.94	43.7495	-0.34043	0.36205	0.48473	FALSE	56.8626	44.9189	52.1088	29.4234	51.7101
ENSG00000166526	ZNF3	chr7	-	99661656	99680171	3473	306	268	324	195	279	312	408	571	628	300	248	258	4.75224	4.31487	4.86353	3.48135	4.86174	5.51439	6.91437	8.42985	9.33716	4.67837	3.92136	4.28056	8.22712	4.61916	4.29343	4.64354	317.534	264.687	290.343	274.05	252.813	283.497	0.1046	0.51902	0.63368	FALSE	201.604	278.497	312.653	284.743	237.483
ENSG00000166527	CLEC4D	chr12	+	8662071	8674962	1936	0	0	0	0	0	0	0	0	0	0	0	0	0	0	0	0	0	0	0	0	0	0	0	0	0	0	0	0	0	0	0	0	0	0	NA	NA	NA	NA	0	0	0	0	0
ENSG00000225894	PPP1R26P2	chr22	-	20499890	20503484	3595	0	0	0	0	0	0	0	0	0	0	0	0	0	0	0	0	0	0	0	0	0	0	0	0	0	0	0	0	0	0	0	0	0	0	NA	NA	NA	NA	0	0	0	0	0
ENSG00000182365	OR5F2P	chr11	-	55782493	55783433	941	0	0	0	0	0	0	0	0	0	0	0	0	0	0	0	0	0	0	0	0	0	0	0	0	0	0	0	0	0	0	0	0	0	0	NA	NA	NA	NA	0	0	0	0	0
ENSG00000182362	YBEY	chr21	+	47706251	47717665	1402	230	221	216	127	190	187	212	213	282	199	223	178	8.84834	8.81418	8.03187	5.6166	8.20159	8.1873	8.8999	7.78969	10.3863	7.68746	8.73467	7.31573	9.02529	7.33517	7.91262	8.56479	210.631	238.004	200.314	205.985	208.477	188.998	0.10316	0.57541	0.68451	FALSE	131.301	189.658	187.391	188.879	213.544
ENSG00000166523	CLEC4E	chr12	-	8685901	8693559	2159	0	0	0	0	0	1	0	0	0	0	0	0	0	0	0	0	0	0.0284312	0	0	0	0	0	0	0	0.00947706	0	0	0	0	0	0	0	0	NA	NA	NA	NA	0	0	1.00209	0	0
ENSG00000225891	RP3-476K8.3	chr1	-	26789247	26793773	529	0	0	0	0	8	0	1	0	0	0	1	0	0	0	0	0	0.915223	0	0.111261	0	0	0	0.103809	0	0.0370869	0.305074	0.0346029	0	0	1.06728	0	0	0	0	0.10597	0.76448	NA	NA	0	7.98558	0	0	0.957595
ENSG00000114698	PLSCR4	chr3	-	145910126	145968966	3303	143	132	114	22	29	29	58	50	47	39	17	27	2.33512	2.23462	1.79932	0.412983	0.531351	0.538935	1.03351	0.776157	0.734766	0.63949	0.282638	0.471022	0.848146	0.494423	0.464383	2.12302	41.2794	18.1438	30.3847	128.069	124.52	99.7488	-1.8198	4.9542e-08	2.1223e-07	TRUE	22.745	28.9477	29.0607	37.0165	16.2791
ENSG00000244433	PGBD4P7	chr1	-	95138474	95139717	612	0	0	0	0	0	0	0	0	0	0	0	0	0	0	0	0	0	0	0	0	0	0	0	0	0	0	0	0	0	0	0	0	0	0	NA	NA	NA	NA	0	0	0	0	0
ENSG00000244432	RPL39P28	chr12	-	68395174	68395328	155	0	0	0	0	0	0	0	0	0	0	0	0	0	0	0	0	0	0	0	0	0	0	0	0	0	0	0	0	0	0	0	0	0	0	NA	NA	NA	NA	0	0	0	0	0
ENSG00000229388	RP11-442N24__B.1	chr1	+	28969740	28975093	688	2	6	1	0	4	5	2	0	4	0	1	0	0.156792	0.487641	0.0757744	0	0.351855	0.446097	0.171096	0	0.300214	0	0.0798181	0	0.157103	0.265984	0.026606	0.240069	0	1.06728	0	1.79118	5.66	0.874989	-0.58653	0.27346	NA	NA	0	3.99279	5.01046	0	0.957595
ENSG00000229389	CTD-2022H16.1	chr15	-	30345145	30365267	693	0	0	0	0	0	0	0	0	0	0	0	0	0	0	0	0	0	0	0	0	0	0	0	0	0	0	0	0	0	0	0	0	0	0	NA	NA	NA	NA	0	0	0	0	0
ENSG00000229386	OR8B9P	chr11	-	124350895	124351819	925	0	0	0	0	0	0	0	0	0	0	0	0	0	0	0	0	0	0	0	0	0	0	0	0	0	0	0	0	0	0	0	0	0	0	NA	NA	NA	NA	0	0	0	0	0
ENSG00000229387	AC103801.2	chr11	+	22646860	22647369	510	0	0	0	0	0	0	0	0	0	0	0	0	0	0	0	0	0	0	0	0	0	0	0	0	0	0	0	0	0	0	0	0	0	0	NA	NA	NA	NA	0	0	0	0	0
ENSG00000229384	HMGB1P16	chrX	+	36229213	36229752	540	0	0	0	0	0	0	0	0	0	0	0	0	0	0	0	0	0	0	0	0	0	0	0	0	0	0	0	0	0	0	0	0	0	0	NA	NA	NA	NA	0	0	0	0	0
ENSG00000229385	AC010975.1	chr2	-	79720842	79727970	669	0	0	0	0	0	0	0	0	0	0	0	0	0	0	0	0	0	0	0	0	0	0	0	0	0	0	0	0	0	0	0	0	0	0	NA	NA	NA	NA	0	0	0	0	0
ENSG00000229382	BX322557.13	chr21	+	46756622	46758580	379	0	0	0	0	0	0	0	0	0	0	0	0	0	0	0	0	0	0	0	0	0	0	0	0	0	0	0	0	0	0	0	0	0	0	NA	NA	NA	NA	0	0	0	0	0
ENSG00000229380	AC147651.5	chr7	+	601595	605256	572	0	0	0	0	0	0	0	0	0	0	0	0	0	0	0	0	0	0	0	0	0	0	0	0	0	0	0	0	0	0	0	0	0	0	NA	NA	NA	NA	0	0	0	0	0
ENSG00000260796	RP11-1348G14.5	chr16	-	28831891	28833354	540	0	0	0	0	0	0	0	0	0	0	0	0	0	0	0	0	0	0	0	0	0	0	0	0	0	0	0	0	0	0	0	0	0	0	NA	NA	NA	NA	0	0	0	0	0
ENSG00000260797	CTD-2336H13.1	chr16	-	76912171	76912833	663	0	0	0	0	0	0	0	0	0	0	0	0	0	0	0	0	0	0	0	0	0	0	0	0	0	0	0	0	0	0	0	0	0	0	NA	NA	NA	NA	0	0	0	0	0
ENSG00000251088	RP11-325B23.2	chr3	+	97952495	98176742	392	0	0	0	0	0	0	0	0	0	0	0	0	0	0	0	0	0	0	0	0	0	0	0	0	0	0	0	0	0	0	0	0	0	0	NA	NA	NA	NA	0	0	0	0	0
ENSG00000260795	RP11-107C10.1	chr16	-	86939781	86940078	298	0	0	0	0	0	0	0	0	0	0	0	0	0	0	0	0	0	0	0	0	0	0	0	0	0	0	0	0	0	0	0	0	0	0	NA	NA	NA	NA	0	0	0	0	0
ENSG00000260792	RP11-982M15.8	chr14	-	105127457	105131895	3816	0	0	0	0	0	0	0	0	0	0	0	0	0	0	0	0	0	0	0	0	0	0	0	0	0	0	0	0	0	0	0	0	0	0	NA	NA	NA	NA	0	0	0	0	0
ENSG00000260793	RP5-882C2.2	chr17	+	42298769	42301078	1796	2	7	1	6	13	3	15	13	10	4	1	0	0.0600628	0.217936	0.0290272	0.207139	0.438056	0.102533	0.491566	0.371129	0.28751	0.120623	0.0305762	0	0.383402	0.249243	0.0503999	0.102342	4.23379	1.06728	0	1.79118	6.60333	0.874989	-0.25336	0.6664	0.75964	FALSE	6.20319	12.9766	3.00628	3.79657	0.957595
ENSG00000184788	SATL1	chrX	-	84347293	84364054	2224	31	32	72	28	15	24	35	40	47	20	14	13	0.751811	0.804549	1.68775	0.780623	0.408177	0.662405	0.926254	0.922176	1.09125	0.487049	0.345687	0.336817	0.979892	0.617068	0.389851	1.08137	21.1689	14.942	14.6297	27.7632	30.1867	62.9992	-1.0487	0.023699	0.048213	TRUE	28.9482	14.973	24.0502	18.9828	13.4063
ENSG00000184789	OR4C10P	chr11	-	48453769	48454699	931	0	0	0	0	0	0	0	0	0	0	0	0	0	0	0	0	0	0	0	0	0	0	0	0	0	0	0	0	0	0	0	0	0	0	NA	NA	NA	NA	0	0	0	0	0
ENSG00000184786	TCTE3	chr6	-	170140210	170151655	769	7	2	0	0	6	0	2	9	2	0	2	0	0.490968	0.145426	0	0	0.472191	0	0.153074	0.600074	0.134296	0	0.142821	0	0.295815	0.157397	0.0476071	0.212131	0	2.13457	0	6.26912	1.88667	0	-0.39288	0.45152	0.57185	FALSE	0	5.98918	0	0	1.91519
ENSG00000184787	UBE2G2	chr21	-	46188955	46221934	4340	1510	1448	1640	1558	1691	1563	1062	1214	1149	1564	1476	1308	18.7659	18.6559	19.7	22.2585	23.5801	22.1063	14.4023	14.3423	13.6707	19.5175	18.6761	17.3662	14.1384	22.6483	18.5199	19.0406	1655.41	1575.31	1471.97	1352.34	1365.95	1434.98	0.17875	0.019195	0.039786	TRUE	1610.76	1687.95	1566.27	1484.46	1413.41
ENSG00000251080	RP11-415C15.1	chr4	-	27135618	27141673	482	0	0	0	0	0	0	0	0	0	0	0	0	0	0	0	0	0	0	0	0	0	0	0	0	0	0	0	0	0	0	0	0	0	0	NA	NA	NA	NA	0	0	0	0	0
ENSG00000184785	SMIM10	chrX	+	134124968	134126501	1534	292	325	254	162	130	174	180	175	152	120	134	141	10.2669	11.8466	8.63216	6.54798	5.12874	6.9626	6.90628	5.84926	5.11656	4.23676	4.79699	5.29639	5.95737	6.21311	4.77671	10.2486	127.014	143.016	158.676	261.512	306.583	222.247	-0.85915	2.0794e-05	6.801e-05	TRUE	167.486	129.766	174.364	113.897	128.318
ENSG00000251087	ALG1L3P	chr4	-	9705374	9712436	765	0	0	0	0	0	0	0	0	0	0	0	0	0	0	0	0	0	0	0	0	0	0	0	0	0	0	0	0	0	0	0	0	0	0	NA	NA	NA	NA	0	0	0	0	0
ENSG00000260798	RP11-354M1.2	chr16	-	68848233	68857429	562	0	0	0	0	0	0	0	0	0	0	0	0	0	0	0	0	0	0	0	0	0	0	0	0	0	0	0	0	0	0	0	0	0	0	NA	NA	NA	NA	0	0	0	0	0
ENSG00000251085	RP11-893F2.6	chr17	+	48292055	48292781	455	0	0	0	0	0	2	0	0	0	0	0	0	0	0	0	0	0	0.269815	0	0	0	0	0	0	0	0.0899383	0	0	0	0	0	0	0	0	NA	NA	NA	NA	0	0	2.00418	0	0
ENSG00000231465	RP11-542K23.9	chr9	+	125233637	125238096	259	9	4	0	10	4	16	0	12	6	6	25	13	1.87424	0.86357	0	2.39397	0.934658	3.79199	0	2.37558	1.19622	1.25467	5.30066	2.89221	1.1906	2.37354	3.14918	0.912602	6.35068	26.6821	14.6297	8.06029	3.77333	0	1.1782	0.056183	0.10312	FALSE	10.3387	3.99279	16.0335	5.69485	23.9399
ENSG00000259256	RP11-838N2.3	chr18	-	3347774	3350557	404	0	0	0	0	0	0	0	0	0	0	0	0	0	0	0	0	0	0	0	0	0	0	0	0	0	0	0	0	0	0	0	0	0	0	NA	NA	NA	NA	0	0	0	0	0
ENSG00000181552	EDDM3B	chr14	+	21236586	21239107	896	0	0	0	0	0	0	0	0	0	0	0	0	0	0	0	0	0	0	0	0	0	0	0	0	0	0	0	0	0	0	0	0	0	0	NA	NA	NA	NA	0	0	0	0	0
ENSG00000259254	CTD-2339L15.3	chr15	+	40935131	40939055	516	0	0	0	0	0	0	0	0	0	0	0	0	0	0	0	0	0	0	0	0	0	0	0	0	0	0	0	0	0	0	0	0	0	0	NA	NA	NA	NA	0	0	0	0	0
ENSG00000181555	SETD2	chr3	-	47057919	47205457	8172	757	755	793	444	564	473	669	832	761	381	388	361	4.99631	5.16602	5.0589	3.36878	4.17679	3.55288	4.81831	5.22015	4.80857	2.52508	2.60731	2.54545	4.94901	3.69948	2.55928	5.07374	403.268	414.106	406.255	677.96	712.217	693.867	-0.76172	2.5308e-11	1.3948e-10	TRUE	459.036	562.983	473.99	361.623	371.547
ENSG00000259251	RP11-643M14.1	chr15	+	62352702	62354633	1921	0	0	0	0	0	0	0	0	0	0	0	0	0	0	0	0	0	0	0	0	0	0	0	0	0	0	0	0	0	0	0	0	0	0	NA	NA	NA	NA	0	0	0	0	0
ENSG00000259250	RP11-50C13.1	chr15	+	58879706	58883875	542	10	26	32	2	5	5	8	27	22	4	4	2	0.995136	2.68233	3.07795	0.228796	0.558294	0.566263	0.868736	2.55419	2.09596	0.399704	0.405275	0.212626	1.83963	0.451118	0.339202	2.2518	4.23379	4.26914	2.25072	8.95588	24.5267	27.9997	-1.6771	0.004158	0.0099081	TRUE	2.06773	4.99099	5.01046	3.79657	3.83038
ENSG00000168476	REEP4	chr8	-	21995533	21999464	1710	379	349	432	240	303	235	987	1202	1162	559	690	562	11.9543	11.4121	13.1704	8.70228	10.7236	8.43566	33.9718	36.041	35.0889	17.7049	22.1586	18.9377	35.0339	9.28717	19.6004	12.1789	591.672	736.426	632.452	339.428	329.223	377.995	0.89491	1.479e-11	8.299e-11	TRUE	248.128	302.454	235.492	530.57	660.74
ENSG00000168477	TNXB	chr6	-	32008931	32083111	13132	9	0	9	1	0	0	7	12	6	2	8	4	0.0369652	0	0.0357291	0.00472158	0	0	0.0313736	0.0468531	0.0235928	0.00824854	0.0334541	0.0175515	0.0339399	0.00157386	0.0197514	0.0242315	2.11689	8.53828	4.50144	8.06029	0	7.87491	-0.036005	0.95425	0.97108	FALSE	1.03387	0	0	1.89828	7.66076
ENSG00000259259	NPM1P42	chr15	-	73191740	73192601	862	0	0	0	0	0	0	0	0	0	0	0	0	0	0	0	0	0	0	0	0	0	0	0	0	0	0	0	0	0	0	0	0	0	0	NA	NA	NA	NA	0	0	0	0	0
ENSG00000259258	RP11-325L12.3	chr15	+	65397872	65398138	267	0	0	0	0	0	0	0	0	0	0	0	0	0	0	0	0	0	0	0	0	0	0	0	0	0	0	0	0	0	0	0	0	0	0	NA	NA	NA	NA	0	0	0	0	0
ENSG00000112697	TMEM30A	chr6	-	75962640	75994684	4594	9153	8251	8847	5057	5600	6168	4438	5342	5276	5318	5371	5145	107.462	100.428	100.396	68.2527	73.7716	82.4139	56.8582	59.6213	59.3026	62.6953	64.2028	64.5328	58.594	74.8128	63.8103	102.762	5628.82	5732.39	5789.97	8197.32	7783.44	7741.03	-0.46752	4.948e-32	6.704e-31	TRUE	5228.26	5589.91	6180.9	5047.54	5143.24
ENSG00000112695	COX7A2	chr6	-	75947391	75960039	914	1887	1636	1848	2070	2187	2181	1279	1606	1712	1629	1921	1789	111.354	100.086	105.406	140.424	144.809	146.473	82.361	90.0923	96.7202	96.5279	115.417	112.785	89.7245	143.902	108.243	105.616	1724.21	2050.25	2013.27	1689.98	1543.29	1616.98	0.25359	0.0013746	0.0035621	TRUE	2140.1	2183.06	2185.56	1546.15	1839.54
ENSG00000112699	GMDS	chr6	-	1624041	2245926	1752	225	247	267	203	144	173	209	241	275	127	227	129	6.92676	7.88316	7.9449	7.18423	4.97417	6.06121	7.02117	7.05296	8.1051	3.92597	7.11511	4.24269	7.39308	6.0732	5.09459	7.58494	134.423	242.274	145.171	201.507	233.003	233.622	-0.34366	0.13335	0.21526	FALSE	209.875	143.74	173.362	120.541	217.374
ENSG00000182093	WRB	chr21	+	40752170	40800454	1616	763	631	714	739	817	977	534	560	534	484	539	576	25.4662	21.8336	23.0339	28.3544	30.5966	37.1108	19.449	17.7679	17.0632	16.2212	18.3163	20.5384	18.0933	32.0206	18.3586	23.4446	512.288	575.266	648.207	683.334	595.243	624.742	-0.13244	0.28027	0.39539	FALSE	764.026	815.527	979.044	459.385	516.143
ENSG00000182095	TNRC18	chr7	-	5346421	5465045	10572	1860	1913	2021	1052	1225	1381	3199	3670	3233	2249	2175	2329	9.48937	10.118	9.96598	6.16988	7.01247	8.01833	17.8096	17.7991	15.791	11.5215	11.2977	12.694	17.1332	7.06689	11.8378	9.85779	2380.45	2321.34	2620.96	1665.79	1804.6	1768.35	0.48155	2.9054e-12	1.6993e-11	TRUE	1087.63	1222.79	1383.89	2134.62	2082.77
ENSG00000186788	SPATA31D3	chr9	+	84558474	84565009	4868	0	0	0	0	0	0	0	0	0	0	0	0	0	0	0	0	0	0	0	0	0	0	0	0	0	0	0	0	0	0	0	0	0	0	NA	NA	NA	NA	0	0	0	0	0
ENSG00000108578	BLMH	chr17	-	28575218	28619074	2360	506	384	499	359	387	508	497	572	647	365	356	271	11.5643	9.09823	11.023	9.43193	9.9241	13.2129	12.3949	12.4272	14.1564	8.37642	8.28376	6.61673	12.9928	10.8563	7.75897	10.5618	386.333	379.953	304.972	453.168	362.24	436.62	-0.22137	0.14836	0.23477	FALSE	371.158	386.302	509.063	346.437	340.904
ENSG00000108576	SLC6A4	chr17	-	28521337	28563020	6543	1	0	0	11	0	3	5	4	7	0	0	6	0.00824337	0	0	0.10424	0	0.0281444	0.044977	0.0313452	0.0552435	0	0	0.0528397	0.0438552	0.0441281	0.0176132	0.00274779	0	0	6.75215	0.895588	0	0	0.37975	0.40763	NA	NA	11.3725	0	3.00628	0	0
ENSG00000254562	RP11-64I17.1	chr11	+	38668026	38695791	581	0	0	0	0	0	0	0	0	0	0	0	0	0	0	0	0	0	0	0	0	0	0	0	0	0	0	0	0	0	0	0	0	0	0	NA	NA	NA	NA	0	0	0	0	0
ENSG00000254563	RP11-673F18.1	chr11	+	78460295	78467525	320	0	0	0	0	0	0	0	0	0	0	0	0	0	0	0	0	0	0	0	0	0	0	0	0	0	0	0	0	0	0	0	0	0	0	NA	NA	NA	NA	0	0	0	0	0
ENSG00000254560	RP11-1L12.3	chr11	-	27068733	27241660	879	1	0	0	0	11	10	0	0	0	0	0	0	0.0613611	0	0	0	0.757349	0.698326	0	0	0	0	0	0	0	0.485225	0	0.0204537	0	0	0	0.895588	0	0	-0.060772	0.86359	NA	NA	0	10.9802	10.0209	0	0
ENSG00000254561	RP11-196E1.3	chr11	+	119479135	119529994	4476	0	0	0	0	0	0	0	0	2	0	0	0	0	0	0	0	0	0	0	0	0.0230728	0	0	0	0.00769092	0	0	0	0	0	0	0	0	0	NA	NA	NA	NA	0	0	0	0	0
ENSG00000254566	RP11-514F3.4	chr11	-	36342708	36344990	535	0	0	0	0	0	0	0	0	0	0	0	0	0	0	0	0	0	0	0	0	0	0	0	0	0	0	0	0	0	0	0	0	0	0	NA	NA	NA	NA	0	0	0	0	0
ENSG00000254567	RP11-107P7.4	chr11	-	49155205	49156352	1148	0	0	0	0	0	0	0	0	0	0	0	0	0	0	0	0	0	0	0	0	0	0	0	0	0	0	0	0	0	0	0	0	0	0	NA	NA	NA	NA	0	0	0	0	0
ENSG00000254564	RP11-787P24.2	chr11	+	23453223	23453345	123	0	0	0	0	0	0	0	0	0	0	0	0	0	0	0	0	0	0	0	0	0	0	0	0	0	0	0	0	0	0	0	0	0	0	NA	NA	NA	NA	0	0	0	0	0
ENSG00000254565	MTND2P26	chr11	-	103276941	103277969	1029	0	0	0	0	0	0	0	0	0	0	0	0	0	0	0	0	0	0	0	0	0	0	0	0	0	0	0	0	0	0	0	0	0	0	NA	NA	NA	NA	0	0	0	0	0
ENSG00000260248	RP11-143K11.1	chr17	+	71171622	71172772	1151	0	0	0	0	0	0	0	0	0	0	0	0	0	0	0	0	0	0	0	0	0	0	0	0	0	0	0	0	0	0	0	0	0	0	NA	NA	NA	NA	0	0	0	0	0
ENSG00000119514	GALNT12	chr9	+	101569981	101612363	2735	18	8	16	0	7	10	16	11	9	0	3	1	0.354974	0.163557	0.304982	0	0.154893	0.224435	0.344318	0.206217	0.16992	0	0.0602356	0.0210683	0.240152	0.126443	0.0271013	0.274504	0	3.20185	1.12536	16.1206	7.54667	13.9998	-1.6057	0.010208	0.022531	TRUE	0	6.98738	10.0209	0	2.87278
ENSG00000254568	RP11-664I21.5	chr11	+	124753587	124757685	744	0	0	0	0	0	0	0	0	0	0	0	0	0	0	0	0	0	0	0	0	0	0	0	0	0	0	0	0	0	0	0	0	0	0	NA	NA	NA	NA	0	0	0	0	0
ENSG00000254569	RP11-693N9.1	chr11	+	104743991	104744144	154	0	0	0	0	0	0	0	0	0	0	0	0	0	0	0	0	0	0	0	0	0	0	0	0	0	0	0	0	0	0	0	0	0	0	NA	NA	NA	NA	0	0	0	0	0
ENSG00000227769	AC072062.3	chr2	+	215886722	215906980	1132	0	0	0	0	0	0	0	0	0	0	0	0	0	0	0	0	0	0	0	0	0	0	0	0	0	0	0	0	0	0	0	0	0	0	NA	NA	NA	NA	0	0	0	0	0
ENSG00000227766	HCG4P5	chr6	-	29909852	29910844	993	0	0	0	0	0	0	0	0	0	0	0	0	0	0	0	0	0	0	0	0	0	0	0	0	0	0	0	0	0	0	0	0	0	0	NA	NA	NA	NA	0	0	0	0	0
ENSG00000227764	RP11-354K1.1	chr1	+	211813037	211827923	1204	0	0	0	0	0	0	0	0	0	0	0	0	0	0	0	0	0	0	0	0	0	0	0	0	0	0	0	0	0	0	0	0	0	0	NA	NA	NA	NA	0	0	0	0	0
ENSG00000227765	RP11-162O12.2	chr4	-	185220282	185220800	519	0	0	0	0	0	0	0	0	0	0	2	0	0	0	0	0	0	0	0	0	0	0	0.211618	0	0	0	0.0705393	0	0	2.13457	0	0	0	0	0.18935	0.59244	NA	NA	0	0	0	0	1.91519
ENSG00000227762	GUSBP8	chr5	+	98868332	98870315	679	0	0	0	0	0	0	0	0	0	0	0	0	0	0	0	0	0	0	0	0	0	0	0	0	0	0	0	0	0	0	0	0	0	0	NA	NA	NA	NA	0	0	0	0	0
ENSG00000227760	RP11-298E10.1	chr12	+	14344936	14345218	283	0	0	0	0	0	0	0	0	0	0	0	0	0	0	0	0	0	0	0	0	0	0	0	0	0	0	0	0	0	0	0	0	0	0	NA	NA	NA	NA	0	0	0	0	0
ENSG00000258610	RP11-488C13.7	chr14	+	77245295	77248592	721	0	0	0	0	0	0	0	0	0	0	0	0	0	0	0	0	0	0	0	0	0	0	0	0	0	0	0	0	0	0	0	0	0	0	NA	NA	NA	NA	0	0	0	0	0
ENSG00000074527	NTN4	chr12	-	96051583	96184930	3615	1024	1191	1243	333	254	359	408	476	482	576	495	521	15.2782	18.4222	17.9256	5.71155	4.25224	6.09584	6.64277	6.75129	6.88491	8.62963	7.51946	8.30454	6.75966	5.35321	8.15121	17.2087	609.666	528.306	586.312	917.082	1123.51	1087.61	-0.8525	1.5068e-14	1.0041e-13	TRUE	344.277	253.542	359.751	546.706	474.009
ENSG00000258612	RP11-671J11.6	chr14	-	35013705	35015183	416	0	0	0	0	0	0	0	0	0	0	0	0	0	0	0	0	0	0	0	0	0	0	0	0	0	0	0	0	0	0	0	0	0	0	NA	NA	NA	NA	0	0	0	0	0
ENSG00000258613	CTD-2509G16.4	chr14	-	65733356	65734408	483	0	0	0	0	0	0	0	0	0	0	0	0	0	0	0	0	0	0	0	0	0	0	0	0	0	0	0	0	0	0	0	0	0	0	NA	NA	NA	NA	0	0	0	0	0
ENSG00000258615	RP11-725G5.3	chr14	+	95665376	95665682	181	0	0	0	0	0	0	0	0	0	0	0	0	0	0	0	0	0	0	0	0	0	0	0	0	0	0	0	0	0	0	0	0	0	0	NA	NA	NA	NA	0	0	0	0	0
ENSG00000258616	RP11-369C8.1	chr14	-	46175453	46185155	889	0	0	0	0	0	0	0	0	0	0	0	0	0	0	0	0	0	0	0	0	0	0	0	0	0	0	0	0	0	0	0	0	0	0	NA	NA	NA	NA	0	0	0	0	0
ENSG00000050130	JKAMP	chr14	+	59951161	59972128	2302	1102	1011	1022	655	708	674	926	1072	1019	732	682	752	25.8201	24.5575	23.145	17.6423	18.6132	17.9722	23.6757	23.8769	22.8575	17.222	16.2693	18.8234	23.47	18.0759	17.4382	24.5075	774.783	727.888	846.27	986.938	953.71	894.239	-0.26987	0.0064366	0.014839	TRUE	677.182	706.724	675.41	694.772	653.079
ENSG00000258618	RP11-1012A1.5	chr14	+	68181262	68181921	474	0	0	0	0	0	0	0	0	0	0	0	0	0	0	0	0	0	0	0	0	0	0	0	0	0	0	0	0	0	0	0	0	0	0	NA	NA	NA	NA	0	0	0	0	0
ENSG00000258619	RP11-134E15.1	chr14	-	32710730	32712299	1570	0	0	0	0	0	0	0	0	0	0	0	0	0	0	0	0	0	0	0	0	0	0	0	0	0	0	0	0	0	0	0	0	0	0	NA	NA	NA	NA	0	0	0	0	0
ENSG00000169989	TIGD4	chr4	-	153690506	153700916	2472	4	0	0	8	0	0	1	0	5	7	2	1	0.0872757	0	0	0.200659	0	0	0.0238094	0	0.104443	0.153365	0.0444295	0.0233097	0.042751	0.0668865	0.0737015	0.0290919	7.40913	2.13457	1.12536	3.58235	0	0	0.44432	0.4374	0.55884	FALSE	8.27092	0	0	6.64399	1.91519
ENSG00000154269	ENPP3	chr6	+	131949582	132068553	3413	0	0	0	0	2	0	0	0	0	0	0	3	0	0	0	0	0.0354639	0	0	0	0	0	0	0.050649	0	0.0118213	0.016883	0	0	0	3.37608	0	0	0	0.27317	0.44088	NA	NA	0	1.99639	0	0	0
ENSG00000169981	ZNF35	chr3	+	44690219	44702283	2661	197	230	276	107	161	150	275	267	354	212	193	189	3.99304	4.83304	5.40723	2.4932	3.66162	3.46014	6.08254	5.14464	6.86939	4.31488	3.98292	4.09263	6.03219	3.20499	4.13015	4.74444	224.391	205.986	212.693	176.431	216.967	241.497	0.017949	0.92506	0.95162	FALSE	110.624	160.71	150.314	201.218	184.816
ENSG00000154262	ABCA6	chr17	-	67074843	67138029	8186	2	3	3	6	7	3	4	11	1	13	0	0	0.0131777	0.0204921	0.0191056	0.0454462	0.051751	0.0224956	0.0287598	0.0688984	0.00630795	0.0860101	0	0	0.0346554	0.0398976	0.02867	0.0175918	13.7598	0	0	1.79118	2.83	2.62497	0.31599	0.59652	0.70224	FALSE	6.20319	6.98738	3.00628	12.3388	0
ENSG00000154263	ABCA10	chr17	-	67143355	67240987	6362	0	2	0	0	3	2	2	0	0	14	5	8	0	0.0175782	0	0	0.0285378	0.0192967	0.0185026	0	0	0.119182	0.0431585	0.0724573	0.00616754	0.0159448	0.0782661	0.00585939	14.8183	5.33642	9.00287	0	1.88667	0	1.6076	0.010396	0.022908	TRUE	0	2.99459	2.00418	13.288	4.78797
ENSG00000154265	ABCA5	chr17	-	67240452	67323385	8220	65	71	71	14	28	39	43	27	52	7	17	5	0.426504	0.482974	0.450295	0.105603	0.206148	0.291233	0.307889	0.168415	0.326657	0.0461216	0.113571	0.0350497	0.267653	0.200994	0.064914	0.453258	7.40913	18.1438	5.6268	58.2132	66.9767	62.1243	-2.1962	7.4174e-07	2.8585e-06	TRUE	14.4741	27.9495	39.0816	6.64399	16.2791
ENSG00000227498	AC018359.3	chr3	-	34566310	34585372	574	0	0	0	0	0	0	0	0	0	0	0	0	0	0	0	0	0	0	0	0	0	0	0	0	0	0	0	0	0	0	0	0	0	0	NA	NA	NA	NA	0	0	0	0	0
ENSG00000227499	RP11-419M24.4	chr7	+	55945605	55945857	253	0	0	0	0	0	0	0	0	0	0	0	0	0	0	0	0	0	0	0	0	0	0	0	0	0	0	0	0	0	0	0	0	0	0	NA	NA	NA	NA	0	0	0	0	0
ENSG00000242879	AC006335.11	chrY	+	6175751	6177628	330	0	0	0	0	0	0	0	0	0	0	0	0	0	0	0	0	0	0	0	0	0	0	0	0	0	0	0	0	0	0	0	0	0	0	NA	NA	NA	NA	0	0	0	0	0
ENSG00000187258	NPSR1	chr7	+	34697851	34917944	1567	0	0	0	0	0	0	0	0	0	0	0	0	0	0	0	0	0	0	0	0	0	0	0	0	0	0	0	0	0	0	0	0	0	0	NA	NA	NA	NA	0	0	0	0	0
ENSG00000180209	MYLPF	chr16	+	30382255	30389312	682	1	0	0	5	2	0	0	0	5	5	0	2	0.0790856	0	0	0.454573	0.177475	0	0	0	0.378569	0.397067	0	0.168979	0.12619	0.210683	0.188682	0.0263619	5.29224	0	2.25072	0.895588	0	0	0.50398	0.31508	NA	NA	5.16933	1.99639	0	4.74571	0
ENSG00000227490	RP11-157L3.6	chr9	+	46169973	46170336	364	0	0	0	0	0	0	0	0	0	0	0	0	0	0	0	0	0	0	0	0	0	0	0	0	0	0	0	0	0	0	0	0	0	0	NA	NA	NA	NA	0	0	0	0	0
ENSG00000164961	KIAA0196	chr8	-	126036502	126104082	4187	1147	1019	1287	512	753	697	1133	1259	1194	770	729	666	14.7755	13.6085	16.0246	7.58202	10.8839	10.2183	15.9266	15.4174	14.7252	9.96014	9.56124	9.16552	15.3564	9.56139	9.5623	14.8028	815.004	778.051	749.489	1027.24	961.257	1126.11	-0.40862	2.8089e-05	9.0561e-05	TRUE	529.339	751.643	698.458	730.839	698.086
ENSG00000180205	WFDC9	chr20	-	44236578	44259907	659	0	0	0	0	0	0	0	0	0	0	0	0	0	0	0	0	0	0	0	0	0	0	0	0	0	0	0	0	0	0	0	0	0	0	NA	NA	NA	NA	0	0	0	0	0
ENSG00000227493	RP11-104D21.1	chrX	-	50773422	50774357	936	0	0	0	0	0	0	0	0	0	0	0	0	0	0	0	0	0	0	0	0	0	0	0	0	0	0	0	0	0	0	0	0	0	0	NA	NA	NA	NA	0	0	0	0	0
ENSG00000227494	USP9YP14	chrY	+	20642973	20649286	563	0	0	0	0	0	0	0	0	0	0	0	0	0	0	0	0	0	0	0	0	0	0	0	0	0	0	0	0	0	0	0	0	0	0	NA	NA	NA	NA	0	0	0	0	0
ENSG00000227495	AC109333.10	chr17	-	4922509	4923388	583	0	0	0	0	3	0	0	4	1	0	0	0	0	0	0	0	0.311419	0	0	0.351787	0.0885709	0	0	0	0.146786	0.103806	0	0	0	0	0	0	0	0	NA	NA	NA	NA	0	2.99459	0	0	0
ENSG00000227496	RP11-145A3.1	chr1	+	225888306	225939945	1530	0	0	2	8	7	7	14	8	18	0	0	3	0	0	0.0681474	0.324203	0.276885	0.280837	0.538559	0.268094	0.607492	0	0	0.112984	0.471382	0.293975	0.0376612	0.0227158	0	0	3.37608	0	0	1.74998	0.10905	0.78906	NA	NA	8.27092	6.98738	7.01465	0	0
ENSG00000164967	RPP25L	chr9	-	34610483	34612101	1092	166	134	124	211	222	229	155	216	171	306	328	281	8.19912	6.86151	5.91984	11.9806	12.3033	12.8724	8.35422	10.1419	8.08599	15.1767	16.4946	14.8276	8.86071	12.3854	15.4996	6.99349	323.885	350.069	316.226	148.668	126.407	108.499	1.3377	8.14e-13	4.919e-12	TRUE	218.146	221.6	229.479	290.437	314.091
ENSG00000258705	AE000660.4	chr14	+	22480149	22483203	3055	0	0	0	0	0	0	0	0	0	0	0	0	0	0	0	0	0	0	0	0	0	0	0	0	0	0	0	0	0	0	0	0	0	0	NA	NA	NA	NA	0	0	0	0	0
ENSG00000186124	OR9M1P	chr11	+	55623068	55623988	921	0	0	0	0	0	0	0	0	0	0	0	0	0	0	0	0	0	0	0	0	0	0	0	0	0	0	0	0	0	0	0	0	0	0	NA	NA	NA	NA	0	0	0	0	0
ENSG00000231587	RP11-334J6.4	chr9	+	134365873	134365958	86	1	1	0	5	3	0	6	0	0	0	0	4	0.627167	0.650188	0	3.60487	2.11113	0	4.10629	0	0	0	0	2.68008	1.36876	1.90533	0.893359	0.425785	0	0	4.50144	0.895588	0.943333	0	0.19567	0.66955	NA	NA	5.16933	2.99459	0	0	0
ENSG00000245479	RP11-387D10.3	chr15	+	91203465	91208198	1295	0	0	0	0	0	0	0	0	0	0	0	0	0	0	0	0	0	0	0	0	0	0	0	0	0	0	0	0	0	0	0	0	0	0	NA	NA	NA	NA	0	0	0	0	0
ENSG00000165383	LRRC18	chr10	-	50117528	50143242	1617	0	0	0	0	0	0	0	0	0	0	0	0	0	0	0	0	0	0	0	0	0	0	0	0	0	0	0	0	0	0	0	0	0	0	NA	NA	NA	NA	0	0	0	0	0
ENSG00000103034	NDRG4	chr16	+	58496750	58547532	5116	210	181	211	74	172	74	332	466	470	174	190	164	2.21396	1.97827	2.15012	0.896849	2.03465	0.887868	3.81948	4.67029	4.74381	1.84203	2.03945	1.84714	4.41119	1.27312	1.90954	2.11412	184.17	202.784	184.559	188.074	170.743	184.623	0.070775	0.71174	0.79796	FALSE	76.506	171.69	74.1548	165.151	181.943
ENSG00000103037	SETD6	chr16	+	58549383	58554431	2769	67	56	63	72	111	57	80	116	119	94	68	50	1.30507	1.13084	1.18612	1.61223	2.42601	1.26357	1.70045	2.14795	2.21914	1.83858	1.34858	1.04048	2.02251	1.76727	1.40921	1.20734	99.494	72.5754	56.268	60.0044	52.8267	55.1243	0.41233	0.20355	0.30468	FALSE	74.4383	110.8	57.1193	89.2193	65.1164
ENSG00000165389	SPTSSA	chr14	-	34901995	34931562	2777	725	772	767	742	717	701	787	808	762	467	361	417	14.0813	15.5446	14.3989	16.5671	15.6256	15.4949	16.68	14.9185	14.169	9.10791	7.13873	8.65259	15.2558	15.8959	8.29974	14.675	494.295	385.29	469.275	649.302	728.253	671.117	-0.59667	2.5484e-06	9.2923e-06	TRUE	767.128	715.708	702.467	443.249	345.692
ENSG00000165388	ZNF488	chr10	+	48355024	48373866	3561	18	7	28	9	8	12	41	42	44	8	0	3	0.272635	0.109917	0.409918	0.156707	0.13596	0.206851	0.677655	0.604736	0.638029	0.121673	0	0.048544	0.64014	0.166506	0.0567391	0.264157	8.46758	0	3.37608	16.1206	6.60333	24.4997	-1.1745	0.056496	0.10361	FALSE	9.30479	7.98558	12.0251	7.59313	0
ENSG00000183576	SETD3	chr14	-	99864083	99947216	2878	982	1050	1110	1048	1052	980	758	883	839	877	628	623	18.4036	20.4003	20.1068	22.5782	22.1216	20.9017	15.5016	15.7311	15.0533	16.5039	11.9828	12.4734	15.4286	21.8672	13.6534	19.6369	928.258	670.255	701.099	879.468	990.5	971.238	-0.30179	0.012747	0.027529	TRUE	1083.49	1050.1	982.05	832.397	601.369
ENSG00000101680	LAMA1	chr18	-	6941743	7117813	10374	127	95	109	43	41	63	95	89	117	87	122	145	0.660297	0.512053	0.547761	0.257004	0.239183	0.372771	0.538982	0.439878	0.582371	0.454204	0.645808	0.805393	0.52041	0.289653	0.635135	0.57337	92.0849	130.209	163.177	113.74	89.6167	95.3739	0.34867	0.19463	0.29374	FALSE	44.4562	40.9261	63.1318	82.5753	116.827
ENSG00000183571	PGPEP1L	chr15	-	99511459	99551024	1483	0	0	0	0	0	0	0	0	0	0	0	0	0	0	0	0	0	0	0	0	0	0	0	0	0	0	0	0	0	0	0	0	0	0	NA	NA	NA	NA	0	0	0	0	0
ENSG00000264668	ZFP41	chr8	+	144329280	144358573	2897	0	0	0	0	0	0	0	0	0	0	0	0	0	0	0	0	0	0	0	0	0	0	0	0	0	0	0	0	0	0	0	0	0	0	NA	NA	NA	NA	0	0	0	0	0
ENSG00000183578	TNFAIP8L3	chr15	-	51348795	51397473	2262	38	41	38	62	76	69	70	72	54	65	73	66	0.906093	1.01351	0.875794	1.69948	2.03336	1.87242	1.82139	1.63203	1.23271	1.55632	1.77223	1.68127	1.56204	1.86842	1.66994	0.9318	68.7991	77.9118	74.2737	34.0324	38.6767	33.2496	0.97964	0.003403	0.0082489	TRUE	64.0996	75.863	69.1444	61.6942	69.9044
ENSG00000165688	PMPCA	chr9	+	139305110	139318213	3341	1676	1618	1858	2394	2314	2656	1876	2178	2105	3296	3273	2826	27.057	27.0794	28.9921	44.4289	41.9159	48.7977	33.0486	33.4249	32.5338	53.4304	53.7971	48.7396	33.0025	45.0475	51.989	27.7095	3488.64	3493.22	3180.26	1501.01	1526.31	1625.73	1.124	3.2049e-69	9.9867e-68	TRUE	2475.07	2309.83	2661.56	3128.37	3134.21
ENSG00000237632	S100A11P1	chr7	+	102902447	102902758	312	0	0	0	0	0	0	0	0	0	0	0	0	0	0	0	0	0	0	0	0	0	0	0	0	0	0	0	0	0	0	0	0	0	0	NA	NA	NA	NA	0	0	0	0	0
ENSG00000250021	C15orf38-AP3S2	chr15	-	90377540	90456114	2439	0	0	0	0	0	0	0	0	0	0	0	0	0	0	0	0	0	0	0	0	0	0	0	0	0	0	0	0	0	0	0	0	0	0	NA	NA	NA	NA	0	0	0	0	0
ENSG00000250020	RP11-811I15.1	chr5	+	58313	59030	718	0	0	2	0	0	0	0	0	0	0	0	0	0	0	0.145217	0	0	0	0	0	0	0	0	0	0	0	0	0.0484056	0	0	0	0	0	1.74998	-0.14414	0.68363	NA	NA	0	0	0	0	0
ENSG00000250027	RP11-563E2.2	chr4	+	164029937	164041117	777	0	0	0	0	0	4	1	0	3	0	0	0	0	0	0	0	0	0.315999	0.0757488	0	0.19937	0	0	0	0.0917063	0.105333	0	0	0	0	0	0	0	0	NA	NA	NA	NA	0	0	4.00837	0	0
ENSG00000250026	RP11-646E20.6	chr4	-	69049802	69093787	3202	0	0	0	0	0	0	0	0	0	0	0	0	0	0	0	0	0	0	0	0	0	0	0	0	0	0	0	0	0	0	0	0	0	0	NA	NA	NA	NA	0	0	0	0	0
ENSG00000250025	CTC-359M8.1	chr5	-	145686661	145756526	582	0	0	0	0	0	0	0	0	0	0	0	0	0	0	0	0	0	0	0	0	0	0	0	0	0	0	0	0	0	0	0	0	0	0	NA	NA	NA	NA	0	0	0	0	0
ENSG00000250024	RP11-818C3.1	chr4	-	189911869	189923229	646	0	0	0	0	0	0	0	0	0	0	0	0	0	0	0	0	0	0	0	0	0	0	0	0	0	0	0	0	0	0	0	0	0	0	NA	NA	NA	NA	0	0	0	0	0
[truncated: 46,363 more rows]
[truncated: 57 more columns]
